# Supplementary material for: Crystal structure of 1-[(4-chloro­phen­yl)di­phenylyl­meth­yl]-3-(tri­fluoro­meth­yl)-1H-pyrazole
Source: Acta Crystallogr E Crystallogr Commun. 2025 Feb 18;81(Pt 3):235–8. doi: 10.1107/S2056989025001185 (PMC11891583; doi:10.1107/S2056989025001185)
Supplement: Supplementary file 1 [file e-81-00235-sup1.cif]

##############################################################################
#                                                                            #
# This CIF contains the data in a paper accepted for publication in          #
# Acta Crystallographica Section E. It conforms to the requirements of       #
# Notes for Authors for Acta Crystallographica Section E, and has been       #
# peer reviewed under the auspices of the IUCr Commission on Journals.       #
#                                                                            #
# Full details of the Crystallographic Information File format               #
# are given in the paper "The Crystallographic Information File (CIF):       #
# a New Standard Archive File for Crystallography" by S. R. Hall, F. H.      #
# Allen and I. D. Brown [Acta Cryst. (1991), A47, 655-685].                  #
#                                                                            #
# The current version of the core CIF dictionary is obtainable from          #
# ftp://ftp.iucr.org/pub/cif_core.dic.                                       #
#                                                                            #
# Software is freely available for graphical display of the structure(s)     #
# in this CIF. For information consult the CIF software page                 #
# http://www.iucr.org/resources/cif/software.                                #
#                                                                            #
# This file may be used for bona fide research purposes within the           #
# scientific community so long as proper attribution is given to the journal # 
# article from which it was obtained.                                        #
#                                                                            #
##############################################################################
data_I
_audit_creation_method     'SHELXL-2019/2'
_journal_date_recd_electronic     2024-11-11
_journal_date_accepted     2025-02-10
_journal_name_full     'Acta Crystallographica, Section E'
_journal_year     2025
_journal_volume     81
_journal_issue      3
_journal_page_first     0
_journal_page_last     0
_journal_paper_category     GO
_journal_paper_doi     10.1107/S2056989025001185
_journal_coeditor_code     ZV2037
_publ_contact_author_name     'Alebel N. Belay'
_publ_contact_author_address
;
Department of Chemistry,
Bahir Dar University, P.O.Box 79,
Bahir Dar, Ethiopia
;
_publ_contact_author_email     alebel.nibret@bdu.edu.et
_publ_section_title
;
Crystal structure of
1-[(4-chlorophenyl)diphenylmethyl]-3-(trifluoromethyl)-1<i>H</i>-pyrazole
;
_publ_section_title_footnote     .
loop_
    _publ_author_name
    _publ_author_address
    'Firudin I. Guseinov'
;
Kosygin State University of Russia, 117997 Moscow, Russian Federation
N. D. Zelinsky Institute of Organic Chemistry, Russian Academy of Sciences,
 119991 Moscow, Russian Federation
;
    'Ksenia A. Afanaseva'
;
Kosygin State University of Russia, 117997 Moscow, Russian Federation
N. D. Zelinsky Institute of Organic Chemistry, Russian Academy of Sciences,
 119991 Moscow, Russian Federation
;
    'Vera A.Vil'
;
N. D. Zelinsky Institute of Organic Chemistry, Russian Academy of Sciences,
 119991 Moscow, Russian Federation
;
    'Bogdan I. Ugrak'
;
N. D. Zelinsky Institute of Organic Chemistry, Russian Academy of Sciences,
 119991 Moscow, Russian Federation
;
    'Aida I. Samigullina'
;
N. D. Zelinsky Institute of Organic Chemistry, Russian Academy of Sciences,
 119991 Moscow, Russian Federation
;
    'Ennio Zangrando'
;
Department of Chemical and Pharmaceutical Sciences, University of Trieste, 34127
 Trieste, Italy
;
    'Alebel N. Belay'
;
Department of Chemistry, Bahir Dar University, PO Box 79, Bahir Dar, Ethiopia
;
_publ_section_synopsis
;
The title pyrazole derivative, which exhibits multiple intermolecular
non-covalent interactions, was synthesized by the reaction of
3-(trifluoromethyl)-1<i>H</i>-pyrazole with
chloro(4-chlorophenyl)methylene)dibenzene in the presence of K~2~CO~3~ in
tetrahydrofuran.
;
_chemical_name_systematic
;
1-[(4-Chlorophenyl)diphenylmethyl]-3-(trifluoromethyl)-1<i>H</i>-pyrazole
;
_chemical_name_common     ?
_chemical_formula_moiety     'C23 H16 Cl F3 N2'
_chemical_formula_sum     'C23 H16 Cl F3 N2'
_chemical_formula_iupac     'C23 H16 Cl F3 N2'
_chemical_formula_weight     412.83
_chemical_melting_point     ?
_space_group_crystal_system     monoclinic
_space_group_name_H-M_alt     'P 21/c'
_space_group_name_Hall     '-P 2ybc'
loop_
    _space_group_symop_operation_xyz
    'x, y, z'
    '-x, y+1/2, -z+1/2'
    '-x, -y, -z'
    'x, -y-1/2, z-1/2'
_cell_length_a     12.12054(10)
_cell_length_b     8.93314(6)
_cell_length_c     17.75198(15)
_cell_angle_alpha     90
_cell_angle_beta     90.4278(8)
_cell_angle_gamma     90
_cell_volume     1922.03(3)
_cell_formula_units_Z     4
_cell_measurement_reflns_used     19127
_cell_measurement_theta_min     2.49
_cell_measurement_theta_max     79.53
_cell_measurement_temperature     100(2)
_exptl_crystal_description     prism
_exptl_crystal_colour     colorless
_exptl_crystal_size_max     0.180
_exptl_crystal_size_mid     0.110
_exptl_crystal_size_min     0.060
_exptl_crystal_density_diffrn     1.427
_exptl_crystal_density_meas     ?
_exptl_crystal_density_method     ?
_exptl_crystal_F_000     848
_exptl_absorpt_coefficient_mu     2.114
_exptl_absorpt_correction_type     gaussian
_exptl_absorpt_process_details
;
(CrysAlisPro; Rigaku OD, 2024)
;
_exptl_absorpt_correction_T_min     0.688
_exptl_absorpt_correction_T_max     1.000
_diffrn_ambient_temperature     100(2)
_diffrn_source     'micro-focus sealed X-ray tube'
_diffrn_radiation_type     CuK\a
_diffrn_radiation_wavelength     1.54184
_diffrn_measurement_device_type     'XtaLAB Synergy, Dualflex, HyPix'
_diffrn_measurement_method     '\w scans'
_diffrn_detector_area_resol_mean     ?
_diffrn_reflns_number     25542
_diffrn_reflns_av_R_equivalents     0.0261
_diffrn_reflns_av_unetI/netI     0.0195
_diffrn_reflns_theta_min     3.647
_diffrn_reflns_theta_max     79.806
_diffrn_reflns_theta_full     67.684
_diffrn_measured_fraction_theta_max     0.977
_diffrn_measured_fraction_theta_full     0.984
_diffrn_reflns_limit_h_min     -14
_diffrn_reflns_limit_h_max     15
_diffrn_reflns_limit_k_min     -10
_diffrn_reflns_limit_k_max     11
_diffrn_reflns_limit_l_min     -22
_diffrn_reflns_limit_l_max     22
_diffrn_standards_number     0
_diffrn_standards_interval_count     0
_diffrn_standards_interval_time     0
_diffrn_standards_decay_%     0
_refine_special_details     ?
_reflns_number_total     4102
_reflns_number_gt     3917
_reflns_threshold_expression     'I > 2\s(I)'
_refine_ls_structure_factor_coef     Fsqd
_refine_ls_matrix_type     full
_refine_ls_R_factor_all     0.0395
_refine_ls_R_factor_gt     0.0382
_refine_ls_wR_factor_gt     0.1064
_refine_ls_wR_factor_ref     0.1076
_refine_ls_goodness_of_fit_ref     1.073
_refine_ls_restrained_S_all     1.073
_refine_ls_number_reflns     4102
_refine_ls_number_parameters     270
_refine_ls_number_restraints     0
_refine_ls_hydrogen_treatment     mixed
_refine_ls_weighting_scheme     calc
_refine_ls_weighting_details
              'w=1/[\s^2^(Fo^2^)+(0.0560P)^2^+0.9694P] where P=(Fo^2^+2Fc^2^)/3'
_atom_sites_solution_hydrogens     geom
_atom_sites_solution_primary     dual
_atom_sites_solution_secondary     difmap
_refine_ls_shift/su_max     0.001
_refine_ls_shift/su_mean     0.000
_refine_diff_density_max     0.435
_refine_diff_density_min     -0.460
_refine_ls_extinction_method     none
_refine_ls_extinction_coef     .
loop_
    _atom_type_symbol
    _atom_type_description
    _atom_type_scat_dispersion_real
    _atom_type_scat_dispersion_imag
    _atom_type_scat_source
    'C' 'C' 0.0181 0.0091
                         'International Tables Vol C Tables 4.2.6.8 and 6.1.1.4'
    'H' 'H' 0.0000 0.0000
                         'International Tables Vol C Tables 4.2.6.8 and 6.1.1.4'
    'Cl' 'Cl' 0.3639 0.7018
                         'International Tables Vol C Tables 4.2.6.8 and 6.1.1.4'
    'F' 'F' 0.0727 0.0534
                         'International Tables Vol C Tables 4.2.6.8 and 6.1.1.4'
    'N' 'N' 0.0311 0.0180
                         'International Tables Vol C Tables 4.2.6.8 and 6.1.1.4'
_computing_data_collection
;
CrysAlisPro (Rigaku OD, 2024)
;
_computing_cell_refinement
;
CrysAlisPro (Rigaku OD, 2024)
;
_computing_data_reduction
;
CrysAlisPro (Rigaku OD, 2024)
;
_computing_structure_solution
;
<i>SHELXT2014/5</i> (Sheldrick, 2015a)
;
_computing_structure_refinement
;
<i>SHELXL2019/2</i> (Sheldrick, 2015b)
;
_computing_molecular_graphics     ?
_computing_publication_material     ?
loop_
    _atom_site_type_symbol
    _atom_site_label
    _atom_site_fract_x
    _atom_site_fract_y
    _atom_site_fract_z
    _atom_site_U_iso_or_equiv
    _atom_site_adp_type
    _atom_site_calc_flag
    _atom_site_occupancy
    _atom_site_disorder_assembly
    _atom_site_disorder_group
    Cl Cl1 0.36774(3) 0.04033(5) 0.33222(2) 0.03673(13) Uani d 1 . .
    F F1 0.93996(8) -0.01654(11) 0.32090(6) 0.0377(2) Uani d 1 . .
    F F2 1.04152(11) 0.00747(12) 0.41780(6) 0.0499(3) Uani d 1 . .
    F F3 1.09493(10) 0.09519(13) 0.31067(8) 0.0583(4) Uani d 1 . .
    N N1 0.86043(10) 0.23237(13) 0.40816(7) 0.0227(2) Uani d 1 . .
    N N2 0.83992(9) 0.38039(12) 0.41539(6) 0.0201(2) Uani d 1 . .
    C C1 0.92135(13) 0.46447(17) 0.38471(9) 0.0290(3) Uani d 1 . .
    H H1 0.924180 0.570700 0.383099 0.035 Uiso calc 1 . .
    C C2 0.99888(13) 0.36792(18) 0.35644(9) 0.0320(3) Uani d 1 . .
    H H2 1.065849 0.391975 0.331748 0.038 Uiso calc 1 . .
    C C3 0.95659(12) 0.22665(17) 0.37235(8) 0.0244(3) Uani d 1 . .
    C C4 1.00804(12) 0.07923(18) 0.35536(9) 0.0280(3) Uani d 1 . .
    C C5 0.73785(11) 0.42950(14) 0.45553(7) 0.0190(3) Uani d 1 . .
    C C6 0.64342(11) 0.32991(14) 0.42577(8) 0.0192(3) Uani d 1 . .
    C C7 0.56995(11) 0.25784(15) 0.47346(8) 0.0213(3) Uani d 1 . .
    H H7 0.577978 0.269227 0.526420 0.026 Uiso calc 1 . .
    C C8 0.48472(12) 0.16921(16) 0.44485(8) 0.0239(3) Uani d 1 . .
    H H8 0.434854 0.120859 0.477957 0.029 Uiso calc 1 . .
    C C9 0.47364(12) 0.15249(16) 0.36766(8) 0.0245(3) Uani d 1 . .
    C C10 0.54608(12) 0.22183(15) 0.31846(8) 0.0239(3) Uani d 1 . .
    H H10 0.537938 0.209519 0.265557 0.029 Uiso calc 1 . .
    C C11 0.63059(11) 0.30946(14) 0.34793(8) 0.0210(3) Uani d 1 . .
    H H11 0.680799 0.356557 0.314612 0.025 Uiso calc 1 . .
    C C12 0.75251(11) 0.41134(14) 0.54147(7) 0.0198(3) Uani d 1 . .
    C C13 0.68273(12) 0.49156(16) 0.58885(8) 0.0242(3) Uani d 1 . .
    H H13 0.629103 0.556908 0.567554 0.029 Uiso calc 1 . .
    C C14 0.69039(13) 0.47746(17) 0.66662(8) 0.0267(3) Uani d 1 . .
    H H14 0.642528 0.533415 0.698044 0.032 Uiso calc 1 . .
    C C15 0.76794(13) 0.38167(16) 0.69848(8) 0.0261(3) Uani d 1 . .
    H H15 0.773672 0.371902 0.751657 0.031 Uiso calc 1 . .
    C C16 0.83678(13) 0.30059(16) 0.65192(8) 0.0268(3) Uani d 1 . .
    H H16 0.889550 0.234290 0.673460 0.032 Uiso calc 1 . .
    C C17 0.82977(12) 0.31486(16) 0.57365(8) 0.0239(3) Uani d 1 . .
    H H17 0.8794(16) 0.257(2) 0.5412(11) 0.028(4) Uiso d 1 . .
    C C18 0.72023(11) 0.59740(14) 0.43669(7) 0.0197(3) Uani d 1 . .
    C C19 0.64102(12) 0.64777(15) 0.38557(8) 0.0225(3) Uani d 1 . .
    H H19 0.591919 0.578336 0.362534 0.027 Uiso calc 1 . .
    C C20 0.63317(12) 0.80002(16) 0.36787(8) 0.0248(3) Uani d 1 . .
    H H20 0.578844 0.833085 0.332791 0.030 Uiso calc 1 . .
    C C21 0.70372(13) 0.90285(15) 0.40092(8) 0.0247(3) Uani d 1 . .
    H H21 0.699169 1.005792 0.387826 0.030 Uiso calc 1 . .
    C C22 0.78131(12) 0.85427(16) 0.45345(8) 0.0256(3) Uani d 1 . .
    H H22 0.8306(17) 0.924(2) 0.4781(11) 0.031(5) Uiso d 1 . .
    C C23 0.78900(12) 0.70327(16) 0.47162(8) 0.0237(3) Uani d 1 . .
    H H23 0.841568 0.671365 0.508187 0.028 Uiso calc 1 . .
loop_
    _atom_site_aniso_label
    _atom_site_aniso_U_11
    _atom_site_aniso_U_22
    _atom_site_aniso_U_33
    _atom_site_aniso_U_12
    _atom_site_aniso_U_13
    _atom_site_aniso_U_23
    Cl1 0.0276(2) 0.0408(2) 0.0417(2) -0.00851(14) -0.00535(16) -0.01070(16)
    F1 0.0353(5) 0.0348(5) 0.0429(5) 0.0067(4) -0.0064(4) -0.0102(4)
    F2 0.0671(8) 0.0418(6) 0.0404(6) 0.0279(5) -0.0212(5) -0.0061(5)
    F3 0.0413(6) 0.0447(6) 0.0894(9) 0.0068(5) 0.0370(6) -0.0065(6)
    N1 0.0209(6) 0.0201(5) 0.0270(6) 0.0029(4) 0.0014(4) -0.0007(4)
    N2 0.0195(5) 0.0188(5) 0.0219(5) 0.0014(4) 0.0009(4) 0.0017(4)
    C1 0.0264(7) 0.0245(7) 0.0363(8) -0.0001(5) 0.0081(6) 0.0066(6)
    C2 0.0256(7) 0.0317(8) 0.0390(8) 0.0017(6) 0.0107(6) 0.0070(6)
    C3 0.0210(6) 0.0297(7) 0.0224(6) 0.0037(5) -0.0006(5) 0.0011(5)
    C4 0.0227(7) 0.0322(8) 0.0290(7) 0.0053(6) 0.0007(6) -0.0013(6)
    C5 0.0184(6) 0.0176(6) 0.0211(6) 0.0013(5) 0.0012(5) 0.0011(5)
    C6 0.0185(6) 0.0149(5) 0.0241(6) 0.0029(4) -0.0003(5) 0.0009(5)
    C7 0.0210(6) 0.0203(6) 0.0228(6) 0.0017(5) 0.0010(5) 0.0006(5)
    C8 0.0205(6) 0.0219(6) 0.0294(7) 0.0004(5) 0.0035(5) 0.0011(5)
    C9 0.0198(6) 0.0213(6) 0.0322(7) 0.0024(5) -0.0031(5) -0.0035(5)
    C10 0.0256(7) 0.0229(6) 0.0230(6) 0.0053(5) -0.0030(5) -0.0018(5)
    C11 0.0225(6) 0.0179(6) 0.0225(6) 0.0033(5) 0.0006(5) 0.0020(5)
    C12 0.0197(6) 0.0180(6) 0.0217(6) -0.0022(5) -0.0006(5) 0.0020(5)
    C13 0.0246(7) 0.0238(6) 0.0242(7) 0.0026(5) 0.0003(5) 0.0022(5)
    C14 0.0278(7) 0.0278(7) 0.0246(7) 0.0011(6) 0.0030(6) -0.0007(5)
    C15 0.0295(7) 0.0272(7) 0.0216(6) -0.0058(6) -0.0016(5) 0.0034(5)
    C16 0.0286(7) 0.0247(7) 0.0270(7) 0.0017(5) -0.0044(6) 0.0055(5)
    C17 0.0250(7) 0.0218(6) 0.0249(7) 0.0019(5) -0.0012(5) 0.0013(5)
    C18 0.0207(6) 0.0174(6) 0.0210(6) 0.0010(5) 0.0017(5) 0.0014(5)
    C19 0.0245(6) 0.0197(6) 0.0231(6) 0.0012(5) -0.0013(5) -0.0004(5)
    C20 0.0288(7) 0.0211(6) 0.0245(6) 0.0037(5) -0.0024(5) 0.0027(5)
    C21 0.0296(7) 0.0177(6) 0.0269(7) 0.0012(5) 0.0038(6) 0.0030(5)
    C22 0.0272(7) 0.0211(6) 0.0284(7) -0.0042(5) 0.0005(6) -0.0006(5)
    C23 0.0237(7) 0.0218(6) 0.0255(6) -0.0013(5) -0.0019(5) 0.0021(5)
_geom_special_details
;
 All esds (except the esd in the dihedral angle between two l.s. planes)
 are estimated using the full covariance matrix.  The cell esds are taken
 into account individually in the estimation of esds in distances, angles
 and torsion angles; correlations between esds in cell parameters are only
 used when they are defined by crystal symmetry.  An approximate (isotropic)
 treatment of cell esds is used for estimating esds involving l.s. planes.
;
loop_
    _geom_bond_atom_site_label_1
    _geom_bond_atom_site_label_2
    _geom_bond_site_symmetry_2
    _geom_bond_distance
    _geom_bond_publ_flag
    Cl1 C9 . 1.7422(14) ?
    F1 C4 . 1.3340(18) ?
    F2 C4 . 1.3408(18) ?
    F3 C4 . 1.3308(19) ?
    N1 N2 . 1.3517(16) yes
    N1 C3 . 1.3328(19) yes
    N2 C1 . 1.3575(19) yes
    N2 C5 . 1.4981(17) yes
    C1 H1 . 0.9500 ?
    C1 C2 . 1.373(2) yes
    C2 H2 . 0.9500 ?
    C2 C3 . 1.392(2) ?
    C3 C4 . 1.489(2) ?
    C5 C6 . 1.5400(18) yes
    C5 C12 . 1.5431(18) yes
    C5 C18 . 1.5511(17) yes
    C6 C7 . 1.3911(19) ?
    C6 C11 . 1.4013(18) ?
    C7 H7 . 0.9500 ?
    C7 C8 . 1.394(2) ?
    C8 H8 . 0.9500 ?
    C8 C9 . 1.384(2) ?
    C9 C10 . 1.389(2) ?
    C10 H10 . 0.9500 ?
    C10 C11 . 1.388(2) ?
    C11 H11 . 0.9500 ?
    C12 C13 . 1.395(2) ?
    C12 C17 . 1.3920(19) ?
    C13 H13 . 0.9500 ?
    C13 C14 . 1.389(2) ?
    C14 H14 . 0.9500 ?
    C14 C15 . 1.388(2) ?
    C15 H15 . 0.9500 ?
    C15 C16 . 1.384(2) ?
    C16 H16 . 0.9500 ?
    C16 C17 . 1.397(2) ?
    C17 H17 . 0.98(2) ?
    C18 C19 . 1.3910(19) ?
    C18 C23 . 1.4021(19) ?
    C19 H19 . 0.9500 ?
    C19 C20 . 1.3990(19) ?
    C20 H20 . 0.9500 ?
    C20 C21 . 1.383(2) ?
    C21 H21 . 0.9500 ?
    C21 C22 . 1.389(2) ?
    C22 H22 . 0.96(2) ?
    C22 C23 . 1.390(2) ?
    C23 H23 . 0.9500 ?
loop_
    _geom_angle_atom_site_label_1
    _geom_angle_atom_site_label_2
    _geom_angle_atom_site_label_3
    _geom_angle_site_symmetry_1
    _geom_angle_site_symmetry_3
    _geom_angle
    _geom_angle_publ_flag
    C3 N1 N2 . . 104.17(11) ?
    N1 N2 C1 . . 111.62(12) ?
    N1 N2 C5 . . 118.99(11) ?
    C1 N2 C5 . . 129.37(12) ?
    N2 C1 H1 . . 126.3 ?
    N2 C1 C2 . . 107.50(13) ?
    C2 C1 H1 . . 126.3 ?
    C1 C2 H2 . . 128.0 ?
    C1 C2 C3 . . 103.96(13) ?
    C3 C2 H2 . . 128.0 ?
    N1 C3 C2 . . 112.75(13) ?
    N1 C3 C4 . . 119.98(13) ?
    C2 C3 C4 . . 127.26(14) ?
    F1 C4 F2 . . 104.77(13) ?
    F1 C4 C3 . . 113.68(12) ?
    F2 C4 C3 . . 112.33(12) ?
    F3 C4 F1 . . 106.56(13) ?
    F3 C4 F2 . . 107.94(13) ?
    F3 C4 C3 . . 111.13(13) ?
    N2 C5 C6 . . 106.37(10) yes
    N2 C5 C12 . . 110.49(10) yes
    N2 C5 C18 . . 107.06(10) yes
    C6 C5 C12 . . 110.99(11) yes
    C6 C5 C18 . . 112.58(10) yes
    C12 C5 C18 . . 109.24(10) yes
    C7 C6 C5 . . 122.41(12) ?
    C7 C6 C11 . . 118.22(12) ?
    C11 C6 C5 . . 119.36(12) ?
    C6 C7 H7 . . 119.4 ?
    C6 C7 C8 . . 121.14(13) ?
    C8 C7 H7 . . 119.4 ?
    C7 C8 H8 . . 120.4 ?
    C9 C8 C7 . . 119.21(13) ?
    C9 C8 H8 . . 120.4 ?
    C8 C9 Cl1 . . 119.04(12) ?
    C8 C9 C10 . . 121.16(13) ?
    C10 C9 Cl1 . . 119.80(11) ?
    C9 C10 H10 . . 120.6 ?
    C11 C10 C9 . . 118.86(13) ?
    C11 C10 H10 . . 120.6 ?
    C6 C11 H11 . . 119.3 ?
    C10 C11 C6 . . 121.41(13) ?
    C10 C11 H11 . . 119.3 ?
    C13 C12 C5 . . 118.43(12) ?
    C17 C12 C5 . . 122.88(12) ?
    C17 C12 C13 . . 118.66(12) ?
    C12 C13 H13 . . 119.5 ?
    C14 C13 C12 . . 121.08(13) ?
    C14 C13 H13 . . 119.5 ?
    C13 C14 H14 . . 120.0 ?
    C15 C14 C13 . . 120.06(14) ?
    C15 C14 H14 . . 120.0 ?
    C14 C15 H15 . . 120.4 ?
    C16 C15 C14 . . 119.25(13) ?
    C16 C15 H15 . . 120.4 ?
    C15 C16 H16 . . 119.5 ?
    C15 C16 C17 . . 120.92(13) ?
    C17 C16 H16 . . 119.5 ?
    C12 C17 C16 . . 120.02(14) ?
    C12 C17 H17 . . 119.9(11) ?
    C16 C17 H17 . . 120.1(11) ?
    C19 C18 C5 . . 123.14(12) ?
    C19 C18 C23 . . 118.39(12) ?
    C23 C18 C5 . . 118.46(11) ?
    C18 C19 H19 . . 119.8 ?
    C18 C19 C20 . . 120.43(13) ?
    C20 C19 H19 . . 119.8 ?
    C19 C20 H20 . . 119.7 ?
    C21 C20 C19 . . 120.65(13) ?
    C21 C20 H20 . . 119.7 ?
    C20 C21 H21 . . 120.3 ?
    C20 C21 C22 . . 119.39(13) ?
    C22 C21 H21 . . 120.3 ?
    C21 C22 H22 . . 121.3(12) ?
    C21 C22 C23 . . 120.19(13) ?
    C23 C22 H22 . . 118.6(12) ?
    C18 C23 H23 . . 119.6 ?
    C22 C23 C18 . . 120.90(13) ?
    C22 C23 H23 . . 119.6 ?
loop_
    _geom_torsion_atom_site_label_1
    _geom_torsion_atom_site_label_2
    _geom_torsion_atom_site_label_3
    _geom_torsion_atom_site_label_4
    _geom_torsion_site_symmetry_1
    _geom_torsion_site_symmetry_2
    _geom_torsion_site_symmetry_3
    _geom_torsion_site_symmetry_4
    _geom_torsion
    _geom_torsion_publ_flag
    Cl1 C9 C10 C11 . . . . -179.33(10) ?
    N1 N2 C1 C2 . . . . -0.28(18) ?
    N1 N2 C5 C6 . . . . -44.59(14) ?
    N1 N2 C5 C12 . . . . 75.97(14) ?
    N1 N2 C5 C18 . . . . -165.17(11) ?
    N1 C3 C4 F1 . . . . 51.16(19) ?
    N1 C3 C4 F2 . . . . -67.59(18) ?
    N1 C3 C4 F3 . . . . 171.36(14) ?
    N2 N1 C3 C2 . . . . 0.17(16) ?
    N2 N1 C3 C4 . . . . 178.79(12) ?
    N2 C1 C2 C3 . . . . 0.35(18) ?
    N2 C5 C6 C7 . . . . 131.58(12) ?
    N2 C5 C6 C11 . . . . -48.00(15) ?
    N2 C5 C12 C13 . . . . 160.59(12) ?
    N2 C5 C12 C17 . . . . -21.57(17) ?
    N2 C5 C18 C19 . . . . 103.91(14) ?
    N2 C5 C18 C23 . . . . -74.66(14) ?
    C1 N2 C5 C6 . . . . 137.16(14) ?
    C1 N2 C5 C12 . . . . -102.28(16) ?
    C1 N2 C5 C18 . . . . 16.58(18) ?
    C1 C2 C3 N1 . . . . -0.33(18) ?
    C1 C2 C3 C4 . . . . -178.83(14) ?
    C2 C3 C4 F1 . . . . -130.44(16) ?
    C2 C3 C4 F2 . . . . 110.81(18) ?
    C2 C3 C4 F3 . . . . -10.2(2) ?
    C3 N1 N2 C1 . . . . 0.07(15) ?
    C3 N1 N2 C5 . . . . -178.47(11) ?
    C5 N2 C1 C2 . . . . 178.07(13) ?
    C5 C6 C7 C8 . . . . 179.53(12) ?
    C5 C6 C11 C10 . . . . -179.39(12) ?
    C5 C12 C13 C14 . . . . 178.64(13) ?
    C5 C12 C17 C16 . . . . -178.24(13) ?
    C5 C18 C19 C20 . . . . -176.47(13) ?
    C5 C18 C23 C22 . . . . 176.11(13) ?
    C6 C5 C12 C13 . . . . -81.65(15) ?
    C6 C5 C12 C17 . . . . 96.19(15) ?
    C6 C5 C18 C19 . . . . -12.64(18) ?
    C6 C5 C18 C23 . . . . 168.79(12) ?
    C6 C7 C8 C9 . . . . 0.3(2) ?
    C7 C6 C11 C10 . . . . 1.02(19) ?
    C7 C8 C9 Cl1 . . . . 179.45(10) ?
    C7 C8 C9 C10 . . . . 0.3(2) ?
    C8 C9 C10 C11 . . . . -0.2(2) ?
    C9 C10 C11 C6 . . . . -0.5(2) ?
    C11 C6 C7 C8 . . . . -0.89(19) ?
    C12 C5 C6 C7 . . . . 11.35(17) ?
    C12 C5 C6 C11 . . . . -168.23(11) ?
    C12 C5 C18 C19 . . . . -136.42(13) ?
    C12 C5 C18 C23 . . . . 45.01(16) ?
    C12 C13 C14 C15 . . . . -0.4(2) ?
    C13 C12 C17 C16 . . . . -0.4(2) ?
    C13 C14 C15 C16 . . . . -0.2(2) ?
    C14 C15 C16 C17 . . . . 0.5(2) ?
    C15 C16 C17 C12 . . . . -0.2(2) ?
    C17 C12 C13 C14 . . . . 0.7(2) ?
    C18 C5 C6 C7 . . . . -111.46(14) ?
    C18 C5 C6 C11 . . . . 68.96(15) ?
    C18 C5 C12 C13 . . . . 43.06(16) ?
    C18 C5 C12 C17 . . . . -139.10(13) ?
    C18 C19 C20 C21 . . . . -0.1(2) ?
    C19 C18 C23 C22 . . . . -2.5(2) ?
    C19 C20 C21 C22 . . . . -1.5(2) ?
    C20 C21 C22 C23 . . . . 1.0(2) ?
    C21 C22 C23 C18 . . . . 1.0(2) ?
    C23 C18 C19 C20 . . . . 2.1(2) ?
loop_
    _geom_hbond_atom_site_label_D
    _geom_hbond_atom_site_label_H
    _geom_hbond_atom_site_label_A
    _geom_hbond_site_symmetry_A
    _geom_hbond_distance_DH
    _geom_hbond_distance_HA
    _geom_hbond_distance_DA
    _geom_hbond_angle_DHA
    _geom_hbond_publ_flag
    C17 H17 N1 . 0.98(2) 2.382(19) 3.0541(19) 125.1(14) yes
    C22 H22 F2 3_766 0.96(2) 2.48(2) 3.3596(18) 151.6(16) yes
    C2 H2 Cg1 3_766 0.95 2.96 3.6237(17) 128 y
    C7 H7 Cg1 . 0.95 2.98 3.6784(15) 132 y
    C8 H8 Cg2 3_666 0.95 2.80 3.4721(15) 129 y
    C13 H13 Cg3 3_666 0.95 2.98 3.7873(15) 144 y
    C21 H21 Cg3 1_565 0.95 2.71 3.4928(15) 140 y
_shelx_space_group_comment
;
The symmetry employed for this shelxl refinement is uniquely defined
by the following loop, which should always be used as a source of
symmetry information in preference to the above space-group names.
They are only intended as comments.
;
_shelx_estimated_absorpt_T_min     0.702
_shelx_estimated_absorpt_T_max     0.884
_shelx_hkl_file
;
   0   0  -1    0.88    0.11
   0   0   2 1124.62   26.91
   0   0  -2 1082.29   26.73
   0   0   3    0.20    0.26
   0   0  -3   -0.09    0.18
   0   0  -4 9944.63  239.41
   0   0   4 9999.00  239.76
   0   0   5    0.28    0.37
   0   0  -5   -0.05    0.26
   0   0  -6  461.68   12.43
   0   0   6  469.47   12.93
   0   0   7    0.10    0.41
   0   0  -7   -0.29    0.34
   0   0  -8 1954.41   48.82
   0   0   8 1980.58   49.78
   0   0   9    0.15    0.57
   0   0   9   -0.15    0.26
   0   0  -9    0.38    0.35
   0   0 -10  217.16    7.30
   0   0  10  228.51    8.38
   0   0  10  221.16    6.21
   0   0  11    0.05    0.33
   0   0  11   -0.20    0.57
   0   0  12  198.77    8.46
   0   0  12  197.35    5.89
   0   0  13    0.38    0.37
   0   0  13    0.26    0.77
   0   0  13   -0.18    0.31
   0   0 -13    0.44    0.38
   0   0  13    0.06    0.30
   0   0  14   87.68    3.25
   0   0  14   88.35    5.62
   0   0 -14   83.15    3.28
   0   0  14   89.90    3.27
   0   0 -15   -0.30    0.51
   0   0  15    0.07    0.37
   0   0  15    0.31    0.69
   0   0  15    0.28    0.42
   0   0  15   -0.20    0.39
   0   0 -15    0.08    0.47
   0   0  16   23.13    2.97
   0   0 -16   21.60    1.61
   0   0  16   21.44    1.45
   0   0 -16   21.15    1.51
   0   0  16   23.00    1.50
   0   0 -17    0.17    0.52
   0   0  17   -0.21    0.43
   0   0 -17   -0.08    0.49
   0   0  17   -0.22    0.49
   0   0 -18   31.59    1.88
   0   0  18   30.59    1.72
   0   0 -18   31.14    1.78
   0   0  18   32.68    1.81
   0   0 -19    0.28    0.54
   0   0  19    0.06    0.43
   0   0  19    0.13    0.45
   0   0 -19   -0.13    0.43
   0   0  20   20.56    1.24
   0   0 -20   21.25    1.33
   0   0  21    0.24    0.31
   0   0 -21   -0.27    0.39
   0   0 -22    7.82    0.62
   0   0 -22    7.14    0.53
   0   1   0    0.15    0.12
   0   1   1  130.11    3.33
   0   1   1  126.86    3.39
   0   1  -1  133.50    3.69
   0  -1   1  134.77    3.42
   0   1   2 1190.76   30.11
   0   1   2 1252.71   30.13
   0   1  -2 1250.68   30.14
   0  -1   2 1244.65   30.14
   0   1  -3 1808.82   44.74
   0   1  -3 1821.57   44.23
   0  -1   3 1898.63   44.58
   0   1   3 1836.83   44.55
   0   1   3 1778.57   44.21
   0   1  -4  258.19    7.38
   0   1  -4  256.41    6.69
   0   1   4  247.83    6.68
   0  -1   4  269.88    7.34
   0   1   4  268.34    7.32
   0   1  -5  748.17   18.36
   0   1   5  671.33   17.25
   0  -1   5  756.55   18.39
   0   1  -5  692.08   17.26
   0   1   5  752.62   18.42
   0   1  -6   61.66    2.75
   0   1   6   62.91    2.91
   0  -1   6   60.59    2.82
   0   1  -7  172.56    5.95
   0   1   7  175.70    6.13
   0  -1   7  179.36    6.15
   0   1  -8    1.17    0.54
   0   1   8    1.00    0.61
   0  -1   8    0.50    0.58
   0   1  -9  161.22    5.99
   0  -1   9  162.08    6.36
   0   1   9  159.69    6.37
   0  -1   9  159.71    4.64
   0   1   9  161.50    4.64
   0   1 -10  112.60    4.91
   0  -1  10  110.13    3.55
   0  -1  10  116.83    5.41
   0   1  10  113.80    3.58
   0   1  10  115.85    5.44
   0   1 -11  278.03    9.50
   0   1  11  283.52    7.83
   0   1  11  288.52   10.35
   0  -1  11  282.41    7.82
   0  -1  11  273.31   10.19
   0   1 -12    0.98    0.60
   0  -1  12    1.81    0.86
   0   1  12    1.37    0.73
   0   1  12    2.31    0.49
   0  -1  12    1.37    0.41
   0  -1  13    6.29    0.68
   0   1  13    8.03    0.80
   0   1  13    5.39    1.38
   0  -1  13    6.13    1.40
   0   1  13    5.37    0.70
   0  -1  13    6.35    0.71
   0  -1  13    6.97    0.80
   0   1  13    6.97    0.80
   0  -1 -13    6.49    0.75
   0   1  13    6.69    0.75
   0   1 -13    5.23    0.72
   0  -1 -14   40.87    2.11
   0   1  14   41.86    2.03
   0  -1  14   39.94    1.91
   0   1  14   42.88    2.07
   0  -1  14   39.91    3.74
   0   1  14   36.39    3.50
   0   1  14   40.48    2.03
   0  -1  14   39.92    1.93
   0  -1 -14   42.12    2.04
   0   1 -14   40.43    2.07
   0  -1 -15   48.63    2.34
   0   1 -15   48.36    2.41
   0   1  15   42.64    2.16
   0  -1  15   45.83    2.12
   0  -1  15   53.09    4.35
   0   1  15   47.17    4.13
   0   1  15   42.34    2.20
   0  -1  15   45.20    2.13
   0  -1 -15   40.77    2.13
   0   1 -15   47.25    2.30
   0   1 -16   15.80    1.38
   0  -1 -16   17.17    1.36
   0   1  16   16.38    1.29
   0  -1  16   18.33    1.26
   0   1 -16   14.46    1.27
   0  -1 -16   17.56    1.32
   0   1  16   14.14    1.22
   0  -1  16   14.84    1.18
   0  -1  16   14.95    2.37
   0   1  16   12.76    2.27
   0   1  17   34.27    1.88
   0  -1  17   34.16    1.81
   0   1 -17   34.39    2.03
   0  -1 -17   35.47    2.01
   0   1 -17   34.75    1.99
   0  -1 -17   34.12    1.86
   0   1  17   31.83    1.87
   0  -1  17   32.77    1.82
   0   1  18    8.52    0.94
   0  -1  18    6.90    0.83
   0  -1 -18    8.00    0.96
   0   1 -18    8.11    1.02
   0  -1 -18    7.66    0.85
   0   1 -18    7.19    0.95
   0   1  18    7.53    0.92
   0  -1  18    8.41    0.88
   0   1  19    5.35    0.77
   0  -1  19    5.73    0.74
   0  -1 -19    5.77    0.80
   0   1 -19    7.42    0.93
   0  -1  19    8.04    0.83
   0   1 -19    5.00    0.78
   0  -1 -20   21.03    1.29
   0   1 -20   23.41    1.44
   0  -1  20   24.53    1.34
   0  -1  20   24.73    1.33
   0   1  20   23.30    1.33
   0  -1 -21    0.29    0.29
   0   1 -21    0.18    0.37
   0  -1  21    0.38    0.32
   0   1 -21    0.14    0.36
   0   1  21    0.20    0.30
   0  -1 -21    0.23    0.35
   0   1  22    2.40    0.35
   0   1 -22    2.28    0.37
   0   1  22    2.72    0.34
   0  -1  22    2.65    0.33
   0  -1 -22    2.64    0.37
   0   1 -22    2.94    0.38
   0   2   0  144.85    4.25
   0   2  -1 1355.15   32.69
   0   2   1 1333.03   32.22
   0   2  -1 1351.34   32.84
   0   2   1 1300.68   31.80
   0  -2   1 1325.46   31.85
   0   2  -2  673.59   17.66
   0   2   2  688.20   16.80
   0  -2   2  708.95   17.04
   0   2   2  678.27   16.99
   0   2  -2  680.25   17.62
   0   2   2  675.40   17.65
   0  -2   3   81.57    2.76
   0   2  -3   81.43    2.96
   0   2   3   83.28    2.76
   0   2   3   86.30    3.02
   0   2  -4  194.40    6.19
   0   2  -4  190.28    5.74
   0   2   4  194.19    5.76
   0   2   4  198.40    5.81
   0  -2   4  199.52    5.84
   0   2  -5  102.14    3.97
   0   2   5   97.10    3.65
   0   2  -5   99.48    3.36
   0  -2   5  103.55    3.71
   0   2   5   97.08    3.36
   0   2  -6   55.54    2.84
   0   2   6   50.62    2.07
   0  -2   6   49.34    2.57
   0   2   6   52.22    2.59
   0   2  -6   50.97    2.06
   0   2  -7  468.80   13.26
   0  -2   7  480.49   13.12
   0   2  -7  439.26   11.69
   0   2   7  479.80   13.13
   0   2   7  436.67   11.71
   0   2  -8  765.38   20.91
   0   2   8  769.76   20.94
   0  -2   8  746.52   20.85
   0   2  -9    1.91    0.75
   0   2   9    2.20    0.39
   0  -2   9    2.06    0.38
   0  -2   9    2.89    0.84
   0   2   9    2.12    0.72
   0   2 -10   64.37    3.69
   0  -2  10   66.67    3.87
   0   2  10   61.15    2.31
   0   2  10   64.64    3.86
   0  -2  10   62.96    2.33
   0   2 -11    1.79    0.79
   0  -2  11    3.85    1.03
   0   2  11    3.66    1.07
   0  -2  11    2.66    0.49
   0   2  11    2.84    0.49
   0  -2  12  397.95   10.63
   0   2  12  392.63   10.63
   0   2 -12  404.27   13.11
   0   2  12  369.82   10.62
   0  -2  12  410.96   13.70
   0   2  12  416.28   13.80
   0   2  13    4.56    0.60
   0  -2  13    4.85    0.62
   0   2  13    5.69    1.39
   0  -2  13    3.60    1.17
   0  -2  13    3.75    0.54
   0   2  13    3.96    0.66
   0  -2 -13    4.58    0.67
   0   2  14   95.01    3.37
   0  -2  14   98.34    3.44
   0  -2  14  105.49    6.16
   0   2  14  107.09    6.18
   0  -2  14   94.83    3.36
   0   2  14   93.47    3.62
   0   2 -14   98.35    3.69
   0  -2 -14   99.92    3.64
   0   2  15   55.21    2.30
   0  -2  15   55.62    2.39
   0  -2  15   54.04    4.44
   0   2  15   49.11    4.27
   0  -2 -15   54.50    2.52
   0   2  15   56.59    2.57
   0  -2  15   55.46    2.32
   0   2 -15   57.51    2.64
   0  -2  16    6.37    0.73
   0  -2  16    7.10    1.74
   0   2  16    5.57    1.51
   0  -2 -16    6.78    0.86
   0  -2  16    7.33    0.80
   0   2  16    5.90    0.82
   0   2 -16    6.67    0.93
   0   2  17    7.76    0.94
   0  -2 -17    6.55    0.86
   0   2 -17    7.33    0.98
   0  -2  17    8.67    0.90
   0   2  18  117.11    4.16
   0  -2  18  120.55    3.98
   0   2 -18  119.67    4.24
   0  -2  18  122.19    4.04
   0  -2 -18  114.29    4.04
   0   2  19   30.36    1.66
   0  -2  19   30.58    1.56
   0  -2 -19   28.33    1.51
   0  -2  19   32.24    1.60
   0   2 -19   29.57    1.70
   0  -2  20    0.62    0.37
   0   2  20    0.35    0.36
   0  -2 -20    0.64    0.32
   0  -2  20    1.11    0.39
   0  -2 -21    6.66    0.63
   0   2 -21    8.30    0.67
   0   2 -21    7.75    0.71
   0   2  21    7.38    0.65
   0  -2  21    8.38    0.63
   0   2  21    6.83    0.62
   0   2 -22    2.99    0.36
   0   2  22    3.25    0.33
   0   2  22    3.35    0.34
   0  -2  22    3.54    0.33
   0   3   0    0.18    0.42
   0   3   0    1.12    0.39
   0   3  -1  517.95   14.00
   0   3   1  502.19   13.18
   0   3  -1  510.82   13.67
   0   3  -2   79.60    3.38
   0   3   2   85.91    3.45
   0   3  -2   88.68    3.40
   0   3   2   86.81    2.63
   0   3   2   75.41    2.24
   0  -3   2   83.19    2.36
   0   3  -3  332.22   10.18
   0   3   3  363.58   10.30
   0   3  -3  366.37   10.41
   0   3   3  353.72    9.27
   0  -3   3  357.15    9.36
   0   3  -4  573.47   15.90
   0   3   4  578.82   15.93
   0  -3   4  598.73   15.38
   0   3   4  600.93   15.31
   0   3  -5   62.46    2.84
   0   3   5   68.42    2.96
   0   3   5   61.64    2.68
   0  -3   5   62.66    2.75
   0   3  -6   43.11    2.23
   0  -3   6   45.39    2.44
   0   3   6   48.05    2.45
   0   3   6   43.68    2.28
   0   3  -6   46.37    2.81
   0   3   7    9.27    1.13
   0   3   7    9.80    0.98
   0  -3   7    9.98    1.21
   0   3  -7   10.27    0.99
   0   3  -7    9.02    1.31
   0   3   8  213.97    7.20
   0  -3   8  210.88    7.25
   0   3  -8  193.74    6.01
   0   3   8  188.68    6.00
   0   3  -8  182.41    5.71
   0   3  -8  214.01    7.64
   0   3  -9  269.47    7.98
   0   3  -9  306.17   10.16
   0   3   9  292.99    9.70
   0  -3   9  285.83    7.62
   0   3   9  274.62    7.61
   0  -3   9  304.41    9.85
   0   3 -10   21.02    2.24
   0   3  10   18.81    2.04
   0  -3  10   22.14    2.19
   0  -3  10   20.53    1.15
   0   3  10   20.30    1.15
   0   3 -11  337.52   11.71
   0  -3  11  318.19   11.56
   0   3  11  326.27   11.52
   0   3  12   65.84    2.81
   0   3 -12   64.07    2.94
   0  -3  12   69.25    2.55
   0   3  12   69.74    2.70
   0   3 -12   71.04    2.81
   0   3 -12   67.56    4.41
   0  -3  12   74.99    4.66
   0   3  12   60.47    4.26
   0   3  13  276.82    8.05
   0   3  13  277.31    7.78
   0   3 -13  244.09    8.08
   0  -3  13  269.03    7.59
   0   3 -13  271.95    7.95
   0   3 -13  274.85   10.61
   0  -3  13  257.20   10.66
   0   3  13  285.18   10.98
   0   3 -14   17.63    1.41
   0   3  14   16.00    1.33
   0  -3  14   15.49    1.13
   0   3 -14   15.09    1.31
   0   3  14   18.08    1.24
   0  -3  14   20.44    2.54
   0   3  14   15.96    2.31
   0   3 -15   12.48    1.24
   0   3  15   13.14    1.19
   0  -3  15   13.83    1.08
   0   3 -15   13.41    1.24
   0   3  15   13.25    1.07
   0  -3  15   13.84    2.22
   0   3  15   11.18    1.99
   0   3  16   10.10    1.08
   0   3 -16   10.33    1.11
   0  -3  16    9.78    0.92
   0   3  17   40.22    2.08
   0   3 -17   35.32    2.04
   0  -3  17   37.66    1.82
   0   3  18    0.14    0.46
   0  -3  18    0.38    0.41
   0   3 -18    0.29    0.55
   0  -3  19    7.38    0.72
   0   3  19    7.22    0.81
   0   3  19    6.08    0.80
   0  -3  19    7.33    0.71
   0   3 -19    6.75    0.82
   0   3  20   -0.13    0.35
   0  -3 -20    0.12    0.27
   0  -3  20    0.08    0.31
   0   3  20    0.09    0.34
   0  -3  20   -0.07    0.28
   0   3 -20   -0.10    0.39
   0   3  21   59.95    2.03
   0   3 -21   60.51    2.08
   0  -3  21   64.56    2.00
   0   3  21   64.81    2.05
   0   4   0   46.95    2.79
   0   4   0   46.48    2.33
   0   4  -1  150.97    5.65
   0   4  -1  146.16    5.17
   0   4   1  140.27    4.70
   0   4   2   52.07    2.93
   0   4  -2   50.28    2.86
   0   4  -2   51.89    2.75
   0   4   2   49.61    2.05
   0   4  -3  142.66    5.51
   0   4   3  141.56    5.56
   0   4  -3  140.69    5.47
   0   4  -4   94.62    4.31
   0   4   4   83.76    2.82
   0   4  -4   87.97    4.02
   0   4  -4   91.08    3.04
   0   4  -5  361.15   11.29
   0   4  -5  342.54    9.39
   0  -4   5  346.90    9.79
   0   4   5  347.57    9.63
   0   4   5  354.29   10.75
   0   4  -5  350.88   10.68
   0   4  -6  199.74    6.11
   0  -4   6  207.25    6.81
   0   4   6  211.43    6.67
   0   4  -6  221.23    7.25
   0   4   6  221.74    7.31
   0   4  -7  282.19    8.15
   0   4   7  293.91    9.16
   0   4  -7  290.83    9.06
   0   4   7  292.58    9.02
   0  -4   7  285.92    9.12
   0   4  -8    0.20    0.62
   0   4  -8    0.14    0.44
   0   4   8    0.75    0.45
   0   4  -8    0.21    0.39
   0  -4   8    0.14    0.43
   0   4   8    0.27    0.38
   0   4  -9    0.67    0.46
   0   4  -9    0.43    0.68
   0  -4   9    1.14    0.62
   0   4   9    1.09    0.59
   0   4 -10   25.30    1.68
   0   4  10   26.20    1.47
   0   4  10   26.08    1.48
   0   4  10   26.92    1.60
   0   4  10   20.88    2.13
   0  -4  10   21.39    2.19
   0   4 -10   22.50    2.51
   0   4  11  200.47    6.44
   0   4 -11  208.78    6.69
   0   4 -11  204.93    8.88
   0   4 -11  205.40    5.95
   0   4  11  208.84    6.26
   0  -4  11  206.55    8.41
   0   4  11  202.27    8.25
   0   4 -11  210.48    6.28
   0   4 -12  366.19    9.93
   0   4  12  347.13   10.04
   0   4 -12  337.60    9.37
   0   4 -12  355.16   12.98
   0   4  12  361.89    9.83
   0   4  12  354.96   12.43
   0  -4  12  354.29   12.53
   0   4 -12  328.00   10.16
   0   4 -12  351.99    9.86
   0   4 -13    2.37    0.66
   0   4 -13    2.43    0.62
   0  -4  13    2.55    0.50
   0   4 -13    1.94    0.72
   0   4 -13    4.29    1.24
   0   4  13    2.71    0.72
   0   4  13    3.36    1.00
   0   4  13    2.39    0.58
   0   4 -14   92.53    3.56
   0   4  14   87.70    3.62
   0  -4  14   92.29    3.22
   0   4 -14   91.59    3.58
   0   4  14   91.97    3.41
   0   4 -15   26.48    1.71
   0   4  15   25.89    1.74
   0   4 -15   27.27    1.74
   0  -4  15   26.40    1.50
   0   4  15   23.84    1.68
   0   4 -16   54.09    2.54
   0   4  16   54.42    2.57
   0   4 -16   52.83    2.52
   0  -4  16   55.35    2.28
   0   4  16   57.55    2.68
   0   4 -17    3.99    0.72
   0   4  17    3.54    0.71
   0   4 -17    2.27    0.63
   0  -4  17    4.16    0.58
   0   4  17    3.32    0.74
   0   4 -18    0.18    0.45
   0   4  18   -0.06    0.46
   0   4 -18    0.06    0.47
   0  -4  18    0.23    0.33
   0   4  18    0.44    0.45
   0   4 -19    1.17    0.45
   0   4  19    1.87    0.48
   0  -4  19    1.88    0.39
   0   4  19    0.99    0.40
   0  -4  19    1.63    0.40
   0   4  20   95.18    2.94
   0  -4  20   95.70    2.84
   0   4  20   94.86    3.00
   0   4  20   91.31    2.94
   0   4  20   97.89    3.01
   0  -4  20   98.45    2.90
   0   4  21    0.36    0.17
   0   4  21    0.02    0.16
   0  -4  21    0.21    0.16
   0   5   0    0.30    0.34
   0   5   0   -0.10    0.35
   0   5   0    0.17    0.61
   0   5   0   -0.10    0.32
   0   5  -1   88.50    4.07
   0   5   1   89.99    3.66
   0   5  -1   91.02    4.65
   0   5  -1   97.30    3.19
   0   5   1   94.03    3.17
   0   5  -1   93.97    3.21
   0   5   2  268.53    8.04
   0   5  -2  309.75    9.55
   0   5  -2  296.93    9.95
   0   5   2  284.45    9.91
   0   5  -2  283.25    7.81
   0   5   2  277.26    7.78
   0   5  -2  287.54    7.93
   0   5   2  285.53    7.79
   0   5  -3   12.55    1.53
   0   5  -3   12.63    1.61
   0   5   3   11.49    1.59
   0   5  -3   13.63    0.95
   0   5  -3   13.10    1.00
   0   5  -4   22.09    1.37
   0   5  -4   22.72    2.13
   0   5   4   23.99    2.20
   0   5  -4   22.80    2.13
   0   5   5   11.29    1.51
   0   5  -5    9.11    1.34
   0   5  -5   10.35    0.96
   0   5  -5   11.17    1.58
   0   5  -6    4.85    0.98
   0   5   6    7.86    1.23
   0   5  -6    5.73    0.78
   0   5  -6    4.98    1.17
   0   5  -7  107.84    3.92
   0   5  -7  106.60    5.60
   0   5   7  102.00    4.84
   0   5  -7  104.62    4.83
   0   5   8   12.42    1.00
   0   5  -8    9.91    0.83
   0   5   8   11.67    0.93
   0   5   8   10.93    1.06
   0   5   8   12.25    1.02
   0   5  -8   11.18    1.11
   0   5   8   11.35    1.05
   0   5  -8   12.09    1.87
   0   5  -8    9.81    0.85
   0   5   8   10.63    1.37
   0   5  -8    9.67    1.31
   0   5   8   10.42    1.00
   0   5   9   43.60    2.19
   0   5   9   43.04    2.06
   0   5  -9   44.07    2.34
   0   5   9   40.99    2.14
   0   5   9   43.05    2.15
   0   5  -9   43.81    1.94
   0   5  -9   41.24    1.85
   0   5   9   43.15    1.95
   0   5  10    1.98    0.58
   0   5 -10    2.38    1.04
   0   5 -10    2.33    0.72
   0   5 -10    2.57    0.51
   0   5  10    1.54    0.55
   0   5 -10    1.14    0.43
   0   5 -10    1.33    0.45
   0   5  10    1.87    0.59
   0   5 -11    3.27    0.62
   0   5  11    3.76    0.69
   0   5  11    3.93    0.78
   0   5  11    3.81    0.71
   0   5 -11    2.49    1.09
   0   5 -11    2.75    0.82
   0   5 -11    2.73    0.53
   0   5 -11    3.52    0.65
   0   5  11    2.83    0.69
   0   5  12  136.94    4.82
   0   5  12  140.65    4.99
   0   5  12  141.99    4.73
   0   5 -12  139.86    5.14
   0   5 -12  138.36    4.63
   0   5  12  136.55    4.89
   0   5 -12  134.46    4.65
   0   5 -12  134.16    7.22
   0   5 -12  137.01    4.39
   0   5  13   39.10    2.08
   0   5  13   34.77    2.10
   0   5  13   37.22    1.99
   0   5 -13   34.99    2.23
   0   5 -13   35.86    1.93
   0   5  13   37.00    2.11
   0   5 -13   36.22    1.97
   0  -5  13   34.63    1.70
   0   5 -13   35.66    1.70
   0   5 -14    0.57    0.53
   0   5  14    0.69    0.56
   0   5 -14    0.69    0.69
   0   5 -14    0.37    0.51
   0   5  14    0.16    0.49
   0  -5  14    0.49    0.39
   0   5  14    0.35    0.61
   0   5 -15   36.18    1.95
   0  -5  15   41.41    1.83
   0   5  15   40.22    2.18
   0   5  15   41.98    2.19
   0   5  15   43.33    2.10
   0   5 -15   38.49    2.05
   0  -5  16   95.79    3.20
   0   5  16   97.62    3.61
   0   5  16   90.01    3.37
   0   5 -16   89.83    3.44
   0   5  17   57.38    2.42
   0   5  17   54.31    2.35
   0  -5  17   53.39    2.06
   0   5  17   56.21    2.40
   0   5  18    0.21    0.39
   0   5  18    0.29    0.34
   0  -5  18    0.46    0.31
   0   5  18   -0.10    0.37
   0   5  18    0.51    0.39
   0   5  19   12.37    0.82
   0   5  19   11.72    0.76
   0   5  19   11.53    0.80
   0  -5  19   13.99    0.77
   0  -5  19   11.42    0.67
   0   5  19   12.67    0.81
   0   5  20    3.29    0.32
   0   5  20    2.72    0.33
   0   5  20    3.58    0.35
   0  -5  20    3.82    0.33
   0   6   0   45.72    2.13
   0   6   0   47.23    2.77
   0   6   0   51.91    3.74
   0   6   1  136.08    4.40
   0   6  -1  131.61    4.43
   0   6  -1  128.53    5.46
   0   6  -1  130.16    6.35
   0   6  -2    1.45    0.53
   0   6  -2    1.31    0.64
   0   6  -2    1.91    0.86
   0   6   2    0.85    0.75
   0   6  -3  140.22    6.45
   0   6   3  137.04    6.43
   0   6  -3  130.64    4.51
   0   6  -3  127.71    5.94
   0   6  -4  163.52    7.29
   0   6   4  174.05    7.51
   0   6  -4  183.64    7.51
   0   6  -4  168.11    5.55
   0   6   5   15.62    1.16
   0   6  -5   17.66    1.37
   0   6   5   15.86    1.18
   0   6  -5   15.48    1.09
   0   6  -5   18.81    2.37
   0   6  -5   14.41    1.08
   0   6   5   14.49    1.15
   0   6   5   14.87    1.02
   0   6   5   17.68    1.19
   0   6   5   17.79    1.27
   0   6  -5   15.01    1.13
   0   6   5   15.54    1.04
   0   6   5   17.81    2.10
   0   6  -5   12.77    1.80
   0   6   5   16.49    1.24
   0   6   6   25.27    1.35
   0   6  -6   24.45    1.36
   0   6  -6   26.16    1.53
   0   6   6   22.98    1.29
   0   6   6   24.57    1.40
   0   6   6   21.59    1.26
   0   6   6   23.40    1.52
   0   6  -6   23.98    1.31
   0   6  -6   24.98    1.69
   0   6   6   22.58    1.47
   0   6   6   24.24    1.52
   0   6   6   24.99    1.54
   0   6   6   22.06    1.39
   0   6   6   24.61    1.35
   0   6   6   20.28    1.33
   0   6  -6   23.19    2.35
   0   6   6   22.34    2.36
   0   6  -6   24.02    1.37
   0   6  -6   23.50    2.52
   0   6   6   25.08    1.57
   0   6  -6   23.25    1.28
   0   6   6   24.75    1.33
   0   6  -7   48.06    2.22
   0   6  -7   50.32    2.09
   0   6   7   52.14    2.14
   0   6   7   47.57    2.02
   0   6   7   54.44    2.23
   0   6   7   47.78    2.17
   0   6   7   47.11    2.32
   0   6   7   45.51    1.97
   0   6   7   49.57    2.38
   0   6   7   43.01    2.24
   0   6  -7   53.42    2.60
   0   6   7   51.60    2.39
   0   6   7   52.44    2.14
   0   6   7   48.54    2.20
   0   6   7   50.79    3.49
   0   6  -7   50.66    3.40
   0   6  -7   48.44    3.84
   0   6  -7   49.37    2.19
   0   6  -7   49.03    2.09
   0   6   7   47.01    1.99
   0   6   7   50.12    2.40
   0   6  -8    4.94    0.68
   0   6   8    4.80    0.75
   0   6   8    3.96    0.73
   0   6  -8    4.68    0.88
   0   6  -8    2.93    1.11
   0   6   8    3.32    0.66
   0   6   8    4.33    0.72
   0   6   8    4.27    0.74
   0   6   8    3.99    0.66
   0   6  -8    4.29    0.60
   0   6  -8    4.43    0.69
   0   6   8    2.93    0.58
   0   6   8    6.46    1.05
   0   6   8    5.00    1.10
   0   6   8    3.83    0.69
   0   6  -8    3.69    0.62
   0   6   9   21.24    1.37
   0   6   9   20.35    1.48
   0   6  -9   19.98    1.63
   0   6   9   19.97    1.51
   0   6   9   22.31    1.54
   0   6   9   18.76    1.27
   0   6   9   23.83    1.49
   0   6  -9   22.06    1.38
   0   6   9   22.80    1.58
   0   6  -9   21.30    1.30
   0   6  -9   19.60    1.33
   0   6  -9   21.49    2.63
   0   6  -9   18.65    1.16
   0   6   9   20.98    1.53
   0   6 -10    8.37    1.77
   0   6  10   10.43    1.18
   0   6  10    8.65    0.92
   0   6  10    9.30    1.08
   0   6  10    8.87    0.87
   0   6  10   12.05    1.10
   0   6 -10   10.01    1.23
   0   6 -10    9.74    0.92
   0   6 -10   11.69    0.95
   0   6 -10   11.20    1.00
   0   6  10    9.09    1.05
   0   6  10   11.67    1.20
   0   6  11  207.25    6.53
   0   6 -11  184.60    5.99
   0   6  11  201.66    6.21
   0   6  11  196.16    5.92
   0   6  11  214.20    6.37
   0   6  11  199.34    6.42
   0   6 -11  196.64    6.73
   0   6  11  193.81    6.49
   0   6  11  206.40    6.60
   0   6 -11  211.42    6.10
   0   6  12   95.71    3.79
   0   6  12   93.02    3.73
   0   6  12   85.07    3.36
   0   6 -12   94.45    3.30
   0   6 -12   87.57    3.88
   0   6  12   99.57    3.69
   0   6  12   95.26    3.72
   0   6 -12   87.66    3.35
   0   6  13  195.77    6.24
   0   6 -13  190.62    5.69
   0   6  13  195.69    6.30
   0   6 -13  179.93    6.39
   0  -6  13  200.07    5.70
   0   6  13  192.85    6.13
   0   6  13  201.10    6.36
   0   6  14   57.72    2.67
   0   6 -14   58.28    2.37
   0  -6  14   62.12    2.29
   0   6  14   54.54    2.63
   0   6  14   59.89    2.65
   0   6  14   59.40    2.57
   0   6  15   64.67    2.73
   0   6 -15   58.07    2.24
   0  -6  15   65.00    2.30
   0   6  15   65.19    2.69
   0   6  15   59.28    2.47
   0   6  15   57.74    2.54
   0   6  16    5.50    0.72
   0   6  16    5.04    0.73
   0  -6  16    4.00    0.50
   0   6  16    4.81    0.64
   0   6  16    4.91    0.72
   0   6  17   27.94    1.39
   0  -6  17   25.93    1.13
   0   6  17   26.83    1.38
   0   6  17   22.98    1.24
   0   6  17   26.56    1.39
   0   6  18    5.08    0.53
   0  -6  18    4.01    0.36
   0   6  18    4.45    0.51
   0   6  18    5.25    0.54
   0   6  19   -0.06    0.16
   0   6  19    0.08    0.17
   0  -6  19    0.29    0.16
   0   6  19    0.18    0.17
   0   7   0    0.52    0.80
   0   7   0    0.22    0.34
   0   7   0    0.63    0.35
   0   7   0   -0.23    0.55
   0   7   0    0.39    0.39
   0   7   0    0.13    0.41
   0   7   0    0.25    0.37
   0   7   0   -0.06    0.28
   0   7   0   -0.07    0.39
   0   7   0   -0.11    0.32
   0   7   0    0.26    0.44
   0   7   0   -0.07    0.38
   0   7   0    0.33    0.45
   0   7  -1   15.17    1.18
   0   7   1   15.39    1.08
   0   7  -1   16.47    1.34
   0   7   1   15.07    1.08
   0   7  -1   16.25    1.19
   0   7   1   18.37    1.21
   0   7  -1   15.66    1.04
   0   7  -1   15.59    1.18
   0   7  -1   13.85    1.06
   0   7   1   16.86    1.26
   0   7   1   18.89    1.15
   0   7  -1   16.29    1.09
   0   7   1   16.51    1.10
   0   7  -1   16.36    1.19
   0   7   1   17.77    1.17
   0   7  -1   17.56    1.23
   0   7  -1   20.53    2.47
   0   7  -1   16.19    1.13
   0   7   1   18.23    1.23
   0   7   1   16.08    1.03
   0   7   1   18.37    1.29
   0   7  -1   15.17    1.16
   0   7  -1   16.79    1.21
   0   7   2    7.47    0.81
   0   7   2    7.04    0.76
   0   7  -2    7.28    0.69
   0   7  -2    7.35    0.82
   0   7   2    6.27    0.70
   0   7  -2    7.29    0.94
   0   7  -2    5.42    0.75
   0   7  -2    7.26    0.82
   0   7   2    7.71    0.85
   0   7   2    6.49    0.84
   0   7  -2    5.81    0.75
   0   7   2    6.31    0.68
   0   7   2    6.59    0.73
   0   7   2    8.01    0.87
   0   7  -2    6.79    0.72
   0   7  -2    6.92    0.81
   0   7  -2    6.85    0.81
   0   7   2    6.00    0.68
   0   7  -2    7.19    1.57
   0   7   2    4.91    1.34
   0   7  -2    7.07    0.84
   0   7  -2    7.26    0.80
   0   7   2    6.64    0.79
   0   7  -2    7.27    0.84
   0   7  -2    6.99    0.81
   0   7   2    6.20    0.81
   0   7   2    6.54    0.80
   0   7  -3  368.26   10.07
   0   7   3  371.75    9.93
   0   7   3  336.88    9.52
   0   7   3  356.83    9.84
   0   7  -3  348.48   10.03
   0   7   3  359.53    9.94
   0   7   3  347.74    9.68
   0   7  -3  356.16   10.34
   0   7   3  365.48    9.85
   0   7  -3  354.36    9.94
   0   7  -3  326.31   12.04
   0   7  -3  370.44    9.93
   0   7  -3  360.74    9.88
   0   7   3  366.32   10.12
   0   7  -3  360.07    9.93
   0   7  -3  370.38    9.92
   0   7   3  370.28    9.81
   0   7  -3  349.67    9.70
   0   7   3  367.51   10.06
   0   7  -3  368.96   10.10
   0   7   3  345.51    9.62
   0   7   3  354.75    9.92
   0   7  -3  351.74    9.88
   0   7   3  359.12    9.91
   0   7  -3  365.22    9.92
   0   7   3  366.61   10.12
   0   7  -3  345.70   12.94
   0   7   3  351.84   13.08
   0   7   4    3.13    0.50
   0   7   4    2.88    0.57
   0   7  -4    3.14    1.04
   0   7  -4    3.54    0.68
   0   7   4    3.52    0.63
   0   7   4    3.65    0.71
   0   7   4    3.80    0.64
   0   7  -4    2.98    0.64
   0   7  -4    2.73    0.73
   0   7   4    3.89    0.65
   0   7   4    2.60    0.62
   0   7  -4    3.58    0.61
   0   7   4    3.78    0.70
   0   7  -4    3.59    0.55
   0   7   4    2.90    0.46
   0   7   4    3.71    0.62
   0   7  -4    3.70    0.67
   0   7  -4    4.93    1.37
   0   7   4    1.50    0.95
   0   7   4    3.57    0.59
   0   7  -4    3.68    0.64
   0   7  -4    3.32    0.66
   0   7   4    3.88    0.63
   0   7  -4    3.07    0.63
   0   7  -5   40.76    1.89
   0   7   5   36.00    1.83
   0   7   5   40.11    2.08
   0   7  -5   37.00    2.18
   0   7   5   36.44    1.81
   0   7   5   39.39    1.91
   0   7   5   38.39    2.02
   0   7   5   39.73    1.88
   0   7   5   36.13    2.03
   0   7  -5   38.06    1.83
   0   7   5   39.49    1.83
   0   7  -5   35.66    1.73
   0   7   5   38.29    1.99
   0   7  -5   35.63    1.94
   0   7   5   38.04    1.84
   0   7   5   37.01    1.74
   0   7   5   39.56    3.38
   0   7  -5   37.62    3.29
   0   7   5   35.46    1.93
   0   7  -5   27.28    2.90
   0   7  -5   38.86    1.93
   0   7   5   38.96    1.78
   0   7  -5   39.34    1.93
   0   7   6    3.02    1.08
   0   7  -6    2.50    1.00
   0   7   6    3.15    0.59
   0   7   6    3.02    0.58
   0   7  -6    4.39    1.28
   0   7   6    3.13    0.58
   0   7  -6    3.32    0.65
   0   7   6    3.21    0.66
   0   7   6    4.15    0.74
   0   7   6    3.93    0.69
   0   7  -6    3.50    0.79
   0   7   6    3.59    0.70
   0   7   6    3.76    0.67
   0   7   6    3.58    0.61
   0   7  -6    3.46    0.65
   0   7   6    3.57    0.53
   0   7   6    4.02    0.75
   0   7   6    3.09    0.57
   0   7  -6    4.91    0.64
   0   7   6    2.66    0.55
   0   7  -6    3.38    0.58
   0   7   7    9.49    1.02
   0   7  -7   11.12    1.89
   0   7   7    8.07    0.83
   0   7  -7    7.89    0.78
   0   7   7    9.04    1.04
   0   7   7    7.99    0.80
   0   7   7    8.74    0.96
   0   7  -7    8.96    1.15
   0   7   7    8.32    0.99
   0   7   7    9.31    0.94
   0   7  -7    8.83    0.94
   0   7   7    9.88    1.08
   0   7   7    6.96    0.78
   0   7  -7    9.76    0.92
   0   7  -7    9.33    1.59
   0   7   7    7.81    1.50
   0   7  -7    9.35    0.88
   0   7   7    8.02    0.80
   0   7   7    8.29    1.02
   0   7  -7    8.08    0.79
   0   7  -8    3.45    0.64
   0   7   8    1.81    0.62
   0   7  -8    4.77    1.39
   0   7   8    3.51    0.72
   0   7  -8    2.58    0.77
   0   7   8    2.87    1.22
   0   7  -8    2.53    0.60
   0   7   8    2.43    0.64
   0   7   8    2.15    0.64
   0   7   8    3.06    0.62
   0   7   8    3.30    0.51
   0   7  -8    2.44    0.62
   0   7  -8    2.58    0.54
   0   7   8    2.94    0.71
   0   7   8    3.07    0.57
   0   7   9  114.54    4.20
   0   7  -9  113.97    4.50
   0   7  -9  114.21    3.92
   0   7  -9  119.81    3.87
   0   7   9  108.70    3.84
   0   7   9  110.40    4.16
   0   7   9  113.37    3.90
   0   7   9  107.88    4.19
   0   7   9  112.96    4.22
   0   7  -9  117.18    3.99
   0   7  -9  107.98    3.68
   0   7   9  114.72    4.29
   0   7  10   13.76    1.25
   0   7 -10   17.14    1.51
   0   7 -10   15.12    1.11
   0   7 -10   13.66    0.96
   0   7 -10   14.97    1.15
   0   7  10   14.57    1.28
   0   7  10   14.38    1.08
   0   7 -10   16.42    1.30
   0   7  10   13.86    1.27
   0   7  10   15.70    1.36
   0   7  10   14.13    1.35
   0   7  11  156.06    5.35
   0   7  11  163.99    5.54
   0   7 -11  166.02    5.33
   0   7  11  172.90    5.55
   0   7 -11  169.40    5.13
   0   7 -11  166.12    4.97
   0   7 -11  158.75    5.69
   0   7  11  157.69    5.50
   0   7  11  167.06    5.45
   0   7  12   24.59    1.66
   0   7 -12   23.77    1.47
   0   7  12   24.95    1.65
   0   7 -12   22.44    1.69
   0  -7  12   24.58    1.28
   0   7  12   24.36    1.61
   0   7 -12   25.25    1.40
   0   7  12   22.99    1.51
   0   7  12   24.63    1.56
   0   7  13    2.62    0.66
   0   7  13    2.66    0.67
   0   7 -13    2.97    0.75
   0   7  13    2.78    0.63
   0  -7  13    2.94    0.48
   0   7  13    3.64    0.66
   0   7  13    3.21    0.63
   0   7 -13    3.01    0.56
   0   7 -14   12.64    0.88
   0   7  14   11.59    1.04
   0  -7  14   12.15    0.80
   0   7  14   14.32    1.10
   0   7  14   11.57    0.95
   0   7  14   12.09    1.08
   0   7  14   13.99    1.00
   0  -7  15    1.34    0.32
   0   7  15    2.12    0.50
   0   7 -15    1.69    0.33
   0   7  15    1.89    0.49
   0   7  16   46.35    1.81
   0  -7  16   42.93    1.47
   0   7  16   44.36    1.78
   0   7  17    1.60    0.31
   0   7 -17    1.77    0.28
   0   7  17    0.98    0.30
   0   8   0    9.95    1.00
   0   8   0    7.93    0.81
   0   8   0    7.51    0.83
   0   8   0    8.61    0.80
   0   8   0    7.81    0.92
   0   8   0    7.19    0.79
   0   8   0    7.62    0.84
   0   8   0    8.32    0.96
   0   8   0    6.64    1.69
   0   8   0    8.56    0.93
   0   8   0    8.51    0.93
   0   8  -1    3.43    1.26
   0   8   1    4.66    0.80
   0   8  -1    4.53    0.77
   0   8   1    5.01    0.65
   0   8  -1    5.61    0.75
   0   8   1    4.90    0.67
   0   8  -1    4.95    0.67
   0   8   1    4.86    0.59
   0   8   1    4.14    0.71
   0   8  -1    5.28    0.79
   0   8  -1    4.65    0.63
   0   8  -1    4.95    0.64
   0   8  -1    4.81    0.72
   0   8   1    4.03    0.65
   0   8  -1    4.22    0.70
   0   8  -1    5.71    0.81
   0   8  -1    4.75    0.75
   0   8   1    4.95    0.77
   0   8  -1    5.26    0.77
   0   8   2   -0.28    0.75
   0   8  -2    0.28    0.90
   0   8  -2    0.26    0.55
   0   8   2    0.27    0.49
   0   8  -2    0.59    0.45
   0   8  -2    0.14    0.43
   0   8  -2   -0.05    0.33
   0   8   2    0.06    0.47
   0   8   2    0.37    0.53
   0   8  -2    0.14    0.50
   0   8   2    0.44    0.52
   0   8   2    0.41    0.41
   0   8  -2    0.21    0.44
   0   8  -2    0.06    0.31
   0   8   2   -0.06    0.34
   0   8  -2    0.55    0.48
   0   8   2   -0.21    0.49
   0   8  -2   -0.12    0.41
   0   8   2   -0.07    0.42
   0   8   2   -0.07    0.49
   0   8  -2   -0.28    0.48
   0   8   2   -0.07    0.45
   0   8  -3   -0.27    0.78
   0   8   3    0.28    0.83
   0   8  -3   -0.09    0.54
   0   8  -3    0.22    0.45
   0   8   3   -0.06    0.62
   0   8  -3   -0.14    0.41
   0   8   3    0.25    0.29
   0   8   3    0.61    0.54
   0   8   3    0.58    0.52
   0   8  -3    0.51    0.46
   0   8  -3    0.65    0.34
   0   8   3    0.31    0.32
   0   8   3    0.23    0.36
   0   8   3   -0.07    0.49
   0   8  -3    0.47    0.53
   0   8   3    0.74    0.48
   0   8  -3   -0.13    0.42
   0   8  -3    0.49    0.49
   0   8   3    0.06    0.41
   0   8   3    0.55    0.50
   0   8  -3    0.07    0.50
   0   8   3    0.38    0.42
   0   8  -4    0.26    0.70
   0   8   4    2.65    1.07
   0   8   4    1.04    0.81
   0   8  -4    1.17    0.54
   0   8   4    1.10    0.49
   0   8  -4    1.71    0.56
   0   8   4    1.16    0.95
   0   8  -4    0.73    0.62
   0   8  -4    0.55    0.50
   0   8  -4    1.33    0.51
   0   8   4    1.50    0.47
   0   8   4    1.15    0.60
   0   8   4    0.94    0.48
   0   8   4    1.11    0.47
   0   8   4    1.13    0.35
   0   8  -4    0.45    0.44
   0   8  -4    1.04    0.36
   0   8  -4    0.44    0.43
   0   8   4    1.12    0.50
   0   8   4    1.49    0.59
   0   8  -4    0.39    0.46
   0   8  -4    1.29    0.49
   0   8   4    0.85    0.50
   0   8  -5   52.43    2.63
   0   8   5   43.63    2.15
   0   8   5   52.56    2.24
   0   8  -5   49.99    2.34
   0   8  -5   46.27    2.31
   0   8   5   48.69    2.39
   0   8  -5   48.19    2.01
   0   8   5   50.67    2.17
   0   8   5   52.53    2.37
   0   8  -5   43.43    3.64
   0   8   5   45.38    3.76
   0   8  -5   47.04    2.14
   0   8   5   48.02    2.18
   0   8  -5   49.71    2.19
   0   8   5   49.02    2.40
   0   8   5   51.45    2.22
   0   8   5   49.60    2.07
   0   8  -5   50.16    2.28
   0   8  -5   49.37    2.26
   0   8   6   69.04    2.85
   0   8  -6   68.47    2.91
   0   8  -6   74.74    2.82
   0   8  -6   68.05    2.81
   0   8   6   63.83    2.62
   0   8  -6   68.61    2.85
   0   8  -6   68.87    3.14
   0   8   6   72.45    2.90
   0   8   6   66.96    2.94
   0   8  -6   69.18    2.64
   0   8   6   67.51    2.96
   0   8   6   68.24    2.66
   0   8   7   31.32    1.85
   0   8   7   32.18    1.75
   0   8  -7   33.70    1.92
   0   8  -7   35.84    1.76
   0   8  -7   30.17    1.64
   0   8  -7   34.14    1.81
   0   8  -7   32.36    2.05
   0   8   7   37.54    1.93
   0   8  -7   32.82    1.88
   0   8   7   32.66    1.93
   0   8  -7   33.69    1.60
   0   8   7   33.21    1.61
   0   8  -8    0.23    0.44
   0   8  -8    0.37    0.57
   0   8  -8    0.38    0.39
   0   8   8    0.58    0.47
   0   8  -8    0.11    0.47
   0   8   8    0.08    0.44
   0   8   8    0.61    0.44
   0   8  -8    0.52    0.50
   0   8  -8    0.04    0.31
   0   8  -8    0.54    0.40
   0   8   8    0.71    0.53
   0   8  -9    3.21    0.77
   0   8   9    2.72    0.64
   0   8  -9    2.81    0.54
   0   8  -9    3.44    0.63
   0   8   9    3.38    0.74
   0   8   9    2.67    0.64
   0   8   9    3.28    0.57
   0   8  -9    3.30    0.67
   0   8  -9    2.77    0.60
   0   8  -9    3.28    0.53
   0   8  -9    2.62    0.63
   0   8   9    2.78    0.68
   0   8  10  195.59    6.00
   0   8  10  197.56    6.12
   0   8 -10  199.85    5.98
   0   8 -10  187.79    5.45
   0   8 -10  194.04    5.78
   0   8 -10  197.15    5.65
   0   8  10  195.82    6.12
   0   8  10  196.92    6.04
   0   8 -10  186.19    6.23
   0   8 -10  200.27    6.06
   0   8  11   10.95    0.99
   0   8  11   12.68    1.11
   0   8 -11   13.81    1.04
   0   8 -11   13.69    0.97
   0   8 -11   11.82    0.80
   0   8  11   12.90    1.12
   0  -8  11   12.01    0.79
   0   8  11   10.51    0.98
   0   8 -11   10.77    1.09
   0   8 -11   10.41    0.98
   0   8  12    4.35    0.62
   0  -8  12    3.56    0.43
   0   8  12    4.34    0.64
   0   8  12    4.12    0.68
   0   8 -12    4.14    0.62
   0   8  12    4.32    0.69
   0   8 -12    3.14    0.53
   0   8 -13   23.98    1.25
   0   8 -13   22.94    1.15
   0   8  13   24.20    1.33
   0  -8  13   22.33    0.99
   0   8  13   21.26    1.24
   0   8 -14    5.23    0.40
   0   8 -14    6.62    0.58
   0   8 -14    6.17    0.49
   0   8  14    7.25    0.65
   0   8  14    6.39    0.61
   0  -8  14    4.96    0.39
   0   8  15    6.54    0.54
   0   8  16    1.08    0.19
   0   9   0    0.39    0.35
   0   9   0   -0.06    0.34
   0   9   0   -0.06    0.45
   0   9   0    0.07    0.45
   0   9   0    0.11    0.35
   0   9   1   -0.07    0.48
   0   9   1    0.31    0.36
   0   9   1    0.25    0.34
   0   9  -1    0.23    0.30
   0   9  -1    0.36    0.42
   0   9  -1    0.53    0.36
   0   9  -1    0.26    0.48
   0   9   1   -0.37    0.47
   0   9  -1    0.13    0.48
   0   9   1   -0.20    0.49
   0   9  -1    0.12    0.46
   0   9  -1    0.26    0.50
   0   9   1    0.05    0.32
   0   9  -2   76.59    3.00
   0   9   2   77.11    2.78
   0   9   2   82.16    2.99
   0   9  -2   78.10    2.86
   0   9   2   82.72    3.14
   0   9   2   81.71    2.88
   0   9  -2   81.98    2.99
   0   9  -2   81.49    3.11
   0   9   2   81.57    3.08
   0   9   2   80.51    3.06
   0   9   2   86.19    3.16
   0   9  -2   80.06    3.06
   0   9   2   79.44    3.11
   0   9   3    6.11    0.84
   0   9  -3    5.40    0.77
   0   9  -3    6.53    0.85
   0   9   3    6.55    0.74
   0   9  -3    5.80    0.72
   0   9  -3    6.08    0.79
   0   9   3    6.55    0.72
   0   9   3    4.88    0.76
   0   9  -3    7.17    0.81
   0   9   3    5.02    0.77
   0   9   3    7.53    0.83
   0   9  -3    6.31    0.78
   0   9   3    6.45    0.79
   0   9  -3    5.92    0.75
   0   9   4   58.65    2.50
   0   9  -4   56.77    2.45
   0   9  -4   60.22    2.44
   0   9  -4   56.24    2.33
   0   9   4   56.54    2.22
   0   9  -4   56.18    2.46
   0   9  -4   57.92    2.34
   0   9   4   56.57    2.36
   0   9   4   60.03    2.49
   0   9   4   55.29    2.35
   0   9   4   60.10    2.54
   0   9  -4   59.09    2.38
   0   9  -4   56.86    2.40
   0   9   5   41.63    2.02
   0   9  -5   39.04    1.94
   0   9  -5   41.28    1.91
   0   9  -5   38.66    1.85
   0   9   5   41.21    1.84
   0   9  -5   39.99    1.94
   0   9  -5   40.08    2.13
   0   9  -5   39.52    1.92
   0   9   5   38.70    1.90
   0   9  -5   40.50    1.83
   0   9   5   42.58    2.05
   0   9   5   41.84    1.84
   0   9   6   17.76    1.19
   0   9  -6   17.58    1.20
   0   9   6   19.73    1.30
   0   9  -6   19.11    1.23
   0   9  -6   17.20    1.33
   0   9   6   17.96    1.10
   0   9   6   18.51    1.30
   0   9  -6   16.93    1.06
   0   9  -6   16.71    1.14
   0   9  -6   16.94    1.13
   0   9  -7    5.60    0.72
   0   9  -7    5.49    0.68
   0   9  -7    7.85    0.80
   0   9  -7    5.51    0.68
   0   9   7    6.12    0.75
   0   9  -7    4.05    0.75
   0   9   7    5.18    0.78
   0   9  -7    5.69    0.58
   0   9   7    5.38    0.66
   0   9   8    0.48    0.47
   0   9  -8    0.74    0.46
   0   9  -8    0.62    0.38
   0   9  -8    1.19    0.53
   0   9   8    1.46    0.48
   0   9  -8    0.60    0.38
   0   9  -8    0.48    0.37
   0   9  -8    0.96    0.30
   0   9   9   37.95    1.79
   0   9  -9   36.33    1.69
   0   9  -9   35.97    1.45
   0   9  -9   36.94    1.85
   0   9   9   34.33    1.65
   0   9  -9   33.09    1.47
   0   9  -9   36.61    1.66
   0   9  10   11.73    0.91
   0   9 -10   12.18    0.86
   0   9 -10    9.76    0.62
   0   9 -10   11.70    0.97
   0   9  10   10.16    0.81
   0   9 -10   11.12    0.81
   0  -9  10   10.42    0.62
   0   9 -10   11.28    0.68
   0   9  11   12.64    0.88
   0  -9  11   11.55    0.58
   0   9  12    0.62    0.33
   0   9 -12    0.03    0.23
   0   9 -12    0.10    0.21
   0   9  13    2.48    0.33
   0   9 -13    1.65    0.22
   0  10   0   36.29    1.65
   0  10   0   32.77    1.50
   0  10   0   32.80    1.55
   0  10  -1   19.79    1.18
   0  10  -1   18.89    1.14
   0  10   1   19.37    1.12
   0  10  -1   18.23    1.03
   0  10   1   19.51    1.09
   0  10  -1   19.93    1.18
   0  10  -1   19.92    1.10
   0  10   2    0.99    0.39
   0  10  -2    1.07    0.47
   0  10   2    1.28    0.44
   0  10  -2    1.30    0.43
   0  10  -2    1.17    0.39
   0  10  -2    0.83    0.35
   0  10   2    1.29    0.48
   0  10  -2    1.10    0.45
   0  10   2    0.91    0.36
   0  10  -3    0.24    0.36
   0  10  -3    0.40    0.39
   0  10   3    0.09    0.34
   0  10   3    0.38    0.32
   0  10  -3    0.86    0.36
   0  10  -3    0.09    0.32
   0  10  -3    0.63    0.44
   0  10   3    0.82    0.41
   0  10  -3    0.51    0.40
   0  10  -4    0.90    0.42
   0  10   4    1.07    0.44
   0  10  -4    0.99    0.36
   0  10  -4    0.56    0.32
   0  10  -4    0.81    0.39
   0  10   4    1.17    0.39
   0  10  -4    1.17    0.42
   0  10  -4    1.48    0.43
   0  10  -5   13.59    0.89
   0  10   5   13.51    0.91
   0  10  -5   13.78    0.84
   0  10   5   13.41    0.83
   0  10  -5   12.90    0.89
   0  10  -5   14.15    0.92
   0  10  -5   15.75    0.96
   0  10  -5   13.76    0.87
   0  10  -6   12.12    0.78
   0  10   6   13.59    0.87
   0  10   6   11.75    0.85
   0  10  -6    9.94    0.66
   0  10  -6   12.52    0.84
   0  10  -6   11.52    0.82
   0  10  -6   10.87    0.77
   0  10   7    0.77    0.33
   0  10   7    0.73    0.36
   0  10  -7    0.59    0.29
   0  10  -7    0.27    0.28
   0  10  -7    0.37    0.19
   0  10  -8   15.95    0.77
   0  10   8   15.45    0.84
   0  10   8   15.57    0.89
   0  10  -8   16.43    0.77
   0  10  -8   16.04    0.87
   0  10  -9    6.13    0.37
   0  10  -9    7.83    0.54
   0  10   9    8.36    0.59
   0  10  -9    9.66    0.59
   0  10  -9    5.75    0.37
   0  10 -10    0.75    0.21
   0  10 -10    1.05    0.21
   0  11   0    0.13    0.27
   0  11   0    0.04    0.21
   0  11  -1   31.77    1.21
   0  11  -1   32.32    1.20
   0  11  -2   33.28    1.22
   0  11   2   32.85    1.22
   0  11  -2   34.72    1.24
   0  11  -3    0.19    0.22
   0  11   3    0.50    0.21
   0  11  -4    2.59    0.26
   0  11  -4    3.10    0.32
   0  11  -5    0.72    0.18
   0  11  -5    0.79    0.19
  -1   0  22   29.68    1.16
   1   0 -22   31.21    1.27
   1   0 -22   26.83    1.12
   1   0 -21    0.04    0.33
   1   0 -21    0.05    0.30
   1   0 -20    0.11    0.45
   1   0 -20   -0.05    0.38
   1   0 -20    0.36    0.40
   1   0 -19    0.07    0.48
   1   0 -19   -0.14    0.43
   1   0 -19   -0.50    0.50
   1   0 -18   76.12    3.22
   1   0 -18   75.68    3.10
   1   0 -17    0.41    0.54
   1   0 -17    0.15    0.48
  -1   0  16    0.49    0.45
  -1   0  16    0.86    0.46
   1   0 -16    0.60    0.52
  -1   0  16   -0.33    0.94
  -1   0  15    0.07    0.41
  -1   0  15   -0.32    0.78
  -1   0  15   -0.07    0.41
   1   0 -15    0.22    0.44
  -1   0  14   -0.29    0.72
  -1   0  14    0.19    0.38
   1   0 -14    0.07    0.44
  -1   0  13   -0.26    0.71
  -1   0  13    0.06    0.30
   1   0 -13    0.06    0.38
  -1   0  12   14.55    2.04
   1   0 -11   -0.12    0.33
  -1   0  11   -0.21    0.78
  -1   0  11    0.21    0.31
   1   0 -10 1423.14   37.42
  -1   0  10 1480.62   39.11
  -1   0  10 1490.05   36.22
   1   0  -9   -0.09    0.36
  -1   0   9    0.15    0.51
  -1   0   9   -0.04    0.24
   1   0  -8  171.60    5.77
  -1   0   8  185.05    6.62
  -1   0   7    0.11    0.46
   1   0  -7    0.22    0.31
  -1   0   6  760.05   20.03
   1   0  -6  749.76   19.40
  -1   0   5    0.45    0.41
   1   0  -5    0.10    0.23
  -1   0   4 2488.82   61.43
   1   0  -4 2526.36   61.02
  -1   0   3   -0.09    0.27
   1   0  -3   -0.03    0.19
  -1   0   2  187.51    5.20
  -1   0   1    1.01    0.21
   1   0   0   67.11    2.11
   1   0   1    0.66    0.23
   1   0   2  702.51   17.79
   1   0   3    0.88    0.45
   1   0   4 7056.45  170.56
  -1   0  -5    0.34    0.31
   1   0   7    0.11    0.49
   1   0   8  151.45    5.81
   1   0   9    0.73    0.64
   1   0   9    0.16    0.28
   1   0  10   41.60    1.74
   1   0  10   39.22    2.90
   1   0  11    0.20    0.56
   1   0  11   -0.15    0.33
   1   0  12    0.22    0.60
   1   0  12    1.61    0.46
   1   0  13   -0.24    0.33
  -1   0 -13    0.13    0.40
   1   0  13    0.06    0.39
   1   0  13    0.25    0.67
   1   0  13    0.58    0.34
  -1   0 -13   -0.07    0.47
  -1   0 -14  224.07    6.98
   1   0  14  236.93    6.91
   1   0  14  225.96    9.90
  -1   0 -14  222.92    6.88
   1   0  14  226.08    6.75
   1   0  15   -0.14    0.43
  -1   0 -15    0.08    0.51
   1   0  15    0.47    0.43
   1   0  15   -0.15    0.41
  -1   0 -15    0.47    0.50
   1   0  15   -0.30    0.61
   1   0  16    0.63    0.90
   1   0  16    0.07    0.41
   1   0  16    0.65    0.46
  -1   0 -16    1.04    0.55
  -1   0 -16    0.52    0.52
   1   0  17   -0.14    0.46
   1   0  17    0.15    0.43
  -1   0 -17    0.08    0.52
  -1   0 -17   -0.26    0.60
  -1   0 -18  143.47    4.92
   1   0  18  150.59    4.75
   1   0  18  142.08    4.73
  -1   0 -18  135.66    4.72
  -1   0 -18  136.28    4.85
  -1   0 -19    0.07    0.55
   1   0  19    0.24    0.42
  -1   0 -19    0.14    0.43
   1   0  19    0.12    0.43
  -1   0 -20   48.36    2.18
   1   0  20   55.08    2.16
  -1   0 -20   50.59    2.21
   1   0  21    0.12    0.31
  -1   0 -21   -0.05    0.36
  -1   0 -21    0.04    0.35
  -1   0 -21    0.05    0.30
   1   0  22    0.25    0.20
  -1   0 -22    0.03    0.23
   1  -1 -22   -0.11    0.23
   1   1 -22    0.20    0.23
  -1   1  22   -0.02    0.19
  -1  -1  22    0.14    0.19
   1   1 -22   -0.08    0.24
  -1   1  21    3.14    0.46
   1   1 -21    3.99    0.58
   1  -1 -21    3.20    0.44
   1   1 -21    3.08    0.49
   1  -1 -21    4.36    0.55
   1   1 -20   17.46    1.17
  -1  -1  20   18.40    1.15
   1  -1 -20   17.19    1.13
   1   1 -20   18.73    1.25
   1  -1 -20   17.06    1.19
   1   1 -20   18.88    1.26
   1   1 -19  136.46    4.51
   1  -1 -19  125.43    4.22
  -1  -1  19  140.36    4.44
   1   1 -19  137.96    4.64
   1   1 -19  140.75    4.64
   1  -1 -19  135.98    4.47
   1  -1 -18   19.48    1.33
   1   1 -18   21.39    1.49
   1   1 -18   22.72    1.58
   1   1 -18   21.86    1.57
   1  -1 -18   21.34    1.46
  -1  -1  18   23.22    1.42
  -1  -1  17   19.54    1.34
   1   1 -17   18.20    1.46
   1  -1 -17   19.90    1.44
  -1  -1  17   18.29    1.30
   1   1 -17   18.29    1.48
   1   1 -17   20.00    1.44
   1  -1 -17   17.79    1.31
  -1  -1  16   70.70    2.85
  -1   1  16   70.27    2.99
  -1  -1  16   71.49    2.90
   1  -1 -16   74.22    3.08
  -1   1  16   68.46    2.93
   1   1 -16   71.07    3.11
   1  -1 -16   71.41    2.92
   1   1 -16   72.69    3.04
  -1   1  16   77.57    5.58
  -1  -1  16   67.16    5.17
  -1   1  15   19.99    1.42
   1  -1 -15   19.50    1.37
   1   1 -15   20.57    1.46
  -1   1  15   20.77    2.82
  -1  -1  15   25.69    3.06
  -1  -1  15   21.39    1.37
  -1   1  15   20.65    1.44
  -1  -1  15   20.16    1.34
  -1   1  15   18.17    1.37
  -1   1  14  113.48    3.99
  -1  -1  14  123.36    6.84
  -1   1  14  123.06    6.82
   1   1 -14  109.35    3.98
   1  -1 -14  110.63    3.90
  -1  -1  14  113.72    3.88
  -1   1  14  115.93    4.03
  -1   1  14  115.63    4.01
  -1  -1  14  117.68    3.91
   1   1 -13    0.25    0.40
   1  -1 -13    1.51    0.46
  -1  -1  13    1.06    0.85
  -1   1  13    0.27    0.60
  -1   1  13    0.92    0.38
  -1  -1  13    0.76    0.36
  -1   1  13    0.43    0.39
   1   1 -13    0.69    0.58
  -1  -1  13    1.18    0.41
  -1   1  13    0.38    0.36
   1   1 -12   69.49    3.89
  -1   1  12   75.42    4.72
  -1  -1  12   72.29    4.62
   1   1 -11  356.18   11.41
  -1  -1  11  363.01   12.46
  -1   1  11  359.82   12.38
  -1   1  10   92.72    3.07
  -1  -1  10   91.59    3.06
   1   1 -10   91.93    4.27
  -1  -1  10   83.92    4.67
  -1   1  10   91.11    4.74
  -1   1   9   12.15    0.81
  -1  -1   9   12.35    0.82
  -1  -1   9   11.13    1.48
   1  -1  -9   12.20    0.98
   1   1  -9   10.91    1.30
  -1   1   9   10.21    1.44
   1   1  -8   68.53    3.28
  -1  -1   8   68.63    3.57
  -1   1   8   72.37    3.63
   1  -1  -8   67.12    2.56
   1   1  -7  633.63   16.64
  -1  -1   7  629.68   16.97
  -1   1   7  618.71   16.95
   1  -1  -7  586.72   15.52
   1   1  -6  491.77   12.90
   1   1  -6  447.42   11.62
  -1  -1   6  486.58   13.17
  -1   1   6  470.63   13.06
   1  -1  -6  463.29   11.88
   1  -1  -5  116.31    3.44
   1   1  -5  122.27    4.18
  -1  -1   5  121.64    4.27
  -1   1   5  121.80    4.25
   1   1  -5  117.88    3.46
   1  -1  -4   13.71    0.67
   1   1  -4   13.24    1.03
  -1   1   4   13.42    1.05
  -1  -1   4   14.17    1.05
   1   1  -3   71.08    2.60
  -1   1   3   68.94    2.29
  -1   1   3   71.53    2.57
  -1  -1   3   75.81    2.61
  -1   1   2   24.11    1.11
  -1  -1   2   24.63    1.16
  -1   1   2   26.68    1.19
   1   1   0  393.67   10.20
   1  -1   0  413.69   10.24
  -1   1  -1  101.61    2.97
   1   1   1   93.72    2.96
   1  -1   1   96.63    2.98
  -1   1  -2    4.82    0.45
   1   1   2    3.99    0.52
   1  -1   2    4.07    0.52
  -1   1  -3   58.42    2.02
   1   1   3   58.14    2.42
   1  -1   3   64.34    2.49
  -1   1  -4  101.40    3.57
  -1   1  -5    3.82    0.64
   1   1   5    4.04    0.41
   1   1   6 1816.88   44.30
  -1   1  -6 1866.58   45.62
   1  -1   7  231.55    7.50
   1   1   7  225.70    7.52
  -1   1  -7  228.25    7.32
   1   1   8 1018.00   26.81
   1  -1   8 1034.80   26.81
  -1   1  -8  974.47   26.38
  -1   1  -9    0.38    0.42
   1  -1   9    0.79    0.31
   1   1   9    0.75    0.31
   1  -1   9    1.18    0.61
   1   1   9    0.44    0.54
   1   1  10   95.41    4.86
   1  -1  10   93.68    3.12
   1   1  10   94.73    3.14
   1  -1  10  100.86    4.91
   1   1  11    4.22    0.59
   1  -1  11    3.78    0.55
   1  -1  11    4.13    1.09
   1   1  11    5.93    1.22
   1   1  12  166.68    7.53
   1  -1  12  161.25    5.08
   1   1  12  170.34    5.14
   1  -1  12  165.56    7.46
  -1   1 -13    0.75    0.47
   1  -1  13    0.61    0.35
   1   1  13    2.31    0.55
   1  -1  13    0.64    0.42
   1  -1  13    0.72    0.36
   1   1  13    0.51    0.38
   1  -1  13    1.01    0.77
   1   1  13    2.79    0.99
   1   1  13    0.67    0.40
  -1  -1 -13    1.66    0.48
  -1  -1 -13    1.33    0.50
  -1   1 -13    1.09    0.51
   1  -1  14   19.46    1.37
   1  -1  14   20.84    2.58
   1   1  14   18.47    1.34
   1   1  14   21.75    2.65
   1   1  14   17.41    1.29
   1  -1  14   17.43    1.21
   1   1  14   18.71    1.31
   1  -1  14   18.57    1.22
  -1   1 -14   18.63    1.38
  -1  -1 -14   18.80    1.33
  -1   1 -14   17.92    1.41
  -1  -1 -14   19.65    1.44
   1  -1  15   15.27    2.31
   1   1  15   14.41    2.31
   1  -1  15   13.72    1.17
   1   1  15   12.91    1.15
  -1  -1 -15   12.89    1.18
  -1   1 -15   11.97    1.18
   1   1  15   15.39    1.19
   1  -1  15   12.52    0.90
  -1   1 -15   13.75    1.26
  -1  -1 -15   12.69    1.19
   1  -1  15   13.52    1.09
   1   1  15   14.10    1.19
   1  -1  16    2.74    0.60
   1   1  16    3.24    0.67
   1   1  16    2.81    1.22
   1  -1  16    2.80    1.18
  -1   1 -16    2.72    0.73
  -1   1 -16    2.00    0.64
  -1  -1 -16    3.38    0.71
   1   1  16    2.59    0.63
  -1   1 -16    1.84    0.69
   1  -1  16    2.51    0.44
  -1  -1 -16    2.84    0.71
   1   1  17   18.96    1.41
   1  -1  17   20.08    1.35
   1   1  17   17.98    1.34
   1  -1  17   20.73    1.36
  -1   1 -17   17.18    1.42
  -1  -1 -17   18.00    1.36
  -1   1 -17   17.02    1.41
  -1  -1 -17   20.27    1.49
  -1   1 -17   19.67    1.54
   1  -1  18   74.91    2.84
  -1  -1 -18   67.07    2.91
   1  -1  18   64.18    2.68
   1   1  18   70.64    2.84
  -1   1 -18   67.94    2.95
  -1   1 -18   64.53    2.88
  -1   1 -18   67.59    2.98
   1  -1  19   14.47    1.09
  -1   1 -19   14.73    1.26
  -1  -1 -19   14.15    1.16
   1  -1  19   13.04    1.04
   1   1  19   13.70    1.12
  -1   1 -19   14.33    1.17
  -1  -1 -19   15.34    1.16
  -1  -1 -20    0.28    0.38
  -1   1 -20    0.12    0.38
  -1   1 -20   -0.06    0.46
  -1  -1 -20   -0.16    0.40
   1   1  20    0.26    0.39
   1  -1  20    0.24    0.37
  -1  -1 -20   -0.06    0.43
   1  -1  20    0.10    0.34
  -1   1 -21   10.15    0.82
  -1   1 -21   10.58    0.81
  -1  -1 -21    9.64    0.76
   1  -1  21   10.16    0.73
   1   1  21   10.43    0.76
  -1  -1 -21   10.62    0.84
  -1   1 -21   10.46    0.85
   1  -1  22    0.26    0.20
   1   1  22    0.36    0.21
   1   1  22    0.15    0.19
  -1  -1 -22    0.17    0.22
  -1   1 -22    0.37    0.23
  -1  -2  22   40.24    1.35
  -1   2  22   39.73    1.36
  -1  -2  21   37.28    1.48
   1   2 -21   37.75    1.60
   1   2 -21   37.97    1.57
   1  -2 -21   36.54    1.52
   1   2 -21   33.77    1.55
   1  -2 -21   33.50    1.52
  -1   2  21   39.37    1.53
  -1  -2  21   37.37    1.46
  -1  -2  20    0.22    0.35
   1   2 -20    0.06    0.49
   1  -2 -20   -0.14    0.30
   1  -2 -20   -0.10    0.35
   1   2 -20   -0.12    0.38
   1   2 -20    0.21    0.41
  -1  -2  19   12.19    0.97
   1  -2 -19   12.68    0.96
   1   2 -19   11.44    1.07
   1   2 -19   12.60    1.10
  -1  -2  18   21.89    1.36
   1  -2 -18   22.18    1.40
   1   2 -18   22.59    1.60
   1   2 -18   21.80    1.54
  -1  -2  17    7.33    0.79
  -1  -2  17    7.94    0.87
   1   2 -17    8.24    1.04
   1   2 -17    7.88    0.96
   1  -2 -17    8.13    0.92
  -1   2  16   58.72    4.73
  -1  -2  16   60.10    4.83
  -1  -2  16   55.82    2.37
  -1   2  16   57.61    2.31
   1   2 -16   58.92    2.82
  -1   2  16   51.99    2.54
  -1  -2  16   58.06    2.46
  -1   2  16   58.01    2.61
   1   2 -16   54.52    2.58
   1  -2 -16   55.09    2.54
  -1   2  15    8.06    1.70
  -1  -2  15    7.71    1.80
  -1  -2  15    8.00    0.80
  -1   2  15    6.76    0.75
   1   2 -15    7.86    1.01
   1   2 -15    9.50    1.04
  -1   2  15    7.87    0.91
   1  -2 -15    8.43    0.95
  -1   2  15    7.47    0.91
  -1  -2  15    7.11    0.80
  -1   2  14  195.26    8.94
  -1  -2  14  181.30    8.66
  -1  -2  14  175.44    5.44
  -1   2  14  175.53    5.45
   1   2 -14  190.42    6.04
  -1  -2  14  176.42    5.47
  -1   2  14  181.39    5.75
   1   2 -14  169.53    7.58
  -1   2  14  179.94    5.75
   1   2 -14  183.18    5.76
   1   2 -13    4.56    0.72
  -1  -2  13    3.32    0.54
  -1   2  13    2.77    0.52
  -1   2  13    2.39    0.55
   1   2 -13    4.20    0.78
   1   2 -13    2.89    0.98
  -1  -2  13    3.86    0.57
  -1   2  13    4.00    0.64
  -1   2  13    3.48    1.24
  -1  -2  13    2.13    0.94
   1   2 -12  110.53    3.97
  -1  -2  12  112.22    6.02
  -1   2  12  125.29    6.25
  -1   2  12  115.55    3.82
  -1   2  12  108.18    3.79
   1   2 -12  110.79    5.54
  -1   2  12  109.90    3.80
  -1  -2  12  107.05    3.58
  -1  -2  11   40.80    3.25
  -1   2  11   38.39    3.14
   1   2 -11   39.84    1.95
   1   2 -11   39.06    2.95
  -1  -2  10  165.57    6.90
  -1   2  10  156.67    6.80
   1   2 -10  158.29    6.50
  -1  -2   9  592.29   17.54
  -1   2   9  622.81   17.67
   1   2  -9  586.91   17.33
  -1  -2   8  232.76    8.12
  -1   2   8  231.89    8.09
   1   2  -8  239.35    8.11
   1   2  -7  138.24    4.37
  -1  -2   7  143.70    5.45
  -1   2   7  150.57    5.53
   1   2  -7  146.10    5.51
  -1   2   6    0.91    0.32
   1   2  -6    2.14    0.42
  -1  -2   6    0.98    0.49
  -1   2   6    1.15    0.51
   1   2  -6    1.49    0.61
  -1   2   5   93.64    3.20
   1   2  -5   90.21    3.26
  -1   2   5   92.83    3.58
  -1  -2   5   96.56    3.62
   1   2  -5   88.26    3.78
   1   2  -4   89.29    3.24
  -1   2   4   88.54    3.16
  -1  -2   4   86.56    3.27
  -1   2   4   90.50    3.29
   1   2  -4   97.50    3.63
  -1  -2   3 1315.50   31.57
  -1   2   3 1255.19   31.52
   1   2  -3 1263.15   31.74
  -1   2   3 1252.28   31.63
  -1   2   2 1215.81   29.77
  -1  -2   2 1214.95   29.80
   1   2  -2 1217.42   30.29
  -1   2   2 1190.42   30.17
   1  -2  -1 2028.13   48.91
   1   2  -1 1998.98   48.89
   1   2  -1 2024.12   49.43
  -1   2   0  936.27   22.65
   1  -2   0  888.40   22.26
   1   2   0  888.97   22.25
   1   2   0  949.47   22.73
   1   2   1 3066.55   74.93
   1  -2   1 3059.68   74.94
  -1   2  -1 3161.34   75.40
  -1   2  -1 3192.81   75.54
   1   2   2 1635.06   39.81
   1  -2   2 1558.27   39.74
  -1   2  -2 1637.70   40.18
  -1   2  -2 1632.69   40.10
   1   2   2 1682.68   40.22
   1   2   3  208.33    6.18
  -1   2  -3  204.86    6.06
  -1   2  -4   45.99    2.30
  -1   2  -4   44.35    1.96
   1   2   4   45.08    2.03
  -1   2  -5   11.75    1.16
  -1   2  -5   13.13    0.94
   1   2   5   10.46    0.91
  -1   2  -6    2.01    0.40
   1   2   6    2.07    0.43
   1   2   6    2.46    0.57
   1  -2   6    2.10    0.53
  -1   2  -6    2.34    0.66
  -1   2  -7  102.73    4.31
   1  -2   7  102.09    4.17
   1   2   7   98.18    4.14
   1   2   7   93.04    3.26
   1   2   8    5.92    0.54
   1  -2   8    5.92    0.99
   1   2   8    5.42    0.95
  -1   2  -8    6.07    1.08
  -1   2  -9  155.20    6.27
   1   2   9  160.73    4.62
   1  -2   9  155.02    4.57
   1   2   9  166.88    6.43
   1  -2   9  152.66    6.32
   1  -2  10    5.58    1.11
   1   2  10    5.78    1.15
   1  -2  10    5.67    0.62
   1   2  10    6.02    0.61
  -1   2 -10    3.69    0.97
   1  -2  11    4.40    1.11
   1   2  11    4.01    1.04
  -1   2 -11    4.50    0.69
  -1   2 -11    4.61    1.11
   1   2  11    6.11    0.69
   1  -2  11    5.48    0.63
   1  -2  12    3.27    0.53
   1   2  12    2.62    0.51
   1   2  12    3.19    1.06
   1  -2  12    2.95    1.03
   1   2  12    2.24    0.50
  -1   2 -12    2.92    0.63
   1   2  12    2.65    0.55
   1  -2  13    4.41    0.58
   1   2  13    3.83    0.67
   1   2  13    4.17    0.66
   1  -2  13    5.84    0.72
   1   2  13    3.98    0.56
   1   2  13    4.51    0.69
  -1   2 -13    5.24    0.81
  -1  -2 -13    4.24    0.69
  -1   2 -13    5.13    0.77
   1  -2  13    2.78    1.09
   1   2  13    5.59    1.41
  -1   2 -14  115.60    4.33
   1  -2  14  119.44    6.61
   1   2  14  114.50    6.47
   1  -2  14  110.38    3.85
   1   2  14  122.75    4.24
  -1   2 -14  115.45    4.21
   1   2  14  114.18    4.13
   1  -2  14  110.51    3.79
  -1   2 -14  119.64    4.31
  -1  -2 -14  114.56    4.13
   1  -2  14  122.17    4.12
   1   2  14  120.32    4.13
  -1   2 -15  114.66    4.39
   1   2  15  122.21    4.31
   1  -2  15  121.57    4.03
   1   2  15  118.64    4.24
  -1  -2 -15  113.53    4.21
  -1   2 -15  115.07    4.31
   1   2  15  126.19    6.95
   1  -2  15  110.12    6.57
   1  -2  16   27.50    3.14
   1   2  16   22.96    2.86
  -1   2 -16   25.75    1.77
  -1  -2 -16   24.54    1.62
   1  -2  16   25.53    1.50
  -1   2 -16   24.36    1.70
   1   2  16   25.47    1.63
  -1   2 -17   72.17    3.17
   1  -2  17   73.40    2.84
  -1  -2 -17   72.34    2.97
  -1   2 -17   66.59    3.02
   1   2  17   72.28    3.02
  -1   2 -18   52.15    2.53
   1  -2  18   55.78    2.32
  -1  -2 -18   51.86    2.35
  -1   2 -18   50.31    2.47
   1  -2  18   54.80    2.30
   1   2  18   57.87    2.49
   1   2  19   37.30    1.83
   1  -2  19   37.61    1.73
  -1   2 -19   38.77    1.97
   1  -2  19   37.58    1.73
  -1  -2 -19   31.42    1.64
   1  -2  20   13.85    0.93
   1   2  20   13.97    0.99
   1  -2  20   13.02    0.91
  -1  -2 -20   13.38    0.98
  -1   2 -20   13.42    1.03
  -1  -2 -20   14.53    1.05
  -1   2 -20   13.90    1.04
  -1  -2 -21    6.63    0.60
  -1   2 -21    6.09    0.59
  -1  -2 -21    6.70    0.60
  -1   2 -21    7.51    0.64
   1  -2  21    7.15    0.58
   1   2  21    6.31    0.58
   1   2  21    4.36    0.37
  -1   2 -21    6.51    0.66
   1   2  21    7.55    0.62
   1   2  22   18.39    0.77
   1   2  22   17.17    0.77
   1  -2  22   19.08    0.77
  -1   3  21   17.82    0.88
  -1  -3  21   16.32    0.81
  -1   3  21   16.80    0.83
   1   3 -21   17.83    0.92
  -1  -3  21   16.12    0.82
   1  -3 -20    6.91    0.64
   1   3 -20   11.37    0.87
  -1  -3  20    9.14    0.72
   1   3 -20    9.24    0.81
   1   3 -20    8.94    0.81
   1   3 -19   33.29    1.74
   1   3 -19   33.61    1.80
  -1  -3  19   34.66    1.59
   1   3 -18    6.61    0.89
  -1  -3  18    8.31    0.80
   1   3 -18    7.23    0.91
   1   3 -17    0.46    0.58
   1   3 -17    0.26    0.55
  -1  -3  17    0.18    0.39
   1   3 -16   27.72    1.90
   1   3 -16   30.12    1.84
  -1   3  16   31.46    1.63
  -1  -3  16   29.55    1.61
  -1  -3  16   26.58    1.45
  -1  -3  15   94.03    3.29
  -1   3  15  100.88    3.51
  -1   3  15   87.60    3.64
   1   3 -15   91.59    3.87
  -1  -3  15  101.53    3.47
   1   3 -15   99.02    3.74
  -1   3  15   93.68    5.93
  -1  -3  15   88.56    5.83
  -1  -3  14    2.12    0.52
   1   3 -14    1.01    0.63
   1   3 -14    2.65    0.69
  -1   3  14    2.95    0.61
  -1   3  14    1.70    0.95
  -1  -3  14    2.85    1.12
  -1   3  14    2.09    0.66
   1   3 -14    1.96    0.89
  -1  -3  14    2.47    0.49
  -1  -3  13   68.03    2.61
  -1  -3  13   75.36    2.77
   1   3 -13   72.29    3.18
   1   3 -13   75.02    3.00
  -1   3  13   72.87    2.87
   1   3 -13   80.87    4.90
  -1   3  13   83.76    5.20
  -1  -3  13   70.41    4.91
  -1   3  13   71.10    3.03
  -1  -3  12  213.68    6.21
  -1   3  12  208.11    6.37
   1   3 -12  232.02    6.88
   1   3 -12  208.49    6.42
  -1   3  12  215.25    6.60
   1   3 -12  231.66    9.14
  -1  -3  12  209.57    9.05
  -1   3  12  222.03    9.15
   1   3 -11   32.40    2.86
   1   3 -11   35.36    1.93
  -1  -3  11   30.04    2.79
  -1   3  11   32.12    2.91
   1   3 -10   16.14    1.95
   1   3 -10   14.00    1.15
  -1  -3  10   12.70    1.72
  -1   3  10   14.79    1.84
   1   3  -9  176.57    7.08
   1   3  -9  164.46    5.23
  -1   3   9  173.54    6.83
  -1  -3   9  166.08    6.82
   1   3  -8   10.74    1.01
   1   3  -8   13.80    1.01
   1   3  -8    9.04    1.37
  -1   3   8   11.65    1.40
  -1  -3   8   11.21    1.42
  -1   3   7  184.55    6.01
   1   3  -7  187.74    6.11
   1   3  -7  189.36    5.54
   1   3  -7  197.13    7.24
  -1  -3   7  187.79    6.74
  -1   3   7  195.91    6.73
  -1   3   6  131.24    4.79
   1   3  -6  144.33    4.99
   1   3  -6  147.51    5.70
  -1  -3   6  139.21    5.17
  -1   3   6  144.40    5.14
   1   3  -5    1.00    0.47
  -1   3   5    2.11    0.57
  -1   3   5    2.16    0.53
  -1  -3   5    2.09    0.54
   1   3  -4  529.39   14.56
  -1   3   4  513.39   14.39
  -1   3   4  541.38   13.97
  -1  -3   4  521.28   13.99
  -1   3   3    6.00    0.88
   1   3  -3    3.68    0.73
   1   3  -3    4.46    0.75
  -1  -3   3    5.53    0.59
  -1   3   2   57.86    2.65
   1   3  -2   49.12    2.60
   1   3  -2   53.58    2.60
   1  -3  -2   52.58    1.90
   1   3  -1  360.19    9.29
  -1   3   1  349.13    8.28
   1   3  -1  356.51    8.92
   1   3   0  663.57   18.38
  -1   3   0  678.83   18.26
   1   3   0  694.51   17.85
  -1   3   0  699.18   17.70
  -1   3  -1  682.91   16.73
   1   3   1  670.19   16.02
  -1   3  -1  659.19   16.35
   1   3   2  597.08   15.03
   1   3   2  627.81   16.51
  -1   3  -2  619.04   16.31
   1  -3   2  607.96   15.09
   1   3   2  582.02   15.44
  -1   3  -2  634.94   16.28
   1  -3   3   99.87    3.23
   1   3   3   97.67    3.17
   1   3   3  106.53    4.08
  -1   3  -3  102.64    3.89
   1   3   3   97.09    3.05
  -1   3  -3  102.11    4.03
   1   3   4  390.34    9.98
  -1   3  -4  376.79   10.48
   1   3   4  364.01   10.64
   1  -3   4  371.35    9.97
   1   3   4  351.10    9.08
  -1   3  -4  362.22   10.81
   1   3   5   37.92    2.12
   1   3   5   30.40    1.78
   1  -3   5   39.93    2.00
  -1   3  -5   32.99    1.93
   1   3   6    1.72    0.50
  -1   3  -6    1.54    0.47
  -1   3  -6    3.18    0.83
   1   3   6    1.56    0.49
   1  -3   6    1.41    0.53
   1  -3   7   19.06    1.61
  -1   3  -7   17.94    1.30
   1   3   7   16.52    1.50
   1   3   7   14.61    1.26
  -1   3  -7   16.61    1.07
  -1   3  -7   18.86    1.86
   1   3   8   62.14    3.31
   1   3   8   57.33    2.62
   1  -3   8   64.83    3.40
  -1   3  -8   59.76    3.59
  -1   3  -8   61.52    2.43
  -1   3  -9    6.15    0.75
   1  -3   9    5.64    0.55
   1   3   9    5.47    0.56
  -1   3  -9    4.70    1.06
   1  -3   9    4.20    0.98
   1   3   9    5.85    1.08
  -1   3 -10    2.78    0.90
   1  -3  10    3.61    0.49
   1   3  10    2.58    0.43
  -1   3 -10    3.27    0.64
   1   3  10    3.39    0.94
   1  -3  10    4.13    1.01
  -1   3 -11    1.08    0.72
   1  -3  11    1.43    0.74
   1   3  11   -0.20    0.50
  -1   3 -11    0.38    0.50
   1   3  11    0.73    0.40
   1  -3  11    0.46    0.34
   1  -3  12  194.28    5.82
   1  -3  12  207.22    8.51
   1   3  12  202.73    8.41
   1   3  12  198.16    5.84
   1   3  12  193.25    5.84
  -1   3 -12  204.92    6.37
  -1   3 -12  188.56    6.01
   1   3  12  183.75    6.01
   1  -3  12  189.50    5.63
  -1   3 -12  200.20    6.11
  -1   3 -13    0.15    0.46
   1  -3  13    0.50    0.57
   1   3  13    0.25    0.72
   1   3  13    0.13    0.39
  -1   3 -13    0.39    0.49
   1  -3  13    1.23    0.42
   1   3  13    0.23    0.45
   1  -3  13   -0.06    0.35
  -1   3 -13    0.44    0.56
  -1   3 -14    2.84    0.68
   1   3  14    3.14    0.73
  -1   3 -14    1.99    0.66
   1  -3  14    2.41    0.54
   1  -3  14    1.08    0.73
   1   3  14    1.34    0.82
  -1   3 -14    2.04    0.71
  -1   3 -15    4.90    0.88
  -1   3 -15    4.71    0.90
  -1   3 -15    6.42    0.92
   1  -3  15    5.43    0.72
   1   3  15    5.83    0.82
   1   3  15    4.75    1.33
   1  -3  15    5.63    1.43
  -1   3 -16   29.16    1.85
   1  -3  16   26.84    1.52
   1   3  16   31.19    1.82
  -1   3 -16   25.56    1.83
  -1   3 -17   38.62    2.12
   1   3  17   40.95    2.11
  -1   3 -17   39.36    2.22
   1  -3  17   39.11    1.85
   1   3  18   65.08    2.73
  -1   3 -18   65.50    2.85
  -1   3 -18   66.45    2.83
   1  -3  18   66.95    2.52
   1   3  19   67.55    2.61
   1  -3  19   68.06    2.42
  -1   3 -19   67.00    2.68
   1  -3  19   66.81    2.43
   1   3  19   68.04    2.61
  -1  -3 -19   61.03    2.49
  -1   3 -19   62.92    2.66
   1   3  20    0.25    0.26
   1  -3  20    0.27    0.27
   1  -3  20    0.18    0.28
   1   3  20   -0.04    0.33
  -1  -3 -20    0.11    0.28
  -1   3 -20    0.05    0.40
  -1   3 -20    0.25    0.32
   1   3  20    0.31    0.34
  -1   3 -21   42.33    1.52
   1   3  21   44.23    1.48
   1   3  21   42.73    1.48
   1  -3  21   42.68    1.41
  -1   4  21    2.43    0.27
  -1  -4  21    3.23    0.28
  -1   4  21    2.69    0.27
  -1  -4  20   28.11    1.20
  -1   4  20   29.41    1.29
  -1  -4  20   31.07    1.23
  -1   4  20   31.79    1.32
   1   4 -19   10.56    0.89
  -1  -4  19   11.53    0.80
   1   4 -19   10.98    0.88
   1   4 -19   12.61    0.97
   1   4 -18   11.71    1.00
   1   4 -18   11.49    1.01
  -1  -4  18   12.00    0.90
   1   4 -18   11.28    1.04
   1   4 -17   11.04    1.04
   1   4 -17    9.58    1.03
  -1  -4  17   11.17    0.91
   1   4 -17   10.91    1.13
   1   4 -16  132.90    4.48
   1   4 -16  127.71    4.69
   1   4 -16  125.95    4.43
  -1  -4  16  120.41    4.06
  -1  -4  15  411.54   10.89
   1   4 -15  418.55   11.32
   1   4 -15  402.68   11.63
   1   4 -15  398.82   11.26
  -1   4  15  417.38   11.10
  -1   4  14   74.30    3.03
   1   4 -14   75.46    3.39
   1   4 -14   82.86    3.25
  -1   4  14   73.19    3.21
  -1  -4  14   77.55    2.89
   1   4 -14   70.44    4.91
   1   4 -14   75.01    3.13
   1   4 -13  379.20   10.93
   1   4 -13  383.60   10.48
  -1   4  13  357.22   10.59
  -1  -4  13  365.69   10.10
   1   4 -13  356.40   13.49
  -1   4  13  380.84   10.42
   1   4 -12   23.56    1.70
   1   4 -12   21.27    1.40
  -1   4  12   20.56    1.38
   1   4 -12   20.22    1.19
   1   4 -12   17.91    2.37
  -1   4  12   16.45    2.18
  -1   4  12   19.67    1.46
  -1   4  11  262.78    7.40
   1   4 -11  273.05    8.03
   1   4 -11  257.75    7.49
   1   4 -11  249.14    7.21
   1   4 -11  265.04   10.40
  -1  -4  11  246.93    9.85
  -1   4  11  253.86    9.78
  -1   4  11  258.87    7.54
  -1   4  11  259.83    7.74
  -1   4  10  390.27   10.77
   1   4 -10  409.77   11.23
  -1  -4  10  388.75   13.10
  -1   4  10  378.02   12.87
   1   4 -10  408.57   13.84
  -1   4  10  386.99   10.93
  -1   4  10  402.77   10.62
   1   4  -9    8.85    0.95
  -1  -4   9    4.85    1.03
  -1   4   9    7.07    1.18
   1   4  -9    7.13    1.49
   1   4  -8   49.11    2.70
  -1   4   8   47.42    2.61
   1   4  -8   48.53    2.24
   1   4  -8   46.64    3.37
  -1   4   8   46.36    2.88
  -1  -4   8   48.45    3.03
   1   4  -7    0.18    0.37
   1   4  -7    0.60    0.50
  -1   4   7   -0.11    0.40
  -1   4   7    0.35    0.39
  -1  -4   7    0.25    0.40
   1   4  -6  199.28    6.91
  -1   4   6  199.33    6.79
  -1  -4   6  186.89    6.44
  -1   4   6  190.09    6.33
   1   4  -6  188.80    5.72
   1   4  -5  679.44   18.65
  -1   4   5  686.82   18.52
   1   4  -5  667.99   17.09
  -1  -4   5  641.71   17.58
   1   4  -5  683.52   19.22
  -1   4   4  871.44   23.21
   1   4  -4  848.51   23.34
   1   4  -4  876.28   23.60
   1   4  -4  857.06   21.63
   1   4  -3  156.12    5.97
  -1   4   3  158.29    5.90
   1   4  -3  157.02    5.97
  -1   4   2   40.60    2.52
   1   4  -2   36.99    2.51
   1   4  -2   39.10    2.40
   1   4  -1    4.57    0.93
   1   4  -1    4.80    0.83
  -1   4   0   15.56    1.56
   1   4   0   15.38    1.60
  -1   4   0   13.93    1.20
   1   4   0   18.86    1.43
  -1   4  -1  529.22   15.15
  -1   4  -1  538.70   14.65
   1   4   1  524.97   14.31
  -1   4  -2  714.70   20.06
   1   4   2  746.26   20.29
  -1   4  -2  747.54   19.79
   1   4   2  724.86   18.85
  -1   4  -3   13.37    1.41
   1   4   3   12.47    1.46
  -1   4  -3   15.57    1.55
   1   4   3   14.90    0.94
  -1   4  -4   31.40    1.48
   1   4   4   31.73    2.28
  -1   4  -4   35.01    2.28
  -1   4  -4   29.25    2.23
   1   4   4   29.21    1.38
   1   4   5    3.90    0.86
  -1   4  -5    3.41    0.79
   1   4   5    5.20    0.64
  -1   4  -5    4.55    0.59
   1  -4   5    4.62    0.66
  -1   4  -5    3.87    0.93
   1  -4   6  709.84   19.40
  -1   4  -6  715.68   19.85
   1   4   6  745.31   20.18
   1   4   6  739.10   19.31
  -1   4  -6  715.90   20.74
  -1   4  -6  740.04   18.68
  -1   4  -7   23.50    1.82
   1   4   7   27.41    2.04
   1   4   7   23.99    1.80
   1  -4   7   26.80    1.94
  -1   4  -7   27.76    1.54
  -1   4  -8    0.79    0.84
  -1   4  -8    0.95    0.44
   1   4   8    0.13    0.39
   1  -4   8    0.82    0.51
  -1   4  -8    0.10    0.37
   1   4   8    0.46    0.42
  -1   4  -9    1.72    0.87
   1  -4   9    2.22    0.72
   1   4   9    1.37    0.60
  -1   4  -9    1.11    0.49
   1   4  10   35.75    1.78
  -1   4 -10   35.38    2.01
   1   4  10   35.85    2.75
   1  -4  10   34.62    2.74
  -1   4 -10   39.04    3.33
   1   4  10   36.42    1.91
   1   4  11    3.38    0.67
  -1   4 -11    3.90    0.80
  -1   4 -11    3.38    0.65
  -1   4 -11    3.23    1.13
   1   4  11    3.87    0.63
  -1   4 -11    3.42    0.53
   1   4  11    4.14    1.06
   1  -4  11    3.67    1.01
  -1   4 -11    4.63    0.70
  -1   4 -12  113.88    4.18
   1   4  12  117.46    4.32
  -1   4 -12  120.94    4.24
   1   4  12  117.20    4.12
  -1   4 -12  125.89    4.61
   1  -4  12  123.80    3.89
  -1   4 -12  122.32    3.85
   1  -4  13   32.21    1.64
  -1   4 -13   34.88    1.96
   1   4  13   36.66    2.05
  -1   4 -13   31.16    1.88
   1   4  13   35.49    1.87
  -1   4 -13   35.63    2.16
  -1   4 -14   81.29    3.33
   1   4  14   80.60    3.39
  -1   4 -14   82.72    3.38
  -1   4 -14   84.86    3.65
   1  -4  14   80.03    2.95
  -1   4 -15  151.39    5.43
  -1   4 -15  160.03    5.25
   1   4  15  155.92    5.24
  -1   4 -15  144.31    5.12
   1   4  15  154.27    5.27
   1  -4  15  150.09    4.74
  -1   4 -16    4.85    0.88
  -1   4 -16    5.13    0.84
   1   4  16    6.71    0.90
  -1  -4 -16    4.83    0.71
  -1   4 -16    6.01    0.87
   1   4  16    7.23    0.93
   1  -4  16    7.72    0.77
  -1   4 -17    2.02    0.62
  -1   4 -17    2.90    0.67
   1   4  17    2.41    0.62
  -1  -4 -17    2.24    0.51
  -1   4 -17    2.13    0.65
   1   4  17    2.31    0.60
   1  -4  17    1.79    0.45
  -1   4 -18    0.14    0.39
  -1   4 -18   -0.12    0.45
   1  -4  18    0.13    0.29
   1   4  18   -0.06    0.41
   1   4  18    0.79    0.49
   1   4  18    0.22    0.37
   1  -4  19   49.61    1.85
   1   4  19   48.33    1.98
  -1   4 -19   46.08    2.04
   1   4  19   48.83    1.99
  -1   4 -19   48.28    1.98
   1   4  19   49.27    1.93
   1  -4  19   46.35    1.76
   1   4  20    8.46    0.66
   1   4  20    7.99    0.58
   1  -4  20    7.00    0.50
   1  -4  20    9.39    0.61
   1   4  20    8.59    0.65
   1   4  20    8.62    0.65
   1   4  21    1.03    0.21
   1   4  21    1.23    0.20
   1  -4  21    1.62    0.21
   1   4  21    1.42    0.22
  -1  -5  20   22.98    0.84
  -1   5  20   22.49    0.93
  -1   5  20   22.67    0.92
  -1  -5  20   25.27    0.90
  -1   5  19    0.04    0.28
  -1  -5  19    0.08    0.22
   1   5 -19    0.13    0.25
  -1   5  19    0.04    0.29
  -1  -5  19    0.06    0.24
   1   5 -18    6.25    0.72
  -1  -5  18    6.24    0.59
  -1   5  18    6.92    0.73
  -1  -5  17    0.70    0.38
  -1   5  17    1.24    0.40
   1   5 -17    1.06    0.49
   1   5 -17    0.70    0.44
  -1  -5  16   42.22    1.83
   1   5 -16   39.52    2.00
   1   5 -16   42.09    2.22
  -1   5  15    5.51    0.77
   1   5 -15    5.37    0.92
   1   5 -15    4.12    0.73
  -1   5  15    4.95    0.71
  -1  -5  15    3.97    0.63
   1   5 -15    4.44    0.71
  -1   5  14    2.66    0.61
   1   5 -14    2.83    0.68
  -1   5  14    2.58    0.63
   1   5 -14    2.62    0.78
   1   5 -14    2.36    0.45
  -1   5  14    2.89    0.69
  -1  -5  14    2.97    0.56
   1   5 -14    2.57    0.63
  -1   5  13    5.40    0.79
   1   5 -13    2.90    0.67
   1   5 -13    3.34    0.55
  -1   5  13    2.82    0.69
   1   5 -13    3.41    1.22
   1   5 -13    3.10    0.81
  -1  -5  13    3.93    0.61
   1   5 -13    3.91    0.70
  -1   5  13    2.80    0.71
  -1   5  12   43.73    2.23
   1   5 -12   46.82    2.21
  -1   5  12   43.57    2.22
   1   5 -12   45.46    2.53
   1   5 -12   43.22    3.83
   1   5 -12   47.23    2.05
   1   5 -12   46.36    2.22
  -1   5  12   44.19    2.36
  -1   5  11    0.69    0.49
   1   5 -11    0.53    0.43
  -1   5  11    0.74    0.90
   1   5 -11   -0.39    0.62
  -1   5  11   -0.29    0.52
  -1   5  11   -0.09    0.49
   1   5 -11   -0.06    0.34
   1   5 -11    0.28    0.84
   1   5 -11   -0.13    0.39
   1   5 -10   76.99    3.30
   1   5 -10   70.94    2.68
  -1   5  10   65.53    2.99
   1   5 -10   84.42    5.24
   1   5 -10   75.85    2.79
  -1   5  10   70.26    2.96
   1   5 -10   70.94    2.79
  -1   5   9   27.12    1.59
   1   5  -9   26.69    1.39
  -1   5   9   26.26    1.53
   1   5  -9   26.64    1.46
  -1   5   9   25.44    1.62
  -1   5   9   26.44    1.43
   1   5  -9   25.54    1.41
  -1   5   9   22.55    1.56
   1   5  -9   28.50    1.80
  -1   5   8  442.60   11.32
  -1   5   8  394.63   11.43
  -1   5   8  427.64   11.32
   1   5  -8  394.78   12.92
  -1   5   8  415.49   12.92
  -1   5   8  421.44   11.68
   1   5  -8  441.85   11.95
  -1   5   8  423.32   11.71
  -1   5   8  442.61   11.38
   1   5  -8  434.04   11.23
   1   5  -7  103.16    3.80
   1   5  -7   98.53    5.43
  -1   5   7  101.12    4.75
   1   5  -7   99.17    4.79
   1   5  -6    2.45    0.93
   1   5  -6    1.65    0.78
  -1   5   6    1.89    0.75
   1   5  -6    2.10    0.60
  -1   5   5  283.87    9.49
   1   5  -5  273.56    9.56
  -1   5   5  262.87    7.45
   1   5  -5  276.22    9.88
   1   5  -5  269.18    7.80
   1   5  -4  211.27    8.00
   1   5  -4  201.78    6.13
  -1   5   4  202.76    5.92
  -1   5   4  213.36    7.87
   1   5  -4  208.03    7.95
   1   5  -3  131.62    5.66
   1   5  -3  128.56    4.15
  -1   5   3  123.67    3.98
  -1   5   3  128.70    5.66
   1   5  -3  122.81    5.68
   1   5  -2  153.07    6.07
  -1   5   2  147.55    4.53
   1   5  -2  149.86    4.66
  -1   5   2  149.51    4.55
  -1   5   2  140.91    6.15
   1   5  -2  154.03    6.46
   1   5  -1  256.79    8.45
   1   5  -1  253.67    7.08
  -1   5   1  244.39    6.99
   1   5  -1  249.14    9.14
   1   5   0    1.70    0.56
  -1   5   0    2.15    0.60
  -1   5   0    2.29    0.86
   1   5   0    1.76    0.91
  -1   5   0    2.17    0.47
  -1   5   0    2.38    0.47
   1   5   0    2.02    0.45
  -1   5  -1   26.22    1.36
  -1   5  -1   25.13    2.24
   1   5   1   22.57    1.68
  -1   5  -1   26.42    1.98
  -1   5  -1   25.39    1.37
   1   5   1   24.34    1.31
  -1   5  -2  331.17    8.95
  -1   5  -2  337.29   11.02
   1   5   2  333.78   11.20
   1   5   2  313.40    9.44
  -1   5  -2  336.65   10.56
   1   5   2  334.37    8.92
  -1   5  -2  327.68    9.02
  -1   5  -3   23.13    1.30
  -1   5  -3   23.21    2.15
   1   5   3   25.30    2.31
  -1   5  -3   23.69    2.09
  -1   5  -3   23.64    1.38
  -1   5  -4  416.11   11.32
  -1   5  -4  428.43   13.39
   1   5   4  456.33   13.78
  -1   5  -4  432.97   13.50
  -1   5  -4  432.85   11.57
  -1   5  -5   50.17    2.04
  -1   5  -5   48.57    3.13
   1   5   5   45.01    3.17
  -1   5  -5   45.68    3.27
  -1   5  -5   46.73    2.17
  -1   5  -6  229.55    6.66
  -1   5  -6  245.11    8.50
   1   5   6  242.16    8.71
  -1   5  -6  238.98    9.10
  -1   5  -6  237.36    7.05
  -1   5  -7   15.15    1.24
  -1   5  -7   17.93    1.81
   1   5   7   14.06    1.66
  -1   5  -8    2.57    1.00
   1   5   8    2.58    0.56
   1   5   8    1.85    0.50
   1   5   8    3.59    0.60
  -1   5  -8    2.38    0.74
   1   5   8    2.73    0.83
  -1   5  -8    2.28    0.47
   1   5   8    2.75    0.75
  -1   5  -8    0.81    0.54
   1   5   8    2.66    0.60
  -1   5  -8    3.46    0.56
   1   5   9  159.90    5.20
  -1   5  -9  156.68    5.38
   1   5   9  153.83    5.15
   1   5   9  156.28    4.98
  -1   5  -9  145.82    4.83
  -1   5  -9  158.04    4.75
  -1   5  -9  156.74    4.81
  -1   5 -10   24.71    1.76
   1   5  10   22.24    1.57
  -1   5 -10   22.41    1.44
   1   5  10   21.58    1.55
  -1   5 -10   25.39    1.40
   1   5  11  330.29    9.13
  -1   5 -11  327.47    9.61
  -1   5 -11  311.71    8.98
   1   5  11  321.96    9.34
  -1   5 -11  301.12    9.00
   1   5  11  309.77    9.35
  -1   5 -11  323.04    8.82
  -1   5 -12  500.73   13.35
  -1   5 -12  532.38   14.34
  -1   5 -12  503.93   13.67
   1   5  12  515.08   14.02
  -1   5 -12  503.13   13.74
   1  -5  12  507.73   13.26
   1   5  12  504.48   14.01
  -1   5 -13   43.84    2.49
  -1   5 -13   43.97    2.21
  -1   5 -13   39.06    2.13
   1   5  13   40.19    2.30
   1   5  13   45.96    2.37
   1  -5  13   49.00    1.99
   1   5  14  188.44    6.08
  -1   5 -14  170.03    5.40
  -1   5 -14  191.79    6.30
   1   5  14  184.79    6.04
  -1   5 -14  181.97    5.86
   1   5  14  179.58    5.93
  -1   5 -14  184.77    5.82
   1  -5  14  188.86    5.45
   1  -5  15    6.35    0.67
   1   5  15    5.46    0.81
  -1   5 -15    5.56    0.79
  -1   5 -15    6.66    0.89
   1   5  15    4.85    0.84
   1   5  15    5.57    0.87
  -1   5 -15    4.54    0.86
   1   5  16   28.97    1.70
  -1   5 -16   29.17    1.80
   1   5  16   31.55    1.77
   1   5  16   28.02    1.64
   1  -5  16   27.11    1.38
   1  -5  17   91.30    3.00
   1   5  17   97.97    3.42
   1   5  17   94.84    3.28
  -1   5 -17   86.43    3.42
   1   5  17   96.32    3.42
   1   5  17   97.32    3.44
   1   5  17   94.26    3.38
   1   5  18    0.88    0.45
  -1   5 -18    0.62    0.38
   1   5  18    1.26    0.45
   1   5  18    0.72    0.39
   1  -5  18    1.39    0.32
   1   5  18    0.79    0.41
   1   5  19   42.60    1.61
   1  -5  19   44.93    1.52
   1   5  19   40.71    1.59
   1   5  19   40.14    1.56
   1   5  19   42.14    1.60
   1  -5  20    2.91    0.29
   1   5  20    2.59    0.29
   1   5  20    2.16    0.27
   1   5  20    2.86    0.31
   1   5  20    2.38    0.25
  -1   6  19    4.88    0.37
  -1  -6  19    5.63    0.36
  -1   6  19    5.71    0.41
  -1   6  18    0.40    0.26
  -1  -6  18    0.21    0.22
  -1   6  17  144.27    4.46
   1   6 -17  146.71    4.60
  -1  -6  17  152.45    4.24
  -1  -6  16   14.12    0.88
   1   6 -16   14.34    1.15
  -1   6  15   32.44    1.84
  -1  -6  15   37.43    1.62
  -1   6  15   35.90    1.79
   1   6 -15   35.08    1.97
   1   6 -14  178.36    5.94
  -1  -6  14  184.55    5.27
  -1   6  14  177.99    5.60
   1   6 -14  170.59    5.11
  -1   6  14  174.94    5.45
   1   6 -13    6.72    1.00
   1   6 -13    5.49    0.68
  -1  -6  13    5.79    0.68
  -1   6  13    5.14    0.75
  -1   6  13    5.59    0.80
  -1   6  12   31.15    1.95
   1   6 -12   36.45    2.20
   1   6 -12   32.71    1.67
  -1   6  12   33.16    1.86
   1   6 -12   32.11    1.74
  -1   6  12   34.58    1.94
   1   6 -12   35.11    1.71
  -1   6  11    0.71    0.51
  -1   6  11    0.75    0.50
   1   6 -11    0.49    0.41
   1   6 -11    0.26    0.39
   1   6 -11    0.61    0.65
   1   6 -11    0.68    0.43
  -1   6  11    0.98    0.49
  -1   6  11    0.62    0.56
  -1   6  10  111.62    4.18
   1   6 -10  119.43    4.06
   1   6 -10  115.13    6.65
  -1   6  10  116.14    4.18
   1   6 -10  120.15    4.13
   1   6 -10  121.35    3.95
  -1   6  10  125.55    4.14
   1   6 -10  123.71    4.63
  -1   6  10  109.47    4.32
  -1   6  10  113.34    4.21
  -1   6   9    3.29    0.70
   1   6  -9    2.43    0.75
  -1   6   9    4.18    0.92
  -1   6   9    4.21    0.69
  -1   6   9    2.64    0.60
  -1   6   9    3.67    0.56
  -1   6   9    4.03    0.68
   1   6  -9    4.73    0.67
  -1   6   9    3.11    0.60
   1   6  -9    5.62    1.42
   1   6  -9    3.67    0.62
   1   6  -9    2.34    0.54
   1   6  -9    5.14    0.62
   1   6  -8   -0.07    0.40
   1   6  -8    0.54    0.77
  -1   6   8   -0.24    0.39
  -1   6   8   -0.08    0.44
  -1   6   8    0.15    0.38
   1   6  -8    0.19    0.52
  -1   6   8   -0.08    0.44
  -1   6   8    0.12    0.36
  -1   6   8    0.21    0.40
  -1   6   8   -0.06    0.37
  -1   6   8   -0.78    0.41
   1   6  -8    0.16    0.41
   1   6  -8    0.52    0.42
   1   6  -8   -0.11    0.33
  -1   6   8    0.16    0.47
  -1   6   7    2.08    0.79
   1   6  -7    1.56    0.74
  -1   6   7    1.15    0.40
   1   6  -7    1.40    0.48
  -1   6   7    0.91    0.40
   1   6  -7    0.76    0.68
  -1   6   7    1.42    0.47
   1   6  -7    2.12    0.56
  -1   6   7    0.84    0.44
  -1   6   7    0.85    0.42
   1   6  -7    1.87    0.62
   1   6  -7    2.00    0.51
  -1   6   7    1.16    0.48
  -1   6   7    1.26    0.44
  -1   6   7    1.10    0.43
  -1   6   7    1.15    0.38
   1   6  -7    2.16    0.53
   1   6  -7    0.78    0.39
  -1   6   7    2.19    0.59
  -1   6   6   16.05    1.08
  -1   6   6   15.52    1.07
   1   6  -6   16.75    1.24
   1   6  -6   15.60    1.07
   1   6  -6   14.63    2.06
  -1   6   6   14.37    1.07
  -1   6   6   15.67    1.17
   1   6  -6   14.91    1.10
  -1   6   6   14.77    1.17
  -1   6   6   16.24    1.11
  -1   6   6   16.86    1.16
   1   6  -6   17.09    1.13
  -1   6   6   18.40    2.08
   1   6  -6   13.67    1.85
  -1   6   6   15.94    1.17
   1   6  -6   15.44    1.03
  -1   6   6   14.53    1.01
  -1   6   6   15.63    1.24
  -1   6   6   14.13    1.17
  -1   6   6   15.04    1.03
   1   6  -6   14.88    1.02
   1   6  -6   13.57    1.27
   1   6  -5   14.30    1.23
   1   6  -5   15.66    2.07
   1   6  -5   16.09    1.12
  -1   6   5   13.26    1.11
  -1   6   5   15.28    1.05
  -1   6   5   16.16    1.12
   1   6  -5   16.62    1.06
  -1   6   5   17.29    2.06
   1   6  -5   17.08    2.08
   1   6  -5   16.24    1.06
  -1   6   5   14.93    1.16
  -1   6   5   14.46    1.01
   1   6  -5   14.04    1.13
  -1   6   5   14.48    1.02
  -1   6   5   14.58    1.01
  -1   6   5   13.06    1.14
   1   6  -5   16.20    1.07
  -1   6   5   14.61    1.01
  -1   6   4   -0.07    0.36
  -1   6   4    0.21    0.31
   1   6  -4    0.86    0.84
  -1   6   4    0.62    0.63
   1   6  -4    0.13    0.35
   1   6  -4    0.76    0.48
   1   6  -4    0.38    0.35
   1   6  -4    0.21    0.59
  -1   6   4    0.33    0.35
  -1   6   3    0.42    0.60
   1   6  -3    0.44    0.70
  -1   6   3    0.19    0.37
   1   6  -3    0.57    0.64
   1   6  -3    0.58    0.47
   1   6  -2    5.10    1.25
  -1   6   2    7.55    1.47
  -1   6   2    5.74    0.75
   1   6  -2    5.59    0.76
   1   6  -2    6.38    1.19
   1   6  -1    4.25    1.13
   1   6  -1    3.82    0.87
  -1   6   1    3.93    0.64
   1   6  -1    3.72    0.62
  -1   6   0   73.64    4.44
   1   6   0   71.40    4.54
  -1   6   0   67.72    2.78
  -1   6   0   70.09    2.78
   1   6   0   72.21    2.82
   1   6   0   71.91    3.63
   1   6   1   57.28    2.42
  -1   6  -1   53.77    2.41
  -1   6  -1   58.56    2.47
  -1   6  -2   73.51    2.96
  -1   6  -2   70.48    4.40
   1   6   2   82.50    4.82
  -1   6  -2   76.07    2.94
   1   6   3  970.57   28.06
  -1   6  -3  997.70   27.76
  -1   6  -3  967.01   27.20
  -1   6  -3  986.66   25.08
  -1   6  -3  983.18   24.90
   1   6   4  504.52   13.57
  -1   6  -4  503.02   15.97
  -1   6  -4  502.57   13.32
  -1   6  -4  527.77   13.57
  -1   6  -4  501.19   13.75
   1   6   4  501.57   13.54
  -1   6  -4  509.19   16.07
   1   6   4  520.34   16.40
   1   6   5   28.70    1.66
  -1   6  -5   28.72    1.78
   1   6   5   26.48    1.59
  -1   6  -5   31.42    1.52
  -1   6  -5   30.06    1.58
   1   6   5   26.44    1.45
  -1   6  -5   29.35    1.47
   1   6   5   28.41    1.65
   1   6   5   26.62    1.39
  -1   6  -5   30.58    2.70
   1   6   5   31.53    2.83
  -1   6  -5   28.24    1.55
  -1   6  -5   30.70    2.86
  -1   6  -5   27.24    1.48
   1   6   5   30.03    1.53
   1   6   5   24.81    1.42
   1   6   5   27.36    1.61
  -1   6  -5   29.70    1.47
   1   6   6   14.67    1.15
   1   6   6   15.50    1.05
  -1   6  -6   14.20    0.98
   1   6   6   13.26    1.15
  -1   6  -6   14.94    1.32
   1   6   6   14.77    1.20
  -1   6  -6   15.50    1.12
   1   6   6   14.95    1.01
   1   6   6   16.74    1.11
   1   6   6   14.44    1.20
   1   6   6   13.34    1.17
   1   6   6   16.26    1.06
   1   6   6   14.38    1.10
  -1   6  -6   15.64    1.09
  -1   6  -6   14.44    1.82
   1   6   6   16.23    2.03
  -1   6  -6   16.22    1.11
  -1   6  -6   15.32    2.08
   1   6   6   13.94    1.02
  -1   6  -6   14.34    0.99
   1   6   6   15.27    1.22
   1   6   7  718.94   18.19
  -1   6  -7  685.18   17.78
   1   6   7  647.32   17.56
   1   6   7  680.78   17.50
   1   6   7  700.39   18.18
  -1   6  -7  696.75   18.38
   1   6   7  690.77   18.11
   1   6   7  667.34   17.52
   1   6   7  698.10   18.16
   1   6   7  698.05   17.57
   1   6   7  688.48   18.12
   1   6   7  707.26   17.87
  -1   6  -7  714.42   17.83
  -1   6  -7  694.25   21.43
  -1   6  -7  680.15   17.62
  -1   6  -7  678.77   20.12
   1   6   7  715.86   20.54
   1   6   7  666.59   17.93
   1   6   8  170.00    5.60
   1   6   8  165.30    4.96
  -1   6  -8  166.49    5.21
   1   6   8  173.11    5.65
  -1   6  -8  171.41    5.79
   1   6   8  171.50    5.58
   1   6   8  174.13    5.63
   1   6   8  166.65    5.57
   1   6   8  168.73    5.36
  -1   6  -8  171.65    5.28
  -1   6  -8  171.75    8.09
  -1   6  -8  168.31    5.09
   1   6   8  159.82    5.20
   1   6   8  167.22    5.44
   1   6   8  170.95    7.06
   1   6   9  433.64   12.28
   1   6   9  448.92   12.33
   1   6   9  441.76   12.11
  -1   6  -9  445.08   11.89
  -1   6  -9  441.92   11.61
  -1   6  -9  428.51   11.74
  -1   6  -9  437.67   11.75
   1   6   9  447.13   12.34
  -1   6  -9  451.20   12.58
   1   6   9  432.43   12.29
   1   6   9  437.73   12.28
  -1   6 -10    0.82    0.47
   1   6  10   -0.09    0.49
  -1   6 -10    0.50    0.66
   1   6  10    0.35    0.51
   1   6  10    0.26    0.53
   1   6  10    0.44    0.60
  -1   6 -11   15.36    1.13
   1   6  11   14.98    1.37
  -1   6 -11   12.12    1.05
  -1   6 -11   13.65    1.38
   1   6  11   14.78    1.34
   1   6  11   14.46    1.32
   1   6  11   13.49    1.30
   1   6  12    9.71    1.15
  -1   6 -12   12.18    1.05
  -1   6 -12   10.82    0.96
   1   6  12   12.19    1.24
  -1   6 -12   11.27    1.26
   1   6  12   13.31    1.23
   1   6  12   11.42    1.19
   1  -6  12   10.83    0.87
  -1   6 -13  350.40    9.70
   1   6  13  358.28   10.20
  -1   6 -13  361.54   10.46
   1   6  13  357.97   10.24
   1   6  13  344.61   10.09
   1   6  13  359.88   10.22
   1  -6  13  346.95    9.46
   1   6  13  361.80   10.23
   1   6  14    3.90    0.76
  -1   6 -14    3.84    0.54
   1   6  14    3.02    0.59
   1   6  14    4.73    0.80
  -1   6 -14    2.65    0.70
   1   6  14    4.16    0.75
   1  -6  14    4.25    0.58
   1   6  14    4.31    0.80
   1   6  14    3.60    0.67
   1   6  15  128.17    4.30
  -1   6 -15  125.27    4.42
   1   6  15  123.98    4.27
   1   6  15  128.29    4.32
   1  -6  15  121.38    3.75
   1   6  15  121.59    4.27
   1   6  15  122.50    4.17
   1   6  16    1.11    0.47
  -1   6 -16    0.86    0.46
   1   6  16    0.82    0.44
   1   6  16    0.88    0.49
   1   6  16    0.71    0.44
   1  -6  16    0.78    0.31
   1   6  16    1.16    0.43
   1   6  17    2.17    0.47
  -1   6 -17    1.96    0.46
   1   6  17    2.76    0.51
   1  -6  17    2.44    0.33
   1   6  17    2.46    0.48
   1   6  17    2.47    0.49
   1   6  18    4.85    0.49
   1   6  18    6.44    0.56
   1   6  18    5.80    0.54
   1   6  18    5.01    0.50
   1   6  19   60.85    1.92
   1   6  19   60.30    1.91
   1   6  19   66.26    1.92
  -1   7  17    3.39    0.38
  -1  -7  17    2.79    0.27
  -1   7  17    3.68    0.41
  -1   7  16    7.54    0.67
  -1   7  16    7.89    0.68
  -1  -7  16    6.73    0.50
   1   7 -16    5.62    0.42
   1   7 -16    6.43    0.64
  -1   7  15   49.80    2.02
  -1  -7  15   47.57    1.74
   1   7 -15   43.49    1.72
   1   7 -15   48.06    2.10
  -1   7  14   99.49    3.47
  -1  -7  14   97.94    3.09
   1   7 -14   91.94    3.19
   1   7 -14  101.13    3.64
   1   7 -13    0.06    0.41
   1   7 -13   -0.16    0.50
  -1   7  13    0.42    0.47
  -1  -7  13    0.04    0.35
   1   7 -13    0.83    0.40
   1   7 -12   13.63    1.02
   1   7 -12   12.78    0.96
  -1   7  12   15.24    1.26
  -1   7  12   14.63    1.14
   1   7 -12   15.06    1.36
  -1   7  12   13.57    1.11
  -1   7  11   93.00    3.70
   1   7 -11   94.38    3.36
  -1   7  11  100.96    3.59
   1   7 -11   98.64    3.43
  -1   7  11   95.98    3.57
  -1   7  11   93.31    3.56
   1   7 -11   99.91    3.98
  -1   7  10  150.81    5.24
   1   7 -10  164.25    5.72
   1   7 -10  173.39    5.04
   1   7 -10  165.71    5.17
  -1   7  10  163.88    5.32
  -1   7  10  155.21    5.35
  -1   7  10  169.16    5.29
   1   7 -10  153.88    4.76
   1   7 -10  165.72    5.15
  -1   7  10  168.72    5.33
  -1   7  10  148.50    5.36
  -1   7   9    2.58    0.61
   1   7  -9    3.28    0.78
   1   7  -9    3.96    0.67
  -1   7   9    3.18    1.09
   1   7  -9    2.87    1.20
  -1   7   9    3.26    0.57
  -1   7   9    2.19    0.57
  -1   7   9    2.75    0.72
  -1   7   9    3.09    0.69
   1   7  -9    3.52    0.64
   1   7  -9    2.55    0.60
   1   7  -9    2.82    0.52
  -1   7   9    3.27    0.69
  -1   7   8   26.53    1.74
  -1   7   8   27.36    1.80
  -1   7   8   25.88    1.61
   1   7  -8   21.18    2.68
   1   7  -8   28.98    1.64
   1   7  -8   27.12    1.49
  -1   7   8   23.57    1.61
  -1   7   8   26.98    1.53
  -1   7   8   29.69    1.65
  -1   7   8   26.40    1.67
   1   7  -8   25.04    1.86
  -1   7   8   24.86    1.34
   1   7  -8   26.01    1.50
   1   7  -8   27.29    1.67
  -1   7   8   26.17    1.54
   1   7  -7   31.85    1.58
  -1   7   7   32.05    1.90
  -1   7   7   33.65    1.78
  -1   7   7   31.70    1.79
   1   7  -7   29.83    3.12
   1   7  -7   29.85    1.74
   1   7  -7   31.53    1.68
   1   7  -7   28.54    1.53
  -1   7   7   33.36    1.60
  -1   7   7   28.88    1.66
  -1   7   7   31.97    1.72
  -1   7   7   32.53    1.84
   1   7  -7   32.81    2.05
  -1   7   7   26.75    2.65
   1   7  -7   30.31    2.82
   1   7  -7   32.66    1.68
  -1   7   7   30.04    1.64
  -1   7   7   28.97    1.59
   1   7  -7   32.77    1.84
   1   7  -6   49.23    2.17
  -1   7   6   54.93    2.54
  -1   7   6   50.02    2.27
  -1   7   6   49.40    2.32
   1   7  -6   50.67    2.18
  -1   7   6   50.43    2.17
  -1   7   6   51.05    2.31
  -1   7   6   51.60    2.25
  -1   7   6   49.71    1.98
  -1   7   6   50.65    2.26
  -1   7   6   56.12    3.92
   1   7  -6   50.48    3.81
   1   7  -6   53.95    2.68
   1   7  -6   56.93    4.23
   1   7  -6   51.31    2.29
  -1   7   6   49.94    2.19
   1   7  -6   54.77    2.49
  -1   7   6   48.58    2.19
   1   7  -6   53.20    2.25
  -1   7   6   49.25    2.37
   1   7  -5   45.85    2.08
  -1   7   5   44.73    2.05
  -1   7   5   45.33    2.26
  -1   7   5   45.86    2.08
   1   7  -5   46.34    2.25
   1   7  -5   44.18    2.05
  -1   7   5   43.08    1.99
   1   7  -5   46.94    2.46
   1   7  -5   43.72    2.17
   1   7  -5   44.55    2.06
  -1   7   5   44.58    2.05
  -1   7   5   47.82    2.32
  -1   7   5   47.43    2.16
  -1   7   5   45.41    2.07
  -1   7   5   43.23    2.00
  -1   7   5   45.57    1.89
   1   7  -5   45.91    3.69
  -1   7   5   45.06    3.61
  -1   7   5   42.34    2.09
   1   7  -5   44.03    2.14
   1   7  -5   43.69    3.63
  -1   7   5   45.72    1.95
   1   7  -5   43.56    2.11
  -1   7   4  101.03    3.60
   1   7  -4  107.25    4.00
   1   7  -4  103.78    3.61
  -1   7   4   95.63    3.52
  -1   7   4  100.12    3.42
  -1   7   4  101.99    3.59
   1   7  -4   99.64    3.72
  -1   7   4   98.24    3.29
   1   7  -4   99.89    3.67
  -1   7   4   99.18    3.58
   1   7  -4   96.42    3.57
   1   7  -4  103.51    3.60
  -1   7   4  102.13    3.75
  -1   7   4  100.04    3.53
   1   7  -4   99.53    3.52
  -1   7   4  102.51    3.66
  -1   7   4  102.74    3.39
   1   7  -4   91.98    5.60
  -1   7   4  100.16    5.75
   1   7  -4  100.22    3.64
   1   7  -4   97.66    5.51
  -1   7   4   97.83    3.42
   1   7  -4   97.48    3.61
   1   7  -4  100.06    3.57
  -1   7   4  110.20    3.64
  -1   7   4  102.47    3.81
  -1   7   3   29.19    1.59
  -1   7   3   30.76    1.65
  -1   7   3   28.72    1.49
   1   7  -3   30.79    1.69
   1   7  -3   28.15    1.64
  -1   7   3   31.45    1.76
   1   7  -3   32.50    1.71
  -1   7   3   29.55    1.68
   1   7  -3   28.49    1.61
  -1   7   3   29.62    1.60
  -1   7   3   30.38    1.54
   1   7  -3   32.46    1.78
  -1   7   3   31.08    3.03
   1   7  -3   32.80    3.21
  -1   7   3   28.80    1.50
   1   7  -3   30.48    1.76
  -1   7   3   31.74    1.70
   1   7  -3   32.36    1.71
  -1   7   3   30.32    1.68
   1   7  -3   31.45    1.88
  -1   7   3   31.56    1.62
   1   7  -3   28.46    1.63
   1   7  -3   29.12    2.73
   1   7  -3   31.12    1.72
  -1   7   3   29.05    1.63
   1   7  -3   31.87    1.70
  -1   7   3   32.32    1.79
  -1   7   2  385.00   10.33
   1   7  -2  382.05   10.38
   1   7  -2  383.87   10.41
  -1   7   2  368.00   10.34
  -1   7   2  391.06   10.50
   1   7  -2  379.27   10.38
   1   7  -2  379.88   10.36
   1   7  -2  394.63   10.42
   1   7  -2  357.58    9.99
  -1   7   2  393.37   10.46
  -1   7   2  384.97   10.31
  -1   7   2  361.67   10.18
   1   7  -2  381.28   10.46
   1   7  -2  373.80   13.73
  -1   7   2  382.98   13.65
  -1   7   2  358.39   10.01
   1   7  -2  396.66   10.56
   1   7  -2  377.20   10.44
   1   7  -2  357.73   12.37
   1   7  -2  376.04   10.33
  -1   7   2  373.56   10.28
   1   7  -2  388.85   10.73
  -1   7   2  376.86   10.36
   1   7  -2  371.01   10.38
  -1   7   2  371.73   10.49
   1   7  -2  370.54   10.39
   1   7  -1    2.95    1.18
   1   7  -1    2.93    0.58
   1   7  -1    2.53    0.66
  -1   7   1    2.79    0.55
   1   7  -1    3.33    0.50
   1   7  -1    3.27    0.58
  -1   7   1    3.02    0.58
   1   7  -1    3.01    0.58
  -1   7   1    3.59    0.66
   1   7  -1    2.45    0.58
  -1   7   1    3.05    0.62
   1   7  -1    3.13    0.61
   1   7  -1    3.13    0.49
  -1   7   1    3.11    0.56
   1   7  -1    2.24    0.51
  -1   7   1    3.22    0.58
   1   7  -1    2.96    0.60
   1   7  -1    3.61    0.61
  -1   7   1    3.62    0.52
  -1   7   1    3.63    0.63
   1   7  -1    3.18    0.60
  -1   7   1    2.47    0.58
   1   7  -1    2.80    0.58
  -1   7   0   16.94    1.34
   1   7   0   20.40    1.45
  -1   7   0   18.58    1.28
   1   7   0   18.80    1.30
   1   7   0   19.50    1.27
  -1   7   0   18.30    1.20
  -1   7   0   18.80    1.29
   1   7   0   20.41    1.27
   1   7   0   19.42    1.16
  -1   7   0   17.40    1.26
   1   7   0   19.04    1.32
   1   7   0   20.38    1.38
  -1   7   0   21.03    1.36
   1   7   0   14.71    1.12
  -1   7   0   20.20    1.28
   1   7   0   20.71    1.35
   1   7   0   19.19    1.14
  -1   7   0   20.88    1.31
   1   7   0   22.71    1.33
  -1   7   0   24.40    2.71
   1   7   0   22.19    2.65
  -1   7   0   19.74    1.17
   1   7   0   19.28    1.21
  -1   7   0   18.83    1.30
   1   7   0   19.40    1.34
  -1   7   0   21.02    1.37
   1   7   0   17.09    1.28
   1   7   0   22.30    1.40
  -1   7   0   20.44    1.32
  -1   7  -1    0.76    0.81
   1   7   1    0.59    0.43
  -1   7  -1    0.13    0.39
   1   7   1    0.12    0.35
  -1   7  -1    0.55    0.52
  -1   7  -1    0.55    0.44
  -1   7  -1    0.61    0.37
   1   7   1    0.27    0.38
   1   7   1    0.29    0.34
  -1   7  -1    1.91    0.53
   1   7   1    0.21    0.45
   1   7   1    0.35    0.38
   1   7   1    0.75    0.49
  -1   7  -1    0.42    0.37
   1   7   1    0.28    0.32
   1   7   1    0.25    0.33
  -1   7  -1    0.33    0.40
  -1   7  -1    0.25    0.40
  -1   7  -1    1.27    0.51
  -1   7  -1    0.93    0.43
   1   7   1    0.77    0.38
   1   7   1    0.59    0.44
   1   7   1    0.34    0.43
  -1   7  -1    0.91    0.46
  -1   7  -1    0.19    0.41
  -1   7  -2  241.76    7.53
   1   7   2  255.27    7.26
  -1   7  -2  252.75    7.32
   1   7   2  253.17    7.31
  -1   7  -2  245.23    7.20
  -1   7  -2  235.13    6.97
   1   7   2  253.86    7.12
  -1   7  -2  258.18    7.42
   1   7   2  247.28    7.08
   1   7   2  232.60    7.32
  -1   7  -2  259.20    7.27
   1   7   2  246.09    7.01
  -1   7  -2  252.49    7.26
  -1   7  -2  225.71    7.07
   1   7   2  239.57    6.98
  -1   7  -2  250.16    7.33
  -1   7  -2  241.63   10.03
   1   7   2  253.69   10.38
   1   7   2  252.99    7.19
  -1   7  -2  253.26    7.16
   1   7   2  244.88    7.24
   1   7   2  257.23    7.35
   1   7   2  253.92    7.37
  -1   7  -2  249.68    7.24
  -1   7  -2  252.02    7.23
  -1   7  -3   14.61    1.32
   1   7   3   15.19    1.13
  -1   7  -3   15.07    1.17
   1   7   3   14.45    1.11
  -1   7  -3   14.79    1.20
  -1   7  -3   15.51    1.02
   1   7   3   14.87    1.14
   1   7   3   15.11    1.17
  -1   7  -3   13.77    1.09
  -1   7  -3   14.33    1.13
   1   7   3   14.26    1.03
   1   7   3   15.20    1.05
  -1   7  -3   13.72    1.07
   1   7   3   13.11    1.15
  -1   7  -3   16.44    1.24
   1   7   3   14.64    0.98
  -1   7  -3   14.55    1.10
  -1   7  -3   15.22    1.15
   1   7   3   16.10    1.16
   1   7   3   16.57    1.19
  -1   7  -3   15.34    1.13
   1   7   3   15.06    1.23
   1   7   3   13.91    2.10
  -1   7  -3   13.83    2.07
   1   7   4    2.41    0.69
  -1   7  -4    3.34    0.60
  -1   7  -4    4.03    0.78
  -1   7  -4    3.06    0.59
   1   7   4    3.12    0.62
   1   7   4    4.74    0.66
   1   7   4    3.67    0.61
   1   7   4    3.79    0.90
   1   7   4    3.00    0.60
  -1   7  -4    3.54    0.69
   1   7   4    4.54    0.73
  -1   7  -4    4.26    0.67
   1   7   4    4.35    0.67
   1   7   4    2.63    0.62
   1   7   4    4.04    0.59
  -1   7  -4    2.99    0.54
  -1   7  -4    4.33    0.67
   1   7   4    2.83    0.60
  -1   7  -4    3.45    0.66
   1   7   4    3.90    0.64
  -1   7  -4    3.54    0.63
   1   7   4    3.08    1.16
  -1   7  -4    3.61    1.20
   1   7   5    3.98    0.90
   1   7   5    4.18    0.62
  -1   7  -5    3.24    0.57
  -1   7  -5    3.54    0.81
   1   7   5    4.25    0.66
   1   7   5    2.96    0.64
  -1   7  -5    3.21    0.64
   1   7   5    3.28    0.57
   1   7   5    3.15    0.66
   1   7   5    3.43    0.73
  -1   7  -5    3.48    0.60
   1   7   5    3.37    0.74
   1   7   5    3.91    0.64
   1   7   5    3.87    0.72
   1   7   5    4.74    0.65
  -1   7  -5    3.62    0.59
  -1   7  -5    3.18    0.67
  -1   7  -5    2.96    0.60
   1   7   5    2.73    0.56
   1   7   5    4.98    1.31
  -1   7  -5    3.49    1.16
   1   7   5    3.44    0.55
  -1   7  -5    3.12    0.62
  -1   7  -5    3.10    0.63
  -1   7  -6   98.76    3.52
   1   7   6   94.50    3.30
  -1   7  -6   95.12    3.35
  -1   7  -6   90.82    3.80
   1   7   6   94.44    3.37
   1   7   6   91.62    3.47
   1   7   6   92.80    3.64
   1   7   6   89.91    3.28
   1   7   6   96.84    3.69
  -1   7  -6   97.40    3.42
   1   7   6   88.52    3.16
  -1   7  -6   94.16    3.45
   1   7   6   90.53    3.65
  -1   7  -6   85.42    3.29
   1   7   6   98.68    3.63
  -1   7  -6   95.98    3.62
   1   7   6   95.41    3.66
   1   7   6   93.79    3.34
   1   7   6   92.15    5.39
  -1   7  -6   90.65    5.17
   1   7   6   98.70    3.38
  -1   7  -6   94.40    3.27
   1   7   6   89.73    3.61
   1   7   7  470.06   13.04
  -1   7  -7  454.40   13.26
   1   7   7  458.96   12.45
  -1   7  -7  471.20   12.74
   1   7   7  481.44   13.08
   1   7   7  481.49   12.53
   1   7   7  470.19   12.82
   1   7   7  481.03   13.09
   1   7   7  493.12   13.13
   1   7   7  483.60   12.94
  -1   7  -7  460.27   12.60
  -1   7  -7  495.92   13.05
  -1   7  -7  460.11   15.19
   1   7   7  454.21   15.40
  -1   7  -7  490.26   12.65
   1   7   7  457.65   12.48
  -1   7  -7  471.07   12.42
   1   7   7  480.56   13.11
   1   7   8   22.20    1.27
   1   7   8   21.95    1.58
   1   7   8   21.75    1.46
   1   7   8   23.30    1.66
  -1   7  -8   25.26    1.41
  -1   7  -8   22.93    1.45
   1   7   8   23.33    1.65
   1   7   8   21.99    1.50
  -1   7  -8   23.10    1.57
  -1   7  -8   21.37    1.33
   1   7   8   23.46    1.61
  -1   7  -8   23.07    1.76
  -1   7  -8   23.04    1.42
   1   7   8   23.64    1.65
   1   7   8   21.33    1.24
   1   7   9   11.50    1.20
   1   7   9   13.67    1.14
   1   7   9   13.17    1.23
  -1   7  -9   13.71    1.11
  -1   7  -9   13.58    0.99
   1   7   9   12.53    1.24
   1   7   9   11.81    1.08
  -1   7  -9   10.41    0.91
  -1   7  -9   13.54    1.19
   1   7   9   15.04    1.30
  -1   7  -9   12.87    1.34
  -1   7  -9   13.67    1.03
  -1   7  -9   13.60    1.08
   1   7   9   11.52    1.21
   1   7  10  111.65    4.20
   1   7  10  110.19    3.96
   1   7  10  114.52    4.25
  -1   7 -10  111.12    3.61
  -1   7 -10  117.03    3.94
   1   7  10  112.97    4.22
   1   7  10  113.38    3.91
  -1   7 -10  120.50    4.11
   1   7  10  113.38    4.23
  -1   7 -10  113.46    4.44
  -1   7 -10  108.03    3.66
   1   7  10  113.45    4.22
   1   7  11  116.65    4.25
   1   7  11  109.36    3.91
   1   7  11  115.75    4.22
   1   7  11  112.86    3.80
  -1   7 -11  120.11    4.02
   1   7  11  113.62    4.20
  -1   7 -11  117.73    4.45
  -1   7 -11  113.86    3.86
   1   7  11  108.18    4.18
   1   7  11  114.86    4.23
   1   7  12   87.20    3.35
   1  -7  12   79.64    2.76
  -1   7 -12   91.41    3.60
  -1   7 -12   85.13    3.10
   1   7  12   88.48    3.44
   1   7  12   81.02    3.32
   1   7  12   82.92    3.35
   1   7  13   13.67    1.13
   1  -7  13   13.72    0.84
  -1   7 -13   15.20    1.27
  -1   7 -13   12.36    0.93
   1   7  13   13.71    1.18
   1   7  13   14.67    1.21
   1   7  13   12.64    1.12
   1   7  14   15.98    1.11
   1  -7  14   15.60    0.84
  -1   7 -14   15.04    1.19
  -1   7 -14   14.05    0.88
   1   7  14   13.86    1.11
   1   7  14   16.17    1.16
   1   7  14   14.37    1.10
   1   7  15    0.23    0.34
   1   7  15    0.41    0.40
  -1   7 -15    0.17    0.37
   1   7  15    0.52    0.44
   1  -7  15    0.45    0.22
  -1   7 -15   -0.10    0.20
   1   7  15   -0.05    0.37
   1   7  15    0.49    0.37
   1   7  16    6.02    0.61
  -1   7 -16    5.95    0.62
   1   7  16    6.74    0.62
   1   7  16    5.45    0.56
   1   7  16    6.31    0.61
  -1   7 -17   39.44    1.45
   1   7  17   38.62    1.45
   1   7  17   42.75    1.49
   1   7  17   41.09    1.46
  -1  -8  15    0.36    0.15
   1   8 -15    0.26    0.16
   1   8 -14   17.96    1.05
  -1   8  14   14.92    0.90
  -1  -8  14   16.58    0.79
   1   8 -14   16.45    0.86
   1   8 -13   35.66    1.73
   1   8 -13   37.73    1.57
  -1  -8  13   35.07    1.37
  -1   8  13   33.17    1.56
   1   8 -12   22.26    1.19
   1   8 -12   23.26    1.47
   1   8 -12   21.49    1.04
  -1  -8  12   23.88    1.13
  -1   8  12   22.27    1.32
   1   8 -12   22.15    1.26
   1   8 -12   24.33    1.32
   1   8 -11   11.50    0.99
   1   8 -11   11.67    0.92
   1   8 -11   12.83    1.14
   1   8 -11   12.18    0.86
  -1   8  11   13.33    1.04
  -1   8  11   10.73    0.91
   1   8 -11   10.41    0.92
   1   8 -10   37.35    1.87
   1   8 -10   34.24    1.70
   1   8 -10   30.76    1.42
   1   8 -10   34.45    1.97
   1   8 -10   34.98    1.66
  -1   8  10   33.18    1.77
  -1   8  10   32.12    1.70
   1   8 -10   30.88    1.70
   1   8  -9  284.94    8.12
   1   8  -9  272.38    7.60
   1   8  -9  293.06    7.92
   1   8  -9  282.02    8.39
   1   8  -9  285.83    7.74
   1   8  -9  271.92    7.85
  -1   8   9  263.27    7.94
   1   8  -9  270.20    7.95
  -1   8   9  267.75    7.93
  -1   8   8   56.90    2.54
  -1   8   8   60.09    2.37
   1   8  -8   56.51    2.61
   1   8  -8   62.56    2.55
   1   8  -8   62.11    2.39
   1   8  -8   61.82    2.88
   1   8  -8   60.43    2.39
   1   8  -8   57.46    2.50
  -1   8   8   55.54    2.50
   1   8  -8   55.53    2.17
  -1   8   8   63.15    2.77
   1   8  -8   55.99    2.51
  -1   8   7   14.72    1.12
   1   8  -7   13.28    1.14
   1   8  -7   14.61    1.12
  -1   8   7   14.25    1.15
   1   8  -7   14.47    1.35
   1   8  -7   15.54    1.13
   1   8  -7   14.29    1.17
  -1   8   7   14.01    1.39
  -1   8   7   16.61    1.27
  -1   8   7   15.97    1.07
   1   8  -7   14.25    1.00
   1   8  -6    4.03    0.68
  -1   8   6    4.24    0.65
  -1   8   6    4.30    0.78
   1   8  -6    3.69    0.66
   1   8  -6    3.14    0.76
  -1   8   6    4.50    0.69
   1   8  -6    4.67    0.76
  -1   8   6    4.65    0.81
  -1   8   6    5.28    0.73
  -1   8   6    3.54    0.63
   1   8  -6    4.13    0.76
   1   8  -6    4.74    0.66
  -1   8   6    5.75    0.72
   1   8  -6    4.61    0.69
   1   8  -6    4.96    0.75
   1   8  -6    4.04    0.64
   1   8  -5  160.55    5.33
  -1   8   5  174.66    5.36
  -1   8   5  162.92    5.43
  -1   8   5  176.84    5.40
  -1   8   5  174.13    5.26
  -1   8   5  160.09    4.91
   1   8  -5  166.87    5.49
  -1   8   5  168.94    7.86
   1   8  -5  148.56    7.57
   1   8  -5  174.57    5.80
   1   8  -5  172.29    5.26
   1   8  -5  174.12    5.28
  -1   8   5  165.99    5.27
  -1   8   5  165.77    5.09
   1   8  -5  173.93    5.51
   1   8  -5  162.79    5.33
  -1   8   5  167.54    5.03
   1   8  -5  171.65    5.37
  -1   8   5  167.31    5.22
   1   8  -5  168.34    5.24
  -1   8   4   19.57    1.32
   1   8  -4   15.92    1.23
  -1   8   4   17.81    1.06
  -1   8   4   19.49    1.39
  -1   8   4   18.26    1.33
  -1   8   4   19.31    1.25
  -1   8   4   16.61    1.08
   1   8  -4   17.51    1.33
   1   8  -4   18.48    2.40
  -1   8   4   16.94    2.31
   1   8  -4   20.24    1.55
   1   8  -4   16.04    1.22
  -1   8   4   16.97    1.24
  -1   8   4   16.21    1.09
   1   8  -4   15.94    1.21
   1   8  -4   17.55    1.34
   1   8  -4   18.56    1.32
   1   8  -4   19.11    1.36
  -1   8   4   17.23    1.16
  -1   8   4   18.07    1.27
   1   8  -4   18.28    1.29
  -1   8   3  140.67    4.47
   1   8  -3  141.90    4.75
  -1   8   3  149.60    4.76
   1   8  -3  145.55    4.80
  -1   8   3  145.47    4.88
   1   8  -3  155.60    4.86
  -1   8   3  152.31    4.73
  -1   8   3  141.96    4.79
   1   8  -3  148.79    4.79
  -1   8   3  147.80    4.57
   1   8  -3  141.56    4.84
  -1   8   3  144.52    7.41
   1   8  -3  138.87    7.35
   1   8  -3  146.26    4.76
  -1   8   3  147.60    4.65
   1   8  -3  145.63    4.87
   1   8  -3  146.58    5.11
  -1   8   3  138.27    4.43
   1   8  -3  146.68    4.93
  -1   8   3  141.60    4.77
  -1   8   3  140.59    4.74
   1   8  -3  148.86    4.83
  -1   8   2    0.55    0.97
   1   8  -2    0.29    0.92
   1   8  -2    0.43    0.61
   1   8  -2    0.66    0.50
  -1   8   2    0.07    0.49
   1   8  -2    0.41    0.53
   1   8  -2    0.20    0.51
  -1   8   2    0.35    0.56
  -1   8   2    0.71    0.42
   1   8  -2    0.85    0.35
  -1   8   2    0.50    0.45
   1   8  -2    0.35    0.46
  -1   8   2    0.88    0.47
   1   8  -2    0.70    0.47
   1   8  -2    0.75    0.52
   1   8  -2    0.26    0.42
  -1   8   2    1.48    0.54
  -1   8   2    1.36    0.44
  -1   8   2    0.82    0.52
   1   8  -2    0.42    0.54
  -1   8   2    0.83    0.57
  -1   8   2    0.67    0.53
   1   8  -2    0.85    0.51
   1   8  -1  108.36    3.60
  -1   8   1  113.46    3.85
   1   8  -1  110.70    3.97
  -1   8   1  117.26    4.02
   1   8  -1  107.51    3.85
  -1   8   1  110.32    3.82
  -1   8   1  112.75    3.90
   1   8  -1  112.74    3.82
   1   8  -1  115.73    4.04
  -1   8   1  107.95    3.81
  -1   8   1  106.28    3.77
   1   8  -1  105.75    3.81
   1   8  -1  115.41    4.00
  -1   8   1  117.55    4.03
   1   8  -1  112.14    3.88
   1   8  -1  106.95    6.40
   1   8  -1  112.23    4.01
   1   8  -1  113.56    3.95
  -1   8   1  108.26    3.95
   1   8   0   95.07    3.68
  -1   8   0  105.10    3.74
   1   8   0  100.75    3.71
  -1   8   0   99.11    3.54
   1   8   0   97.97    3.34
  -1   8   0   99.55    3.61
   1   8   0   96.46    3.51
  -1   8   0  100.80    3.66
   1   8   0   93.26    3.40
   1   8   0   97.41    3.69
  -1   8   0   96.29    3.36
   1   8   0  102.03    3.74
  -1   8   0  105.28    3.73
  -1   8   0  106.76    3.74
  -1   8   0   93.07    3.46
   1   8   0  107.53    3.80
   1   8   0  102.88    3.59
  -1   8   0  101.51    3.68
  -1   8   0  100.23    6.09
   1   8   0   98.93    6.14
  -1   8   0  103.18    3.71
   1   8   0  101.96    3.74
  -1   8   0  105.01    3.72
   1   8   0  106.72    3.76
   1   8   1  487.81   12.74
  -1   8  -1  471.74   12.73
  -1   8  -1  485.97   12.56
   1   8   1  457.16   12.30
   1   8   1  485.61   12.80
   1   8   1  456.56   12.40
  -1   8  -1  461.42   12.64
  -1   8  -1  450.33   12.37
   1   8   1  452.97   12.25
  -1   8  -1  465.65   12.66
   1   8   1  469.50   12.69
  -1   8  -1  451.25   12.63
  -1   8  -1  451.37   12.38
  -1   8  -1  475.85   12.74
   1   8   1  466.60   12.48
   1   8   1  485.03   12.82
  -1   8  -1  487.15   12.71
  -1   8  -1  432.99   16.01
  -1   8  -1  474.20   12.70
  -1   8  -1  482.76   12.70
   1   8   1  481.15   12.79
   1   8   2   22.98    1.46
  -1   8  -2   20.08    1.44
   1   8   2   22.39    1.49
  -1   8  -2   23.50    1.53
  -1   8  -2   17.88    1.20
   1   8   2   21.14    1.31
  -1   8  -2   18.93    1.30
   1   8   2   22.90    1.30
  -1   8  -2   21.41    1.44
   1   8   2   22.33    1.28
  -1   8  -2   21.10    2.65
   1   8   2   18.70    2.59
  -1   8  -2   21.78    1.36
   1   8   2   22.25    1.46
   1   8   2   21.35    1.46
  -1   8  -2   22.77    1.46
   1   8   2   23.28    1.52
  -1   8  -3   15.25    1.37
   1   8   3   17.99    1.27
  -1   8  -3   18.00    1.33
  -1   8  -3   19.94    1.31
   1   8   3   18.72    1.34
  -1   8  -3   19.20    1.39
  -1   8  -3   16.19    1.07
   1   8   3   17.69    1.13
  -1   8  -3   18.24    1.22
   1   8   3   16.90    1.13
  -1   8  -3   17.14    1.31
   1   8   3   17.08    1.07
   1   8   3   17.45    1.25
  -1   8  -3   20.93    1.32
  -1   8  -3   18.19    1.31
   1   8   3   18.51    1.39
  -1   8  -3   17.92    1.29
   1   8   3   16.29    1.28
   1   8   3   18.78    1.23
   1   8   3   15.42    2.31
  -1   8  -3   17.04    2.29
   1   8   4   62.87    2.61
  -1   8  -4   61.09    2.73
  -1   8  -4   53.58    2.40
   1   8   4   63.03    2.46
   1   8   4   62.16    2.75
   1   8   4   64.54    4.61
  -1   8  -4   63.56    4.51
  -1   8  -4   56.92    2.80
   1   8   4   63.53    2.56
  -1   8  -4   63.66    2.55
  -1   8  -4   64.59    2.70
  -1   8  -4   65.84    2.61
   1   8   4   60.24    2.73
   1   8   4   58.95    2.57
   1   8   4   62.84    2.51
  -1   8  -4   64.81    2.62
  -1   8  -4   61.89    2.62
   1   8   4   60.55    2.47
   1   8   5  134.93    4.37
   1   8   5  132.66    4.60
  -1   8  -5  141.32    4.36
   1   8   5  133.63    4.35
   1   8   5  139.57    4.61
  -1   8  -5  122.60    4.19
  -1   8  -5  121.00    6.48
   1   8   5  128.90    6.75
  -1   8  -5  130.98    4.39
   1   8   5  126.95    4.17
  -1   8  -5  135.52    4.42
   1   8   5  123.63    4.16
   1   8   5  126.37    4.24
  -1   8  -5  131.21    4.30
  -1   8  -5  136.42    4.48
  -1   8  -5  127.86    4.76
  -1   8  -5  135.39    4.64
  -1   8  -6    0.64    0.48
   1   8   6    0.24    0.49
   1   8   6    0.51    0.50
  -1   8  -6    0.39    0.32
  -1   8  -6    0.83    0.50
   1   8   6    1.16    0.45
  -1   8  -6    0.55    0.40
   1   8   6    0.39    0.40
  -1   8  -6    1.16    0.53
  -1   8  -6    0.46    0.60
  -1   8  -6    0.67    0.46
   1   8   6    0.71    0.36
  -1   8  -6    0.50    0.48
  -1   8  -6    0.33    0.42
   1   8   6    0.94    0.52
   1   8   6    0.47    0.45
  -1   8  -7    1.98    0.60
   1   8   7    1.67    0.59
   1   8   7    1.91    0.56
  -1   8  -7    1.42    0.57
   1   8   7    1.71    0.46
  -1   8  -7    1.77    0.46
   1   8   7    1.58    0.45
  -1   8  -7    1.99    0.55
  -1   8  -7    1.19    0.59
   1   8   7    2.34    0.60
  -1   8  -7    2.19    0.53
  -1   8  -7    2.04    0.55
   1   8   7    1.73    0.62
  -1   8  -8   16.97    1.01
   1   8   8   15.67    1.31
  -1   8  -8   18.39    1.33
  -1   8  -8   17.54    1.13
  -1   8  -8   17.91    1.17
   1   8   8   16.81    1.30
  -1   8  -8   16.69    1.43
   1   8   8   16.41    1.23
  -1   8  -8   15.52    1.29
   1   8   9    2.48    0.64
   1   8   9    2.15    0.53
  -1   8  -9    3.02    0.63
  -1   8  -9    1.89    0.47
  -1   8  -9    2.32    0.57
   1   8   9    2.86    0.66
  -1   8  -9    2.29    0.48
  -1   8  -9    2.57    0.61
  -1   8  -9    2.10    0.66
   1   8  10   20.77    1.42
   1   8  10   22.65    1.27
  -1   8 -10   22.26    1.36
  -1   8 -10   17.91    1.04
  -1   8 -10   19.00    1.06
   1   8  10   18.84    1.35
  -1   8 -10   21.39    1.43
   1   8  10   19.97    1.41
  -1   8 -10   20.63    1.51
  -1   8 -11   28.39    1.48
  -1   8 -11   26.95    1.17
   1   8  11   28.10    1.61
   1  -8  11   27.78    1.19
   1   8  11   26.92    1.58
  -1   8 -11   28.09    1.61
   1   8  11   28.82    1.64
  -1   8 -11   29.31    1.75
  -1   8 -12    8.44    0.91
   1  -8  12    8.72    0.57
   1   8  12    9.01    0.86
  -1   8 -12    9.90    0.90
   1   8  12    9.56    0.90
  -1   8 -12    9.84    0.77
  -1   8 -13   31.11    1.33
  -1   8 -13   33.35    1.64
   1   8  13   33.20    1.56
   1   8  13   31.90    1.49
  -1   8 -13   30.39    1.51
  -1   8 -13   28.85    1.24
   1   8  13   33.29    1.56
  -1   8 -14    0.35    0.19
   1   8  14    0.20    0.29
   1   8  14    0.55    0.32
  -1   8 -14    0.23    0.26
  -1   8 -14    0.45    0.31
  -1   8 -15   11.72    0.68
   1   8  15   10.72    0.67
   1   9 -13    3.27    0.31
   1   9 -13    2.39    0.24
   1   9 -12    4.78    0.46
  -1  -9  12    3.72    0.31
  -1  -9  11    4.00    0.39
   1   9 -11    3.05    0.34
   1   9 -11    4.05    0.49
   1   9 -11    3.77    0.55
   1   9 -10   83.27    2.60
   1   9 -10   86.49    2.74
   1   9 -10   86.32    2.84
   1   9 -10   79.85    2.95
   1   9  -9   12.74    1.06
   1   9  -9   15.83    0.96
   1   9  -9   13.39    0.82
   1   9  -9   12.73    0.93
  -1   9   9   13.32    0.92
   1   9  -9   13.83    1.01
  -1   9   8   94.21    3.20
   1   9  -8   95.45    3.49
   1   9  -8   95.03    3.18
   1   9  -8   97.39    3.11
   1   9  -8   87.55    2.80
   1   9  -8   94.77    3.05
   1   9  -7    0.78    0.35
   1   9  -7    1.27    0.51
   1   9  -7    0.29    0.46
   1   9  -7    0.56    0.41
  -1   9   7    0.72    0.44
   1   9  -7    0.90    0.41
   1   9  -7    0.74    0.42
  -1   9   6    0.65    0.44
  -1   9   6   -0.21    0.41
   1   9  -6    0.25    0.39
   1   9  -6    0.33    0.43
   1   9  -6    0.53    0.43
   1   9  -6    0.30    0.44
   1   9  -6    0.60    0.49
   1   9  -6    0.61    0.47
   1   9  -6    0.37    0.37
  -1   9   6    0.50    0.35
   1   9  -6    0.21    0.35
  -1   9   5   41.24    1.96
   1   9  -5   42.87    2.01
   1   9  -5   40.11    1.90
   1   9  -5   41.57    1.93
   1   9  -5   41.71    2.16
   1   9  -5   41.65    1.90
   1   9  -5   41.32    1.99
  -1   9   5   43.01    1.95
  -1   9   5   40.52    1.85
   1   9  -5   43.01    1.88
   1   9  -5   41.71    1.90
  -1   9   4   47.37    2.04
  -1   9   4   50.50    2.18
   1   9  -4   47.67    2.18
   1   9  -4   51.63    2.15
  -1   9   4   45.14    1.92
   1   9  -4   51.15    2.22
  -1   9   4   48.66    2.20
   1   9  -4   47.02    2.20
  -1   9   4   49.63    2.15
   1   9  -4   47.41    2.06
  -1   9   4   49.66    2.12
   1   9  -4   47.43    2.11
  -1   9   3    0.37    0.47
  -1   9   3    0.51    0.32
   1   9  -3    0.74    0.45
  -1   9   3    0.43    0.39
   1   9  -3    0.43    0.49
  -1   9   3    0.36    0.44
  -1   9   3   -0.06    0.42
   1   9  -3    0.25    0.47
   1   9  -3    0.74    0.51
   1   9  -3    0.06    0.48
  -1   9   3   -0.16    0.39
   1   9  -3    0.51    0.41
  -1   9   3    0.69    0.48
  -1   9   2    0.25    0.47
   1   9  -2    0.13    0.47
  -1   9   2    0.32    0.38
   1   9  -2    0.06    0.40
  -1   9   2    0.10    0.33
   1   9  -2    0.43    0.41
  -1   9   2   -0.22    0.43
   1   9  -2    0.47    0.49
   1   9  -2   -0.13    0.49
   1   9  -2    0.26    0.48
  -1   9   2    0.50    0.48
  -1   9   2    0.22    0.84
  -1   9   2    0.96    0.38
  -1   9   1  244.05    6.80
   1   9  -1  239.47    6.97
   1   9  -1  231.90    6.79
  -1   9   1  230.88    6.74
   1   9  -1  228.44    6.64
  -1   9   1  233.95    6.85
   1   9  -1  241.18    7.00
  -1   9   1  241.95    6.97
   1   9  -1  231.53    6.97
  -1   9   1  243.25    6.82
  -1   9   1  233.80    6.72
   1   9  -1  235.26    6.98
   1   9   0   12.96    1.09
  -1   9   0    8.98    0.83
  -1   9   0    9.20    0.87
   1   9   0    9.39    0.83
   1   9   0   10.54    0.97
  -1   9   0   10.22    0.98
   1   9   0    9.12    0.94
  -1   9   0    9.20    0.95
  -1   9   0    8.95    0.85
   1   9   0    8.81    0.94
   1   9   0    8.88    0.95
   1   9   0   11.32    1.04
  -1   9   0   10.88    1.02
  -1   9   0    8.14    0.82
  -1   9   0    7.83    0.93
   1   9   1    6.37    0.68
  -1   9  -1    6.17    0.74
  -1   9  -1    6.53    0.80
   1   9   1    7.43    0.85
  -1   9  -1    8.34    0.90
  -1   9  -1    6.54    0.78
   1   9   1    9.07    0.92
   1   9   1    8.18    0.89
  -1   9  -1    7.46    0.75
   1   9   1    8.00    0.91
  -1   9  -1    9.84    0.95
  -1   9  -1    6.68    0.76
  -1   9  -2    0.25    0.38
  -1   9  -2    0.61    0.38
   1   9   2    1.36    0.51
  -1   9  -2   -0.15    0.36
  -1   9  -2    1.11    0.48
   1   9   2    0.31    0.40
  -1   9  -2    1.03    0.50
  -1   9  -2    0.87    0.46
  -1   9  -2    0.06    0.48
   1   9   2   -0.06    0.40
   1   9   2    0.13    0.46
   1   9   2    0.78    0.51
  -1   9  -3   27.59    1.41
   1   9   3   26.11    1.46
  -1   9  -3   29.06    1.49
  -1   9  -3   31.10    1.64
   1   9   3   28.19    1.54
  -1   9  -3   29.20    1.63
  -1   9  -3   29.51    1.53
  -1   9  -3   28.49    1.59
   1   9   3   24.76    1.52
  -1   9  -3   28.92    1.62
  -1   9  -3   26.28    1.50
   1   9   3   30.31    1.65
   1   9   3   27.94    1.57
  -1   9  -4   60.69    2.54
   1   9   4   57.37    2.30
  -1   9  -4   63.17    2.52
  -1   9  -4   56.50    2.37
   1   9   4   60.16    2.46
   1   9   4   67.40    2.66
  -1   9  -4   66.43    2.50
  -1   9  -4   55.75    2.44
  -1   9  -4   62.03    2.40
   1   9   4   61.40    2.42
  -1   9  -4   61.39    2.56
   1   9   4   60.73    2.58
  -1   9  -5   29.49    1.54
  -1   9  -5   28.84    1.54
  -1   9  -5   28.87    1.74
   1   9   5   28.47    1.49
   1   9   5   29.23    1.66
  -1   9  -5   27.53    1.45
  -1   9  -5   27.74    1.54
  -1   9  -5   27.57    1.48
   1   9   5   27.90    1.45
   1   9   5   30.12    1.65
  -1   9  -5   29.34    1.63
  -1   9  -6   65.29    2.63
  -1   9  -6   63.06    2.46
  -1   9  -6   64.53    2.50
  -1   9  -6   64.93    2.80
   1   9   6   65.32    2.68
  -1   9  -6   60.68    2.45
  -1   9  -6   68.16    2.48
   1   9   6   66.10    2.66
   1   9   6   63.22    2.37
  -1   9  -6   62.90    2.34
   1   9   6   63.80    2.58
  -1   9  -7    2.12    0.55
   1   9   7    2.57    0.55
  -1   9  -7    1.78    0.52
  -1   9  -7    2.46    0.44
  -1   9  -7    2.44    0.59
   1   9   7    1.41    0.53
   1   9   7    2.24    0.60
  -1   9  -7    2.45    0.51
  -1   9  -7    2.26    0.53
  -1   9  -7    2.71    0.50
  -1   9  -8   10.98    0.79
  -1   9  -8   10.86    0.93
  -1   9  -8   10.50    0.78
  -1   9  -8   10.38    0.98
   1   9   8   10.86    0.85
  -1   9  -8    9.44    0.64
   1   9   8    9.73    0.91
  -1   9  -8   10.43    0.91
   1   9   8    9.67    0.92
   1   9   9    0.58    0.46
  -1   9  -9    0.05    0.35
  -1   9  -9    0.34    0.30
  -1   9  -9    0.13    0.40
   1   9   9    0.05    0.39
  -1   9  -9   -0.16    0.36
  -1   9  -9    0.42    0.27
  -1   9 -10   98.93    3.08
  -1   9 -10   89.22    2.72
  -1   9 -10   91.34    3.24
   1   9  10   96.76    3.18
  -1   9 -10   87.73    2.71
  -1   9 -10   98.46    3.04
  -1   9 -10   94.69    3.13
   1   9  10   97.40    3.14
   1   9  11    0.27    0.30
   1   9  11    0.44    0.33
  -1   9 -11    0.43    0.30
  -1   9 -11    1.10    0.32
  -1   9 -11    0.14    0.30
  -1   9 -11    0.47    0.28
  -1   9 -12    0.54    0.22
  -1   9 -12    0.42    0.25
  -1   9 -12    0.46    0.20
   1   9  12    0.81    0.31
   1   9  12    0.17    0.25
  -1   9 -13   12.33    0.63
   1   9  13   12.49    0.66
   1  10 -10    3.39    0.32
   1  10 -10    3.53    0.33
   1  10  -9    2.71    0.24
   1  10  -9    2.66    0.24
   1  10  -9    2.85    0.28
   1  10  -8    4.23    0.38
   1  10  -8    3.68    0.40
   1  10  -7    2.72    0.42
   1  10  -7    3.08    0.45
   1  10  -7    2.09    0.26
   1  10  -7    1.54    0.35
   1  10  -6    0.12    0.32
   1  10  -6    0.90    0.38
   1  10  -6    0.38    0.32
   1  10  -6    0.66    0.32
   1  10  -6    0.48    0.32
   1  10  -6    0.48    0.27
   1  10  -5  108.00    3.42
  -1  10   5  110.56    3.29
   1  10  -5  108.80    3.28
   1  10  -5  107.63    3.45
   1  10  -5  106.92    3.40
   1  10  -5  112.90    3.42
   1  10  -4   12.24    0.86
   1  10  -4   14.18    0.89
  -1  10   4   13.77    0.88
   1  10  -4   11.68    0.89
   1  10  -4   13.17    0.88
   1  10  -4   14.30    0.94
   1  10  -3   36.97    1.58
  -1  10   3   35.24    1.58
   1  10  -3   38.01    1.63
   1  10  -3   38.01    1.67
   1  10  -3   34.98    1.54
   1  10  -3   37.63    1.68
  -1  10   2    0.31    0.36
  -1  10   2   -0.18    0.44
   1  10  -2    0.50    0.43
   1  10  -2    0.29    0.41
   1  10  -2    0.13    0.41
   1  10  -1  109.70    3.56
   1  10  -1  106.49    3.46
  -1  10   1  111.79    3.46
   1  10  -1  109.68    3.54
  -1  10   0   61.83    2.32
   1  10   0   63.38    2.36
  -1  10   0   60.90    2.15
   1  10   0   58.49    2.28
   1  10   0   59.37    2.23
  -1  10   0   62.13    2.33
  -1  10   0   57.97    2.13
   1  10   0   57.91    2.25
  -1  10   0   58.53    2.24
  -1  10  -1   32.23    1.44
  -1  10  -1   30.56    1.51
   1  10   1   33.51    1.55
  -1  10  -1   30.62    1.52
  -1  10  -1   32.45    1.44
   1  10   1   34.77    1.53
  -1  10  -1   31.36    1.44
  -1  10  -1   33.72    1.54
   1  10   1   32.03    1.49
  -1  10  -2    0.34    0.32
   1  10   2    0.25    0.38
  -1  10  -2    0.26    0.36
  -1  10  -2    0.38    0.38
   1  10   2    0.22    0.34
  -1  10  -2    0.34    0.32
   1  10   2    0.28    0.34
  -1  10  -2    0.49    0.41
   1  10   2    0.14    0.38
  -1  10  -3   23.96    1.23
   1  10   3   23.46    1.23
  -1  10  -3   21.25    1.22
   1  10   3   24.45    1.21
  -1  10  -3   23.81    1.17
  -1  10  -3   22.14    1.20
  -1  10  -3   24.36    1.24
  -1  10  -4   22.49    1.18
  -1  10  -4   21.17    1.10
   1  10   4   20.25    1.09
  -1  10  -4   19.88    1.12
  -1  10  -4   21.35    1.16
  -1  10  -4   21.53    1.09
  -1  10  -4   20.01    1.12
  -1  10  -5   19.39    1.09
   1  10   5   17.16    1.08
  -1  10  -5   18.33    0.96
  -1  10  -5   19.35    1.09
  -1  10  -5   19.13    1.05
  -1  10  -5   19.91    1.06
  -1  10  -6   27.20    1.12
  -1  10  -6   27.58    1.25
  -1  10  -6   27.64    1.22
   1  10   6   27.49    1.33
  -1  10  -7   33.86    1.44
  -1  10  -7   35.34    1.36
   1  10   7   36.10    1.49
   1  10   7   37.47    1.50
  -1  10  -7   34.20    1.44
  -1  10  -7   33.26    1.30
  -1  10  -8   37.82    1.41
  -1  10  -8   35.12    1.26
   1  10   8   36.58    1.41
  -1  10  -8   33.72    1.24
   1  10   8   36.96    1.43
  -1  10  -8   36.37    1.39
   1  10   9    2.83    0.37
  -1  10  -9    3.00    0.35
  -1  10  -9    2.05    0.23
  -1  10  -9    2.04    0.23
  -1  10  -9    3.02    0.35
  -1  10 -10    3.52    0.30
  -1  10 -10    3.12    0.29
   1  11  -5    0.25    0.15
   1  11  -5   -0.01    0.15
   1  11  -4   80.21    2.16
   1  11  -4   85.24    2.16
   1  11  -3   29.54    1.09
   1  11  -3   32.94    1.18
  -1  11   2   33.58    1.24
   1  11  -2   34.50    1.25
   1  11  -2   35.89    1.29
   1  11  -2   35.39    1.22
   1  11  -1   16.96    0.77
   1  11  -1   18.88    0.84
   1  11  -1   17.35    0.81
   1  11   0    0.76    0.24
   1  11   0    1.15    0.26
   1  11   0    0.87    0.28
  -1  11   0    0.91    0.29
  -1  11  -1   -0.04    0.21
  -1  11  -1    0.14    0.24
  -1  11  -1    0.15    0.22
  -1  11  -2    5.70    0.45
   1  11   2    6.25    0.46
  -1  11  -2    5.52    0.45
  -1  11  -2    5.85    0.45
   1  11   3   70.17    2.07
  -1  11  -4   10.66    0.56
  -1  11  -4   10.26    0.55
  -1  11  -5   27.89    0.93
  -1  11  -5   25.60    0.90
  -1  11  -5   27.04    0.92
  -2   0  22   16.24    0.76
  -2   0  22   15.26    0.74
   2   0 -22   15.93    0.75
  -2   0  21    0.07    0.27
   2   0 -21    0.13    0.28
   2   0 -21   -0.04    0.32
   2   0 -20   50.13    2.09
  -2   0  20   47.02    1.95
  -2   0  20   47.50    1.98
   2   0 -20   45.18    2.06
   2   0 -20   46.77    1.94
   2   0 -19    0.07    0.48
  -2   0  19    0.06    0.40
  -2   0  19    0.12    0.46
   2   0 -19    0.14    0.42
   2   0 -19    0.65    0.46
   2   0 -18   36.94    1.97
   2   0 -18   33.52    1.92
   2   0 -18   32.35    1.80
  -2   0  18   32.47    1.80
  -2   0  18   35.44    1.81
  -2   0  17    0.34    0.46
   2   0 -17    0.22    0.52
  -2   0  17   -0.07    0.49
  -2   0  17   -0.07    0.47
  -2   0  16    8.06    0.89
  -2   0  16    7.79    1.82
   2   0 -16   10.14    1.00
  -2   0  16   10.01    0.99
  -2   0  16    9.69    0.97
  -2   0  15    0.33    0.40
  -2   0  15   -0.07    0.38
  -2   0  15    0.13    0.38
   2   0 -15   -0.07    0.45
  -2   0  14  352.05    9.81
   2   0 -14  350.89    9.81
  -2   0  14  354.04    9.76
  -2   0  14  365.43   13.85
  -2   0  13    0.28    0.69
  -2   0  13    0.06    0.31
   2   0 -13   -0.06    0.40
  -2   0  13    0.06    0.34
  -2   0  12   92.75    5.49
  -2   0  11    1.10    0.89
   2   0 -11   -0.12    0.34
   2   0 -10   97.97    4.16
  -2   0  10   95.06    5.05
  -2   0   9    0.50    0.63
   2   0  -9   -0.10    0.30
  -2   0   8  549.46   16.41
   2   0  -8  571.36   15.37
  -2   0   7   -0.12    0.53
   2   0  -7   -0.08    0.32
  -2   0   6  539.76   15.07
   2   0  -6  537.83   14.32
  -2   0   5    0.53    0.43
   2   0  -5    0.23    0.31
  -2   0   4 1332.65   33.52
  -2   0   3    0.25    0.37
  -2   0   2 1631.10   40.25
   2   0   0   46.69    1.98
   2   0   1    0.06    0.32
   2   0   2 1352.80   33.86
   2   0   3    0.16    0.50
   2   0   4  566.42   15.50
   2   0   5    0.21    0.47
   2   0   6  796.47   21.61
   2   0   9    0.46    0.66
   2   0   9    0.42    0.29
   2   0  10  186.36    5.51
   2   0  10  205.30    7.70
   2   0  11    0.53    0.35
   2   0  11    0.60    0.54
   2   0  12   82.96    5.07
   2   0  12   91.31    3.23
   2   0  13    1.27    0.81
   2   0  13    0.28    0.30
  -2   0 -13    0.08    0.43
  -2   0 -13    0.50    0.48
   2   0  13    0.36    0.34
   2   0  13    0.13    0.38
  -2   0 -14   25.52    1.69
   2   0  14   24.73    1.33
   2   0  14   21.43    2.67
   2   0  14   30.38    1.71
  -2   0 -14   26.13    1.66
   2   0  14   25.35    1.52
   2   0  15   -0.30    0.80
  -2   0 -15   -0.09    0.53
   2   0  15    0.15    0.27
   2   0  15   -0.07    0.40
   2   0  15    0.52    0.47
  -2   0 -15    0.08    0.50
   2   0  15    0.14    0.39
   2   0  16  527.11   18.39
   2   0  16  558.22   14.47
   2   0  16  533.11   14.27
   2   0  16  503.47   13.78
  -2   0 -16  549.83   14.71
  -2   0 -16  532.18   14.48
   2   0  16  548.50   14.34
   2   0  17    0.07    0.39
   2   0  17    0.34    0.48
  -2   0 -17   -0.35    0.59
   2   0  18   12.67    1.09
  -2   0 -18   13.86    1.27
   2   0  18   13.27    1.08
  -2   0 -18   13.04    1.15
  -2   0 -19   -0.27    0.46
   2   0  19    0.06    0.41
  -2   0 -19   -0.07    0.55
  -2   0 -20   46.29    2.13
   2   0  20   46.43    1.92
  -2   0 -20   45.84    2.00
  -2   0 -20   42.27    1.99
  -2   0 -21    0.08    0.25
   2   0  21   -0.14    0.29
  -2   0 -21    0.09    0.33
   2   0  22   80.54    2.33
   2   0  22   74.02    2.29
  -2   1  22    1.05    0.23
   2   1 -22    0.90    0.26
  -2  -1  22    1.02    0.22
   2   1 -22    0.37    0.22
  -2   1  22    0.56    0.19
   2  -1 -22    0.97    0.25
   2   1 -21   13.04    0.89
   2  -1 -21   12.56    0.77
  -2   1  21   13.36    0.83
  -2  -1  21   13.79    0.81
   2   1 -21   12.31    0.87
   2  -1 -21   12.81    0.88
   2   1 -20    5.49    0.71
   2  -1 -20    6.11    0.71
   2  -1 -20    5.62    0.67
   2   1 -20    5.56    0.75
  -2   1  20    6.31    0.68
  -2  -1  20    6.82    0.69
   2   1 -20    6.09    0.71
   2  -1 -19   11.20    1.04
   2   1 -19   12.57    1.11
  -2   1  19   13.23    1.05
  -2  -1  19   11.93    0.97
   2   1 -19   15.04    1.19
   2  -1 -19   15.20    1.12
   2   1 -19   12.48    1.06
   2  -1 -19   10.61    0.89
  -2  -1  18    0.37    0.40
   2   1 -18    0.08    0.54
   2  -1 -18    0.42    0.47
  -2   1  18    0.47    0.46
  -2  -1  18    0.74    0.41
  -2   1  18    0.61    0.49
   2   1 -18    1.69    0.61
   2   1 -18    1.10    0.53
   2  -1 -18    0.30    0.43
   2  -1 -17   40.57    2.12
  -2  -1  17   39.47    1.97
  -2   1  17   40.05    2.06
   2   1 -17   39.00    2.17
  -2   1  17   43.24    2.13
   2  -1 -17   38.62    1.96
   2   1 -17   38.65    2.09
  -2  -1  17   40.57    2.00
  -2   1  17   42.37    2.11
  -2   1  16    0.15    0.45
  -2  -1  16   -0.14    0.39
  -2   1  16   -0.34    0.68
  -2  -1  16   -0.34    0.76
  -2   1  16   -0.29    0.46
  -2   1  16    0.15    0.41
   2   1 -16   -0.25    0.54
   2  -1 -16   -0.34    0.51
   2   1 -16   -0.23    0.47
  -2   1  15    2.91    0.62
  -2  -1  15    2.28    1.14
  -2   1  15    2.94    1.19
   2  -1 -15    2.06    0.54
   2   1 -15    2.27    0.65
  -2   1  15    3.28    0.66
  -2  -1  15    1.92    0.51
  -2   1  15    2.48    0.60
  -2   1  14  132.27    4.53
  -2  -1  14  130.13    4.41
  -2  -1  14  140.16    4.51
  -2   1  14  141.93    4.62
  -2  -1  14  137.88    7.58
  -2   1  14  155.36    7.86
   2  -1 -14  136.18    4.49
   2   1 -14  135.60    4.58
  -2   1  14  141.46    4.60
   2  -1 -13    8.77    0.83
   2   1 -13    9.99    0.94
  -2  -1  13    8.95    0.83
  -2   1  13   10.06    0.91
  -2  -1  13    7.17    0.74
  -2   1  13   10.38    0.92
  -2  -1  13    5.57    1.45
  -2   1  13    7.56    1.66
   2   1 -13   10.03    1.44
  -2   1  13    9.11    0.87
   2   1 -12   19.11    1.96
  -2  -1  12   23.47    2.63
  -2   1  12   21.54    2.53
   2   1 -11   86.17    4.34
  -2   1  11   86.79    4.98
  -2  -1  11   83.52    4.98
   2   1 -10   39.79    2.69
  -2  -1  10   43.05    3.20
  -2   1  10   44.63    3.32
   2   1  -9   85.63    3.97
   2  -1  -9   79.48    3.12
  -2   1   9   88.67    4.50
  -2  -1   9   83.20    4.45
  -2  -1   8   47.52    3.02
  -2   1   8   47.42    2.97
   2   1  -8   47.76    2.70
   2  -1  -8   45.52    2.06
  -2   1   7   67.25    3.39
  -2  -1   7   63.22    3.31
   2  -1  -7   62.82    2.47
   2   1  -7   65.95    3.10
  -2  -1   6  995.78   25.52
  -2   1   6  995.09   25.50
   2  -1  -6  954.62   24.21
   2   1  -6  956.52   25.13
  -2   1   5   53.35    2.64
  -2  -1   5   53.96    2.64
   2  -1  -5   52.81    1.98
   2   1  -5   56.48    2.54
  -2  -1   4 2376.87   57.31
  -2   1   4 2398.22   57.31
   2   1  -4 2214.23   57.03
  -2  -1   3  594.01   15.50
  -2   1   3  586.07   15.47
   2   1   0  652.74   17.04
   2  -1   0  677.12   17.08
   2   1   1 1751.20   43.31
   2  -1   1 1762.61   43.33
   2  -1   2 3814.81   92.72
   2   1   2 3810.05   92.73
   2   1   3    2.85    0.65
   2  -1   3    2.38    0.60
   2  -1   4 1379.80   34.65
   2   1   4 1347.38   34.64
   2  -1   5  663.95   18.52
   2   1   5  701.10   18.64
   2   1   7 2430.35   59.01
   2   1   9 1031.78   26.39
   2  -1   9 1074.13   26.42
   2   1   9 1105.68   28.83
   2  -1   9 1120.55   28.88
   2  -1  10  215.95    6.25
   2   1  10  225.53    6.29
   2  -1  10  230.50    8.47
   2   1  10  213.01    8.31
   2   1  11  368.77    9.97
   2  -1  11  371.11    9.97
   2  -1  11  362.99   12.51
   2   1  11  370.96   12.67
   2   1  12    1.14    0.83
   2  -1  12    0.23    0.61
   2  -1  12    0.65    0.41
   2   1  12    0.71    0.39
   2  -1  13    1.23    0.45
   2   1  13    0.33    0.41
   2   1  13    0.29    0.27
  -2   1 -13    1.00    0.52
  -2  -1 -13    1.04    0.49
   2   1  13    0.43    0.37
   2  -1  13    1.01    0.89
   2   1  13    1.27    0.89
  -2  -1 -13    1.02    0.47
  -2   1 -13    0.37    0.47
   2  -1  13    0.78    0.38
   2   1  13    0.20    0.34
  -2   1 -14   23.90    1.66
  -2  -1 -14   24.17    1.63
   2   1  14   24.16    1.30
   2   1  14   22.80    1.46
   2  -1  14   23.87    2.78
   2   1  14   26.69    2.91
   2   1  14   24.66    1.56
   2  -1  14   26.21    1.56
  -2  -1 -14   23.18    1.54
  -2   1 -14   25.14    1.65
   2   1  14   23.59    1.51
   2  -1  14   25.76    1.47
   2  -1  15   81.43    5.53
   2   1  15   85.54    3.32
   2   1  15   83.26    5.53
   2  -1  15   85.26    3.29
  -2  -1 -15   78.55    3.39
  -2   1 -15   81.96    3.48
   2  -1  15   78.28    2.91
   2   1  15   85.20    3.27
   2   1  15   86.25    3.33
   2  -1  15   85.80    3.17
  -2   1 -15   84.78    3.43
  -2  -1 -15   79.48    3.28
  -2   1 -15   82.82    3.40
   2   1  16   17.86    1.34
  -2  -1 -16   16.22    1.36
   2  -1  16   15.66    1.18
   2  -1  16   12.83    2.19
   2   1  16   14.35    2.32
   2  -1  16   17.08    1.32
   2   1  16   16.08    1.29
  -2   1 -16   15.98    1.45
   2  -1  16   15.47    1.04
   2   1  16   13.61    1.18
  -2   1 -16   15.55    1.37
  -2   1 -16   16.15    1.37
   2  -1  17    7.13    0.83
  -2   1 -17    5.60    0.88
  -2   1 -17    5.60    0.86
   2  -1  17    4.73    0.71
   2   1  17    4.74    0.74
  -2  -1 -17    8.29    1.01
  -2   1 -17    7.06    1.02
   2  -1  17    4.95    0.59
  -2   1 -18    8.16    0.96
   2  -1  18    9.89    0.91
   2   1  18    9.13    0.92
   2  -1  18    7.14    0.83
  -2  -1 -18    8.11    0.98
  -2   1 -18    8.86    1.09
  -2  -1 -19  161.01    5.24
  -2   1 -19  159.53    5.22
  -2  -1 -19  151.07    4.95
  -2   1 -19  151.48    5.02
   2  -1  19  161.90    4.86
   2   1  19  160.15    4.92
  -2   1 -19  158.32    5.16
   2  -1  19  155.96    4.81
  -2  -1 -19  149.44    4.97
  -2  -1 -20    4.53    0.62
  -2   1 -20    5.01    0.65
  -2  -1 -20    5.52    0.66
  -2   1 -20    6.19    0.78
  -2   1 -20    5.31    0.74
   2   1  20    4.60    0.60
   2  -1  20    6.24    0.66
  -2  -1 -20    5.24    0.74
  -2   1 -21    1.00    0.38
  -2  -1 -21    0.82    0.35
   2  -1  21    0.80    0.29
   2   1  21    1.26    0.35
  -2   1 -21    0.56    0.37
   2   1  21    1.05    0.34
   2   1  22    8.92    0.51
   2  -1  22   10.04    0.53
   2   1  22    9.39    0.51
  -2  -1 -22    9.99    0.60
  -2   2  22   30.29    1.08
   2   2 -22   38.19    1.25
  -2  -2  21    2.39    0.40
  -2   2  21    2.32    0.38
  -2  -2  21    2.69    0.38
  -2   2  21    2.45    0.39
   2   2 -21    3.60    0.52
   2   2 -20   24.54    1.38
  -2   2  20   24.98    1.29
  -2  -2  20   25.22    1.24
  -2  -2  20   24.98    1.26
   2  -2 -20   22.31    1.08
   2   2 -20   22.92    1.32
  -2   2  20   23.79    1.28
   2  -2 -20   24.77    1.33
   2   2 -20   23.12    1.34
  -2  -2  19    7.74    0.74
  -2   2  19    7.01    0.78
   2   2 -19    7.40    0.85
   2  -2 -19    6.35    0.69
   2   2 -19    6.57    0.82
  -2  -2  18    0.17    0.38
  -2   2  18    0.61    0.46
   2  -2 -18    0.36    0.45
   2   2 -18   -0.16    0.50
   2   2 -18    0.28    0.52
  -2  -2  18   -0.05    0.36
  -2  -2  17    3.81    0.62
  -2   2  17    3.66    0.54
   2   2 -17    2.90    0.73
   2   2 -17    3.02    0.71
  -2   2  17    4.13    0.73
   2  -2 -17    3.48    0.64
  -2  -2  16   56.79    4.68
  -2   2  16   51.14    4.52
  -2  -2  16   56.47    2.41
  -2   2  16   56.71    2.32
   2   2 -16   55.94    2.73
   2  -2 -16   60.35    2.59
   2   2 -16   55.72    2.61
  -2   2  16   57.41    2.59
  -2   2  16   57.69    2.62
   2   2 -15    6.60    0.92
  -2   2  15    7.48    0.80
  -2   2  15    7.26    0.88
  -2   2  15    6.94    0.91
  -2  -2  15    7.35    1.72
  -2   2  15    9.95    1.98
   2   2 -15    7.16    0.97
  -2   2  15    8.99    0.95
  -2  -2  15    6.94    0.78
  -2   2  14  161.03    5.25
  -2  -2  14  158.43    5.02
  -2   2  14  154.49    4.99
   2   2 -14  165.63    5.51
  -2   2  14  159.19    5.25
   2   2 -14  150.32    7.02
   2   2 -14  166.78    5.29
  -2   2  14  161.69    5.24
  -2  -2  14  173.97    8.49
  -2   2  14  171.02    8.44
  -2   2  13   59.17    2.54
  -2  -2  13   60.16    2.39
  -2   2  13   56.99    2.39
   2   2 -13   62.80    2.73
   2   2 -13   59.12    2.53
  -2   2  13   58.78    2.56
  -2   2  13   56.05    2.48
  -2   2  13   63.60    4.67
  -2  -2  13   60.05    4.53
   2   2 -13   61.02    3.97
   2   2 -12   31.01    1.76
  -2  -2  12   31.74    3.09
  -2   2  12   28.98    2.93
  -2   2  12   28.91    1.61
   2   2 -12   31.24    2.72
  -2   2  12   29.91    1.61
  -2   2  12   32.44    1.65
  -2  -2  12   28.38    1.46
   2   2 -11   18.39    2.08
   2   2 -11   23.84    1.46
  -2   2  11   21.07    2.43
  -2  -2  11   24.50    2.59
   2   2 -10   47.25    2.08
   2   2 -10   46.48    3.17
  -2   2  10   44.81    3.35
  -2  -2  10   43.80    3.36
   2   2  -9   55.75    2.21
   2   2  -9   56.31    3.33
  -2  -2   9   50.19    3.36
  -2   2   9   50.51    3.35
   2   2  -8  665.29   17.16
   2   2  -8  687.79   19.20
  -2   2   8  680.90   19.31
  -2  -2   8  701.42   19.41
   2   2  -7  581.58   16.13
  -2   2   7  560.36   16.10
  -2  -2   7  551.96   16.19
   2   2  -7  559.49   14.84
   2   2  -6   36.13    2.28
  -2  -2   6   35.58    2.30
  -2   2   6   34.68    2.21
   2   2  -6   32.93    1.79
   2   2  -5    0.50    0.39
   2  -2  -5    0.08    0.10
  -2  -2   5   -0.09    0.36
  -2   2   5    0.19    0.42
   2   2  -4 1645.42   42.22
  -2   2   4 1682.04   42.03
  -2  -2   4 1724.40   42.09
  -2   2   3  245.44    7.20
  -2  -2   3  251.16    7.30
  -2   2   2 1946.18   47.96
   2  -2  -1   22.41    1.30
   2   2  -1   20.06    1.26
   2   2   0   49.80    2.10
   2  -2   0   50.28    2.11
  -2   2  -1    0.32    0.36
   2  -2   1    0.24    0.32
   2   2   1    0.64    0.37
  -2   2  -2 2743.62   66.99
   2  -2   2 2723.07   67.07
   2   2   2 2754.05   67.07
  -2   2  -3  204.01    6.04
   2  -2   3  196.40    6.27
   2   2   3  195.50    6.29
   2  -2   4  964.59   24.80
   2   2   4  942.53   24.80
  -2   2  -5   36.41    2.27
   2  -2   5   40.44    2.38
   2   2   5   41.61    2.42
   2   2   6    8.84    0.89
  -2   2  -6   10.08    1.24
   2   2   7   87.93    3.30
  -2   2  -7   95.00    4.25
   2  -2   8  830.77   20.79
   2   2   8  829.61   20.80
  -2   2  -8  855.61   20.99
   2   2   8  790.95   21.12
   2  -2   8  878.17   22.98
   2   2   8  872.44   22.95
   2  -2   9   20.16    1.12
   2   2   9   19.16    1.09
  -2   2  -9   22.67    1.27
   2  -2   9   22.68    2.10
   2   2   9   22.75    2.05
   2   2  10  486.98   12.61
   2  -2  10  482.16   12.60
   2   2  10  502.81   15.15
   2  -2  10  485.07   15.10
  -2   2 -10  473.97   12.83
   2   2  11    4.90    1.17
   2  -2  11    4.89    1.13
  -2   2 -11    3.06    0.62
   2  -2  11    3.03    0.53
   2   2  11    4.24    0.61
   2   2  12   73.88    2.77
   2  -2  12   75.97    4.65
   2   2  12   67.42    4.49
   2  -2  12   71.33    2.74
  -2   2 -12   69.41    2.92
   2   2  12   70.24    2.78
   2  -2  12   69.49    2.56
   2   2  12   70.11    2.83
  -2   2 -12   70.89    2.92
  -2   2 -13    5.42    0.84
   2  -2  13    4.82    0.65
   2   2  13    6.66    0.81
   2  -2  13    7.87    1.59
   2   2  13    8.39    1.65
   2  -2  13    7.26    0.81
   2   2  13    7.25    0.82
   2   2  13    6.51    0.80
  -2  -2 -13    6.78    0.84
  -2   2 -13    6.25    0.88
  -2   2 -14   15.22    1.32
   2   2  14   15.17    1.22
   2  -2  14    9.90    1.83
   2   2  14   12.10    2.07
  -2   2 -14   11.43    1.16
   2   2  14   11.97    1.06
   2  -2  14   13.05    1.10
  -2  -2 -14   10.43    1.09
   2  -2  14   12.87    1.01
  -2   2 -14   13.18    1.23
   2   2  15   49.80    2.37
   2  -2  15   49.91    2.33
   2   2  15   51.00    2.35
   2  -2  15   48.77    4.13
  -2  -2 -15   52.11    2.50
   2  -2  15   48.96    2.18
   2   2  15   45.80    4.02
  -2   2 -15   47.27    2.47
  -2   2 -15   47.76    2.50
  -2   2 -16   29.36    1.87
   2  -2  16   27.72    1.43
   2   2  16   26.33    1.67
  -2  -2 -16   26.10    1.72
   2  -2  16   25.13    1.49
  -2   2 -16   27.08    1.78
   2  -2  16   28.37    3.13
  -2   2 -17    3.04    0.71
   2   2  17    3.83    0.72
  -2  -2 -17    4.05    0.74
   2  -2  17    3.66    0.53
   2  -2  17    4.27    0.64
  -2   2 -17    3.62    0.82
  -2  -2 -18   66.87    2.80
   2  -2  18   72.51    2.71
   2  -2  18   70.18    2.69
   2   2  18   74.93    2.91
  -2   2 -18   71.31    3.00
   2  -2  19    7.27    0.71
  -2  -2 -19    6.68    0.71
  -2   2 -19    6.96    0.82
  -2  -2 -19    6.14    0.81
   2  -2  19    6.81    0.71
  -2   2 -19    5.62    0.80
   2   2  19    7.35    0.80
   2   2  20   40.74    1.72
   2  -2  20   40.32    1.64
   2   2  20   33.66    1.39
  -2  -2 -20   37.35    1.69
  -2   2 -20   40.79    1.80
  -2   2 -20   42.22    1.84
  -2  -2 -20   40.78    1.80
   2   2  20   40.54    1.72
  -2  -2 -21   16.19    0.90
  -2   2 -21   17.83    0.95
   2  -2  21   16.10    0.85
   2   2  21   18.48    0.91
   2   2  21   16.32    0.87
   2   2  22    1.72    0.23
   2   3 -21    1.27    0.33
  -2  -3  21    1.05    0.25
  -2   3  21    1.43    0.27
  -2   3  21    1.11    0.28
  -2  -3  21    1.36    0.28
  -2  -3  20   23.93    1.17
   2   3 -20   24.00    1.28
  -2  -3  20   23.86    1.14
  -2   3  20   25.70    1.23
   2   3 -20   23.02    1.26
   2   3 -20   24.01    1.29
  -2   3  20   25.15    1.24
   2   3 -19    7.48    0.81
  -2   3  19    7.46    0.78
  -2   3  19    7.22    0.75
  -2  -3  19    6.58    0.67
  -2  -3  19    7.05    0.71
   2   3 -19    7.85    0.83
   2   3 -18  102.10    3.56
  -2   3  18   93.83    3.43
   2   3 -18   88.39    3.50
  -2   3  18   91.35    3.38
  -2  -3  18   90.88    3.22
  -2   3  17   20.49    1.25
  -2  -3  17   25.44    1.43
   2   3 -17   24.17    1.65
   2   3 -17   25.03    1.62
  -2  -3  17   20.40    1.23
  -2   3  17   22.41    1.48
   2   3 -16   28.25    1.86
  -2  -3  16   26.48    1.53
  -2  -3  16   28.35    1.51
  -2   3  16   28.79    1.77
  -2   3  16   28.09    1.54
   2   3 -15  140.11    4.92
  -2   3  15  141.08    7.69
  -2  -3  15  142.51    7.71
  -2  -3  15  146.91    4.62
  -2   3  15  152.17    4.81
   2   3 -15  143.33    5.19
   2   3 -15  139.45    6.96
  -2  -3  15  145.42    4.69
  -2   3  15  152.19    5.08
   2   3 -14    5.04    0.80
  -2  -3  14    4.72    0.63
  -2   3  14    6.08    0.80
   2   3 -14    7.09    1.47
  -2  -3  14    5.53    0.74
   2   3 -14    5.65    0.95
  -2  -3  14    6.24    1.62
  -2   3  14    6.49    1.58
  -2   3  14    5.25    0.82
  -2   3  13  145.82    4.88
  -2  -3  13  148.01    4.60
  -2   3  13  151.19    4.84
   2   3 -13  153.66    5.24
   2   3 -13  148.34    4.90
  -2  -3  13  150.00    4.68
  -2   3  13  148.96    7.58
  -2  -3  13  142.92    7.50
  -2   3  13  144.18    4.97
   2   3 -13  136.97    6.96
  -2   3  12   88.78    3.45
  -2   3  12   89.95    3.40
   2   3 -12   91.74    3.36
  -2   3  12   96.41    3.37
   2   3 -12   96.49    3.69
  -2  -3  12   93.15    5.57
  -2   3  12   88.07    5.40
  -2   3  12   89.70    3.34
  -2  -3  12   89.94    3.10
   2   3 -12   94.71    5.37
  -2   3  12   88.89    3.20
   2   3 -11   91.77    5.08
  -2   3  11   83.41    3.07
  -2   3  11   87.95    2.98
   2   3 -11   85.90    3.39
  -2   3  11   83.44    5.02
  -2  -3  11   90.74    5.19
   2   3 -11   80.80    3.04
  -2   3  11   79.11    3.16
  -2   3  10    2.05    0.80
  -2  -3  10    0.84    0.73
   2   3 -10    1.18    0.50
   2   3 -10    1.02    0.77
   2   3  -9    8.75    0.84
  -2  -3   9    8.30    1.35
  -2   3   9    7.21    1.28
   2   3  -9    6.77    1.34
  -2   3   8   29.24    2.35
  -2  -3   8   31.30    2.47
   2   3  -8   31.88    2.60
   2   3  -8   31.12    1.59
   2   3  -8   31.94    1.91
  -2   3   7  353.70   10.61
  -2  -3   7  334.11   10.53
   2   3  -7  345.46   10.91
   2   3  -7  314.87    8.86
   2   3  -7  320.87    9.73
  -2   3   6   51.27    2.79
  -2  -3   6   49.53    2.81
   2   3  -6   50.28    3.06
   2   3  -6   52.05    2.67
  -2  -3   5  241.49    7.63
  -2   3   5  233.19    7.51
  -2   3   5  238.04    7.41
   2   3  -5  239.24    7.65
  -2   3   4    5.74    0.84
   2   3  -4    7.46    1.01
   2   3  -3 1316.51   33.84
  -2   3   3 1316.45   33.54
   2   3  -3 1327.28   33.79
   2   3  -2   61.38    2.55
   2  -3  -2   65.04    2.61
   2   3  -2   65.19    3.05
  -2   3   2   70.64    3.05
   2   3  -2   63.52    3.07
   2   3  -1  106.59    3.61
   2  -3  -1  111.35    3.67
   2   3   0   61.99    2.35
   2  -3   0   61.29    2.36
   2   3   0   66.52    2.81
  -2   3   0   67.43    2.98
   2   3   1    6.02    0.64
   2  -3   1    5.79    0.64
   2   3   1    5.14    0.71
  -2   3  -1    6.21    0.86
   2  -3   2  399.15   10.98
   2   3   2  404.84   10.98
  -2   3  -2  426.97   11.62
  -2   3  -2  395.08   11.51
   2   3   2  411.68   11.86
   2   3   3 1003.67   26.09
   2  -3   3 1015.98   26.12
  -2   3  -3 1018.30   26.67
  -2   3  -3 1050.79   26.50
   2   3   3 1050.32   26.81
  -2   3  -4   22.00    1.77
  -2   3  -4   22.27    1.63
   2   3   4   25.31    1.82
  -2   3  -5  191.74    6.27
   2   3   5  192.79    6.51
   2  -3   6    7.10    0.95
   2   3   6    5.51    0.85
   2   3   6    7.76    1.00
  -2   3  -7  596.45   17.96
  -2   3  -7  610.93   15.98
   2  -3   7  619.07   17.36
   2   3   7  609.61   16.92
  -2   3  -8   67.91    2.61
  -2   3  -8   67.56    3.88
   2   3   8   62.86    2.96
   2   3   8   76.91    3.73
   2  -3   8   70.71    3.65
   2   3   8   68.83    2.32
   2  -3   8   63.51    2.28
   2  -3   9   59.41    3.49
   2   3   9   56.48    3.42
  -2   3  -9   57.75    2.45
   2  -3   9   57.41    2.15
   2   3   9   57.13    2.14
   2  -3  10   18.79    1.10
   2  -3  10   16.40    1.88
   2   3  10   19.43    2.06
   2   3  10   17.00    1.06
  -2   3 -10   17.80    1.29
  -2   3 -11   73.46    3.08
  -2   3 -11   74.07    2.97
   2   3  11   74.03    2.91
  -2   3 -11   69.50    2.89
   2   3  11   76.45    2.75
   2  -3  11   77.07    4.49
   2  -3  11   73.95    2.72
   2   3  11   74.61    4.43
   2  -3  12    1.16    0.44
   2   3  12    1.51    0.43
  -2   3 -12    2.05    0.56
   2   3  12    0.93    0.45
  -2   3 -12    0.99    0.54
   2   3  12    1.60    0.80
   2  -3  12    0.69    0.66
  -2   3 -12    1.64    0.56
   2  -3  12    1.40    0.40
   2  -3  13    9.03    0.80
   2  -3  13   10.00    0.91
   2   3  13   10.30    0.95
   2   3  13    8.47    1.59
   2  -3  13   10.79    1.81
  -2   3 -13   10.48    1.12
   2   3  13    9.40    0.99
  -2   3 -13    7.96    0.97
  -2   3 -13    9.27    1.03
   2  -3  14   93.59    3.27
  -2   3 -14   92.89    3.82
  -2   3 -14   95.75    3.75
   2   3  14   91.19    3.63
   2  -3  14   82.29    5.41
   2   3  14   89.05    5.56
  -2   3 -14   85.43    3.61
   2  -3  14   98.75    3.46
   2   3  14   96.81    3.45
  -2   3 -15    1.29    0.62
  -2   3 -15    0.53    0.54
   2  -3  15    1.73    0.45
   2   3  15    1.45    0.56
  -2   3 -15    2.12    0.70
   2  -3  15    2.49    1.01
   2   3  15    1.91    0.87
  -2   3 -16    1.38    0.65
   2  -3  16    1.20    0.43
  -2   3 -16   -0.09    0.56
   2   3  16    0.63    0.55
   2  -3  17    0.42    0.35
  -2   3 -17   -0.24    0.59
   2  -3  17    0.27    0.36
   2   3  17   -0.36    0.53
  -2  -3 -17    0.15    0.43
  -2   3 -17    0.46    0.47
  -2   3 -17   -0.17    0.53
  -2   3 -18    2.40    0.61
  -2   3 -18    3.04    0.70
   2  -3  18    2.37    0.47
   2   3  18    3.10    0.62
  -2  -3 -18    3.66    0.64
   2   3  18    3.45    0.64
  -2   3 -18    2.23    0.57
  -2   3 -19    1.25    0.46
   2   3  19    1.65    0.40
   2  -3  19    1.03    0.35
   2   3  19    2.38    0.51
  -2  -3 -19    1.39    0.42
   2  -3  19    2.36    0.45
   2   3  19    1.47    0.45
  -2   3 -19    1.56    0.55
   2   3  20    6.10    0.59
   2   3  20    5.98    0.49
  -2   3 -20    6.37    0.66
  -2  -3 -20    5.67    0.57
  -2   3 -20    5.62    0.61
  -2  -3 -20    6.07    0.56
   2  -3  20    6.12    0.56
   2   3  20    7.52    0.66
   2   3  21   40.76    1.44
   2   3  21   42.28    1.54
   2  -3  21   42.30    1.43
   2   3  21   43.31    1.47
  -2   4  21    7.84    0.43
  -2  -4  21    9.27    0.45
  -2  -4  20   12.10    0.67
  -2   4  20   11.17    0.72
  -2   4  20   11.50    0.72
  -2  -4  20   11.36    0.69
  -2   4  19  118.51    3.69
  -2  -4  19  117.67    3.50
  -2   4  19  118.22    3.66
   2   4 -19  111.61    3.67
   2   4 -19  106.96    3.72
  -2  -4  19  118.59    3.55
   2   4 -19  120.40    3.69
  -2   4  18    0.35    0.42
   2   4 -18    0.06    0.43
  -2   4  18    0.06    0.39
   2   4 -18    0.52    0.48
   2   4 -18    0.46    0.43
  -2  -4  18    0.59    0.38
   2   4 -17   36.01    1.96
   2   4 -17   33.22    1.79
  -2   4  17   34.94    1.86
  -2  -4  17   33.02    1.63
  -2   4  17   34.73    1.88
   2   4 -17   32.98    1.80
  -2   4  16   10.06    0.95
   2   4 -16    9.03    1.06
   2   4 -16   10.66    1.05
   2   4 -16    9.55    1.07
  -2   4  16    8.84    1.01
  -2  -4  16   10.27    0.92
  -2   4  16    9.80    1.02
  -2   4  15  375.15   10.07
   2   4 -15  364.22   10.52
  -2   4  15  336.26    9.80
  -2   4  15  369.26   10.34
   2   4 -15  357.79   10.13
  -2   4  15  354.84   10.23
  -2  -4  15  363.30    9.85
  -2  -4  14   36.53    1.81
  -2   4  14   34.42    2.05
  -2   4  14   36.51    1.94
   2   4 -14   33.33    3.28
  -2   4  14   38.85    2.11
   2   4 -14   37.40    2.01
   2   4 -14   39.12    2.27
   2   4 -13    0.28    0.59
  -2   4  13    1.66    0.56
  -2  -4  13    1.92    0.49
   2   4 -13    1.34    0.90
   2   4 -13    2.29    0.63
  -2   4  13    1.50    0.59
   2   4 -12   29.51    1.70
  -2   4  12   30.00    1.72
  -2   4  12   27.12    1.55
  -2   4  12   31.80    1.77
   2   4 -12   31.74    1.97
  -2   4  12   25.82    2.72
   2   4 -12   31.90    3.15
   2   4 -12   28.89    1.47
  -2   4  12   30.16    1.84
   2   4 -11   11.35    0.97
  -2   4  11   10.77    1.71
  -2  -4  11    8.92    1.59
  -2   4  11    9.53    0.89
  -2   4  11    9.92    0.96
   2   4 -11    8.67    1.08
  -2   4  11    9.96    0.89
  -2   4  11    9.68    1.02
   2   4 -11    8.82    0.80
   2   4 -11    9.36    1.73
  -2   4  10    2.56    0.53
  -2   4  10    2.35    0.51
   2   4 -10    2.90    0.46
  -2   4  10    1.41    0.42
   2   4 -10    1.30    0.58
  -2   4  10    2.06    0.53
   2   4 -10    0.24    0.69
  -2   4  10    2.43    0.84
  -2  -4  10    1.06    0.72
   2   4 -10    1.65    0.44
   2   4  -9  147.34    4.89
   2   4  -9  141.17    6.76
  -2   4   9  137.68    6.15
  -2  -4   9  141.46    6.34
   2   4  -8  310.65   10.00
   2   4  -8  323.43    9.08
   2   4  -8  343.04   11.61
  -2   4   8  313.58   10.46
  -2  -4   8  314.21   10.65
   2   4  -7   39.15    2.54
   2   4  -7   39.76    1.89
  -2   4   7   34.97    1.50
   2   4  -6  232.70    7.78
  -2   4   6  227.56    7.52
   2   4  -6  220.66    6.34
  -2   4   6  205.99    5.95
  -2   4   5   45.67    2.70
   2   4  -5   47.33    2.90
   2   4  -5   46.57    1.98
  -2   4   5   44.68    1.78
   2   4  -5   48.81    3.16
   2   4  -4  115.84    5.12
  -2   4   4  110.40    3.43
  -2   4   4  120.97    4.84
   2   4  -4  113.08    4.96
   2   4  -4  112.22    3.60
   2   4  -4  109.71    4.06
   2  -4  -4  108.32    4.06
  -2   4   3   18.59    1.70
   2   4  -3   15.17    1.61
   2   4  -3   17.05    1.02
   2   4  -3   13.83    1.01
   2   4  -3   19.50    1.80
  -2   4   2 1340.06   34.72
   2   4  -2 1325.90   35.00
   2   4  -2 1349.39   34.70
   2   4  -1   20.21    1.89
   2   4  -1   18.30    1.62
  -2   4   0  742.65   20.15
   2   4   0  727.11   20.44
   2   4   0  727.86   19.64
  -2   4  -1  265.70    8.76
   2   4   1  272.46    8.26
  -2   4  -2  285.56    8.95
   2   4   2  269.18    9.20
   2   4   2  267.24    8.09
  -2   4  -3   39.53    2.51
   2   4   3   38.21    1.58
   2   4   3   39.21    2.65
  -2   4  -3   36.90    1.64
  -2   4  -3   39.57    2.52
   2   4   3   36.60    1.87
   2   4   4  532.56   14.23
  -2   4  -4  568.78   16.08
  -2   4  -4  546.74   14.18
  -2   4  -4  575.28   15.72
   2  -4   4  553.10   14.50
   2   4   4  584.52   16.22
   2   4   4  545.69   14.38
  -2   4  -4  544.92   14.01
  -2   4  -5   69.68    3.43
   2   4   5   68.22    3.62
   2  -4   5   69.02    2.94
   2   4   5   65.16    2.81
  -2   4  -5   71.95    2.40
  -2   4  -5   64.06    2.50
  -2   4  -5   69.08    3.82
   2   4   6   50.36    2.53
  -2   4  -6   45.15    2.67
   2   4   6   54.84    3.11
   2  -4   6   48.67    2.55
  -2   4  -6   47.24    2.07
  -2   4  -6   45.65    1.83
  -2   4  -6   46.27    3.18
  -2   4  -7    6.90    0.79
   2  -4   7    5.10    0.86
   2   4   7    7.38    1.01
   2   4   7    6.34    1.08
  -2   4  -8  210.60    6.22
   2   4   8  199.40    7.19
   2  -4   8  193.87    7.20
   2   4   8  195.79    7.06
  -2   4  -9   71.90    2.97
   2   4   9   68.26    3.78
   2  -4   9   72.83    3.94
   2   4  10  287.89    8.16
  -2   4 -10  290.13    8.58
  -2   4 -10  272.25    8.19
   2  -4  10  293.46   10.24
   2   4  10  287.59   10.09
   2   4  10  291.31    7.85
   2   4  10  298.07    8.38
  -2   4 -10  285.86    7.93
  -2   4 -11   92.33    3.18
   2  -4  11   89.99    3.09
   2   4  11   98.24    5.09
   2  -4  11   96.76    3.21
   2   4  11   94.57    3.19
   2  -4  11   91.54    5.00
   2   4  11   92.05    3.58
  -2   4 -11   93.28    3.53
  -2   4 -11   91.14    3.51
  -2   4 -11   98.06    3.82
  -2   4 -12   75.19    3.30
   2  -4  12   71.18    2.60
   2  -4  12   74.83    2.72
   2   4  12   72.37    2.70
  -2   4 -12   68.66    2.99
   2   4  12   72.05    3.06
   2   4  12   69.02    4.38
  -2   4 -12   67.95    2.97
  -2   4 -13   47.17    2.44
   2   4  13   49.96    2.48
  -2   4 -13   50.43    2.48
   2  -4  13   52.14    2.10
  -2   4 -13   47.71    2.58
   2   4  13   50.46    2.50
  -2   4 -14   85.11    3.44
   2   4  14   81.68    3.40
  -2   4 -14   84.88    3.46
   2  -4  14   82.53    2.97
  -2   4 -14   83.94    3.61
   2   4  14   83.54    3.47
   2  -4  15    1.05    0.37
  -2   4 -15    1.48    0.65
   2   4  15    1.64    0.62
  -2   4 -15    1.73    0.61
   2   4  15    1.13    0.56
  -2   4 -15    1.09    0.48
  -2  -4 -15    0.72    0.43
  -2   4 -15    0.93    0.55
  -2   4 -16  148.77    4.96
   2  -4  16  143.69    4.42
   2   4  16  143.64    4.90
  -2   4 -16  139.10    5.00
  -2  -4 -16  136.25    4.65
   2   4  16  148.75    4.89
  -2   4 -17   18.77    1.36
   2  -4  17   19.93    1.13
  -2  -4 -17   17.83    1.19
   2   4  17   19.47    1.35
   2   4  17   23.56    1.46
  -2   4 -17   20.03    1.43
  -2   4 -18    0.65    0.46
  -2   4 -18    1.34    0.48
   2   4  18    0.96    0.44
   2   4  18    1.59    0.47
   2   4  18    1.25    0.41
   2  -4  18    1.53    0.36
   2   4  19    0.34    0.31
   2  -4  19    0.06    0.20
  -2   4 -19   -0.18    0.35
   2   4  19    0.22    0.32
   2   4  19   -0.08    0.32
   2   4  19   -0.13    0.35
   2  -4  19   -0.07    0.26
  -2   4 -19   -0.05    0.34
   2  -4  20   40.27    1.37
   2   4  20   39.79    1.43
   2   4  20   41.82    1.45
  -2   5  20    0.16    0.16
  -2  -5  20    0.24    0.15
  -2   5  20    0.26    0.15
  -2  -5  19   38.98    1.40
  -2   5  19   35.97    1.45
  -2   5  19   36.78    1.44
  -2  -5  19   37.17    1.37
  -2   5  18    3.22    0.52
   2   5 -18    2.00    0.47
   2   5 -18    2.87    0.51
  -2   5  18    2.43    0.48
  -2  -5  18    2.57    0.43
  -2   5  17    2.42    0.56
   2   5 -17    2.45    0.57
   2   5 -17    2.46    0.56
  -2   5  17    2.01    0.54
  -2  -5  17    1.96    0.44
  -2   5  16   21.36    1.31
   2   5 -16   18.72    1.42
  -2   5  16   21.92    1.42
   2   5 -16   20.77    1.36
  -2   5  16   18.81    1.36
  -2  -5  16   21.20    1.21
  -2   5  15    1.26    0.56
  -2   5  15    1.90    0.55
   2   5 -15    2.62    0.68
  -2   5  15    1.91    0.57
   2   5 -15    2.36    0.64
  -2  -5  15    2.58    0.55
   2   5 -15    1.60    0.52
   2   5 -14   33.83    1.84
   2   5 -14   36.09    1.90
   2   5 -14   33.60    1.55
  -2   5  14   38.38    1.96
  -2  -5  14   34.98    1.73
  -2   5  14   37.49    2.08
  -2   5  14   31.08    1.71
   2   5 -14   36.76    2.18
  -2   5  14   34.87    2.01
   2   5 -13   80.06    3.14
  -2   5  13   79.32    3.38
  -2   5  13   83.06    3.25
   2   5 -13   80.40    3.50
   2   5 -13   77.94    2.83
   2   5 -13   83.79    5.43
  -2   5  13   75.26    3.29
  -2   5  13   76.37    3.04
   2   5 -12    0.41    0.45
  -2   5  12    0.42    0.41
  -2   5  12    1.28    0.68
   2   5 -12    0.29    0.76
   2   5 -12    0.96    0.43
   2   5 -12    0.49    0.53
  -2   5  12    0.25    1.00
  -2   5  12    0.62    0.62
  -2   5  12    1.21    0.59
  -2   5  11    1.38    0.62
   2   5 -11    0.86    0.61
   2   5 -11   -0.28    0.85
  -2   5  11    0.88    0.51
   2   5 -11    1.17    0.45
  -2   5  11    0.34    0.47
   2   5 -11    0.26    0.43
  -2   5  11    0.85    0.44
  -2   5  10   20.07    1.50
   2   5 -10   22.72    1.66
   2   5 -10   20.41    2.63
   2   5 -10   19.68    1.28
   2   5 -10   20.50    1.22
  -2   5  10   21.82    1.34
  -2   5  10   21.50    1.40
  -2   5  10   20.11    1.48
  -2   5  10   22.09    1.30
   2   5 -10   21.63    1.33
   2   5  -9   54.17    2.26
  -2   5   9   55.35    2.41
  -2   5   9   61.32    2.32
  -2   5   9   57.31    2.48
  -2   5   9   56.14    2.47
   2   5  -9   55.62    2.70
  -2   5   9   56.34    2.55
  -2   5   9   58.40    2.30
   2   5  -9   54.59    2.21
  -2   5   9   54.01    2.31
  -2   5   9   56.77    2.60
   2   5  -8    0.97    0.57
   2   5  -8    0.62    0.36
   2   5  -8    0.81    0.39
  -2   5   8    1.14    0.43
  -2   5   8    1.11    0.38
  -2   5   8    0.79    0.36
  -2   5   8    0.28    0.36
  -2   5   8    0.36    0.37
  -2   5   8    0.92    0.47
   2   5  -8    0.80    0.51
   2   5  -7   74.75    4.61
  -2   5   7   67.27    2.51
   2   5  -7   69.28    2.92
   2   5  -7   68.37    3.91
   2   5  -6  103.89    5.48
  -2   5   6   99.78    3.35
   2   5  -6   98.59    3.65
  -2   5   6  100.07    4.78
   2   5  -6   99.80    5.01
   2   5  -5  224.88    8.63
  -2   5   5  209.13    6.09
   2   5  -5  213.87    6.38
  -2   5   5  200.20    7.79
   2   5  -5  209.22    8.11
   2   5  -4   22.07    2.23
  -2   5   4   21.72    1.26
   2   5  -4   21.59    1.36
  -2   5   4   25.01    2.21
   2   5  -4   23.31    2.28
   2   5  -3   44.13    3.06
  -2   5   3   42.32    1.87
   2   5  -3   42.21    1.95
  -2   5   3   42.54    2.96
   2   5  -3   45.49    3.21
   2   5  -2    1.87    0.74
  -2   5   2    1.90    0.46
   2   5  -2    2.08    0.48
  -2   5   2    2.63    0.94
   2   5  -2    2.05    0.84
   2   5  -1  631.11   16.38
  -2   5   1  628.66   16.31
   2   5  -1  650.36   18.25
   2   5  -1  682.17   19.18
   2   5   0   34.68    2.37
  -2   5   0   33.43    1.61
  -2   5   0   31.92    1.57
   2   5   0   32.59    1.58
  -2   5   0   35.91    2.71
   2   5   0   37.60    2.94
   2   5   1   24.81    1.87
  -2   5  -1   26.84    1.41
  -2   5  -1   24.94    1.38
   2   5   1   26.95    1.38
  -2   5  -1   28.13    2.35
   2   5   2   94.80    3.91
   2   5   2   96.01    3.22
  -2   5  -2   94.72    3.31
  -2   5  -2   91.65    4.67
   2   5   2  105.04    5.18
  -2   5  -2   99.57    3.32
  -2   5  -3  205.35    6.12
  -2   5  -3  206.73    7.76
   2   5   3  204.27    8.10
  -2   5  -3  210.96    6.05
  -2   5  -4   81.63    3.07
  -2   5  -4   86.37    4.35
   2   5   4   83.99    4.59
  -2   5  -4   84.02    2.96
  -2   5  -5    2.15    0.52
  -2   5  -5    1.74    0.74
   2   5   5    4.22    1.08
  -2   5  -5    3.74    0.55
  -2   5  -6    0.35    0.44
  -2   5  -6    1.40    0.67
   2   5   6    1.26    0.68
  -2   5  -6    0.41    0.34
  -2   5  -7   14.32    1.22
   2   5   7   16.62    1.88
  -2   5  -7   17.37    1.09
  -2   5  -8   73.83    2.72
   2   5   8   76.30    2.96
  -2   5  -8   70.19    2.61
   2   5   8   71.51    2.94
  -2   5  -8   72.47    3.09
   2   5   8   70.80    3.93
  -2   5  -9   24.38    1.68
  -2   5  -9   21.58    1.38
  -2   5  -9   23.44    1.37
   2   5   9   25.03    1.59
   2   5   9   23.65    1.55
  -2   5 -10   27.74    1.83
   2   5  10   23.29    1.61
  -2   5 -10   24.48    1.53
   2   5  10   24.62    1.64
  -2   5 -10   27.18    1.47
   2   5  11  361.75   10.35
  -2   5 -11  373.77   10.62
  -2   5 -11  357.53   10.04
   2  -5  11  356.31    9.57
  -2   5 -11  359.05    9.91
  -2   5 -11  340.58   10.05
   2   5  11  361.80   10.31
  -2   5 -11  365.02    9.82
  -2   5 -12  137.79    4.42
  -2   5 -12  128.29    4.63
   2  -5  12  135.42    4.20
  -2   5 -12  131.06    4.61
  -2   5 -12  134.53    5.01
   2   5  12  142.97    4.90
   2   5  12  141.92    4.88
  -2   5 -13    4.99    0.77
   2   5  13    4.57    0.82
  -2   5 -13    4.87    0.90
   2   5  13    4.12    0.79
  -2   5 -13    5.12    0.85
   2  -5  13    3.69    0.55
   2   5  14   48.55    2.46
  -2   5 -14   54.59    2.69
  -2   5 -14   47.25    2.32
   2  -5  14   51.21    2.04
   2   5  14   50.02    2.46
   2   5  15  108.08    3.94
   2   5  15  114.37    4.01
   2  -5  15   99.33    3.38
   2   5  15  108.26    3.96
  -2   5 -15  108.46    4.12
   2   5  15  108.71    3.97
   2   5  16    1.69    0.56
   2   5  16    1.71    0.58
   2   5  16    1.02    0.51
   2  -5  16    0.69    0.33
  -2   5 -16    2.00    0.60
   2   5  16    0.89    0.51
   2   5  17    4.74    0.68
   2   5  17    4.72    0.67
   2   5  17    4.83    0.66
   2  -5  17    4.97    0.49
  -2   5 -17    4.28    0.67
   2   5  17    5.05    0.68
   2   5  18   56.61    2.12
   2   5  18   55.13    2.08
   2   5  18   54.32    2.05
   2  -5  18   49.28    1.71
  -2   5 -18   53.33    2.15
   2   5  18   57.54    2.12
   2   5  19   11.76    0.69
   2   5  19   10.14    0.69
   2  -5  19   11.16    0.65
   2   5  19   11.05    0.70
   2   5  20    0.26    0.15
  -2   6  19    1.53    0.21
  -2   6  18    0.88    0.29
  -2   6  18    0.80    0.28
  -2  -6  18    1.21    0.26
  -2   6  18    0.67    0.27
  -2   6  17   28.10    1.32
   2   6 -17   24.60    1.32
   2   6 -17   21.50    0.96
  -2   6  17   25.11    1.29
  -2  -6  17   28.91    1.20
  -2   6  17   26.95    1.31
  -2   6  16    7.39    0.77
   2   6 -16    6.70    0.78
   2   6 -16    7.56    0.64
  -2  -6  16    8.35    0.70
  -2   6  16    7.81    0.82
  -2   6  16    7.91    0.81
  -2   6  15    6.98    0.85
   2   6 -15    7.82    0.93
  -2  -6  15    6.82    0.69
  -2   6  15    8.17    0.88
  -2   6  14    7.40    0.93
  -2   6  14    7.73    0.89
  -2   6  14    9.73    1.01
   2   6 -14    7.49    0.70
   2   6 -14    8.69    1.03
  -2  -6  14    8.50    0.79
   2   6 -14    7.98    0.71
  -2   6  13  108.58    3.92
   2   6 -13  116.21    4.38
   2   6 -13  113.06    3.70
  -2   6  13  111.31    4.15
  -2   6  13  121.16    4.28
   2   6 -13  112.58    3.77
  -2   6  12   10.69    1.16
   2   6 -12   11.97    1.02
   2   6 -12   10.79    0.96
  -2   6  12   15.29    1.75
  -2   6  12   12.20    1.07
   2   6 -12   13.54    1.35
  -2   6  12   10.87    1.14
   2   6 -12   11.34    0.99
  -2   6  12   13.06    1.11
  -2   6  11    3.63    0.81
  -2   6  11    4.00    0.74
  -2   6  11    3.65    0.69
   2   6 -11    3.47    0.83
   2   6 -11    4.92    0.68
  -2   6  11    4.55    0.75
   2   6 -11    2.29    0.53
  -2   6  11    3.37    0.77
  -2   6  10    1.55    0.48
   2   6 -10    1.08    0.62
   2   6 -10    2.63    1.11
  -2   6  10    0.96    0.53
  -2   6  10    1.95    0.58
   2   6 -10    2.01    0.55
  -2   6  10    1.45    0.52
   2   6 -10    2.02    0.52
  -2   6  10    1.20    0.58
  -2   6   9   47.21    2.23
   2   6  -9   48.14    2.55
  -2   6   9   50.08    2.16
  -2   6   9   44.80    2.19
  -2   6   9   44.92    2.35
  -2   6   9   46.35    2.25
   2   6  -9   44.97    2.02
  -2   6   9   47.63    2.16
   2   6  -9   43.96    2.14
   2   6  -9   45.74    3.94
   2   6  -9   44.91    1.95
  -2   6   9   49.44    2.42
  -2   6   8    0.34    0.34
   2   6  -8    0.55    0.56
   2   6  -8    0.28    0.92
   2   6  -8    0.37    0.46
  -2   6   8    0.91    0.43
  -2   6   8    0.24    0.50
  -2   6   8    0.17    0.36
  -2   6   8    0.21    0.37
   2   6  -8    0.50    0.37
  -2   6   8    0.55    0.37
  -2   6   8    0.87    0.43
   2   6  -8    0.44    0.38
  -2   6   8    0.16    0.43
  -2   6   7   18.37    1.23
   2   6  -7   20.81    1.25
  -2   6   7   18.37    1.24
  -2   6   7   20.95    1.45
  -2   6   7   18.95    1.28
   2   6  -7   19.48    1.51
   2   6  -7   19.55    1.29
  -2   6   7   18.15    1.29
  -2   6   7   18.71    1.18
  -2   6   7   17.96    1.20
  -2   6   7   19.16    1.08
  -2   6   7   20.32    1.35
   2   6  -7   17.42    2.06
   2   6  -7   18.41    2.42
   2   6  -7   19.97    1.26
  -2   6   7   18.73    1.13
  -2   6   7   20.51    1.45
  -2   6   6    0.99    0.78
   2   6  -6    1.29    0.85
  -2   6   6    1.63    0.44
  -2   6   6    1.15    0.38
   2   6  -6    1.29    0.45
   2   6  -6    1.99    0.94
  -2   6   6    1.49    0.49
  -2   6   6    1.25    0.41
   2   6  -6    1.04    0.36
  -2   6   6    1.45    0.52
  -2   6   6    1.35    0.43
   2   6  -6    0.94    0.40
   2   6  -6    0.85    0.44
  -2   6   6    1.64    0.46
  -2   6   6    0.99    0.38
  -2   6   6    1.58    0.45
  -2   6   6    0.95    0.34
  -2   6   6    1.86    0.50
   2   6  -6    0.67    0.53
   2   6  -6    1.47    0.41
  -2   6   6    1.30    0.42
  -2   6   6    1.18    0.47
   2   6  -6    1.23    0.41
  -2   6   5    9.97    1.58
   2   6  -5   10.94    1.70
   2   6  -5   10.08    0.85
  -2   6   5   11.43    0.94
  -2   6   5    9.98    0.97
   2   6  -5    9.29    0.83
   2   6  -5    9.80    1.67
   2   6  -5   10.98    0.94
   2   6  -5    8.96    0.80
  -2   6   5   10.01    0.86
  -2   6   5    9.26    0.85
  -2   6   5    9.08    0.83
  -2   6   5   10.17    0.78
   2   6  -5    9.25    0.85
  -2   6   5    7.59    0.84
  -2   6   5   10.30    0.88
  -2   6   5    8.78    0.81
  -2   6   5    9.37    0.95
  -2   6   5    9.54    0.82
   2   6  -5    9.07    1.03
   2   6  -5    9.30    0.88
   2   6  -4  108.57    3.62
  -2   6   4  106.32    3.75
  -2   6   4  100.19    3.50
   2   6  -4  109.56    3.60
   2   6  -4  104.50    3.64
   2   6  -4   99.88    5.46
   2   6  -4  106.05    3.90
  -2   6   4  100.15    3.72
  -2   6   4  109.19    3.57
   2   6  -4  103.56    3.62
  -2   6   4  109.71    3.78
  -2   6   4   98.13    3.47
  -2   6   4  112.75    3.64
  -2   6   4  119.65    5.74
   2   6  -4  114.42    5.90
  -2   6   3   31.28    2.82
   2   6  -3   29.21    2.85
  -2   6   3   32.39    1.72
   2   6  -3   31.35    1.69
   2   6  -3   29.64    1.72
   2   6  -3   29.22    1.55
   2   6  -3   30.46    1.58
   2   6  -3   27.41    1.55
   2   6  -3   30.72    2.71
   2   6  -2   29.69    1.71
   2   6  -2   33.31    2.71
  -2   6   2   33.72    2.92
   2   6  -2   35.17    3.12
  -2   6   2   31.55    1.73
   2   6  -1  241.75    9.68
   2   6  -1  246.03    8.73
   2   6  -1  237.32    7.02
  -2   6   1  233.80    6.93
  -2   6   0   71.49    2.84
   2   6   0   70.22    2.83
   2   6   0   76.09    3.89
  -2   6   0   74.05    2.92
  -2   6   0   69.46    4.33
   2   6   0   80.24    4.86
  -2   6  -1  206.56    6.25
   2   6   1  206.80    6.18
  -2   6  -1  206.08    6.28
  -2   6  -1  202.93    8.40
  -2   6  -2   85.09    3.27
  -2   6  -2   83.84    4.80
   2   6   2   87.49    5.16
  -2   6  -2   87.26    3.27
   2   6   3  308.99    8.99
   2   6   3  324.80    9.02
  -2   6  -3  328.85   11.46
   2   6   3  318.72   11.79
  -2   6  -3  330.64    8.95
  -2   6  -3  322.22    9.01
  -2   6  -3  312.23    8.76
  -2   6  -3  314.52    9.11
   2   6   4  135.40    4.53
   2   6   4  140.08    4.42
   2   6   4  137.58    4.61
  -2   6  -4  140.60    4.73
   2   6   4  133.51    4.52
   2   6   4  145.79    4.46
  -2   6  -4  135.45    4.30
  -2   6  -4  137.52    4.26
   2   6   4  131.89    4.58
   2   6   4  144.56    4.66
   2   6   4  130.93    4.51
  -2   6  -4  137.49    4.30
  -2   6  -4  140.85    4.54
  -2   6  -4  134.60    4.46
   2   6   4  137.13    4.42
  -2   6  -4  132.86    4.52
  -2   6  -4  139.01    4.37
  -2   6  -4  137.66    4.37
  -2   6  -4  145.17    6.51
   2   6   4  137.96    6.71
   2   6   5    1.52    0.52
   2   6   5    1.71    0.42
  -2   6  -5    1.53    0.42
   2   6   5    2.08    0.57
  -2   6  -5    1.58    0.59
  -2   6  -5    2.21    0.48
   2   6   5    2.16    0.48
   2   6   5    1.71    0.50
   2   6   5    1.26    0.48
   2   6   5    0.87    0.46
   2   6   5    2.03    0.49
   2   6   5    2.21    0.57
  -2   6  -5    1.13    0.44
   2   6   5    1.77    0.45
  -2   6  -5    1.16    0.47
  -2   6  -5    1.20    0.41
  -2   6  -5    0.99    0.42
  -2   6  -5    1.32    0.46
  -2   6  -5    0.79    0.72
   2   6   5    2.03    0.82
   2   6   6  317.36    9.11
   2   6   6  326.04    9.21
   2   6   6  312.22    8.79
   2   6   6  320.10    9.12
   2   6   6  326.77    8.80
  -2   6  -6  325.31    9.37
  -2   6  -6  319.29    8.72
  -2   6  -6  307.77    8.79
   2   6   6  313.31    8.61
   2   6   6  320.22    9.24
   2   6   6  325.63    9.22
   2   6   6  313.78    9.10
  -2   6  -6  317.30    8.65
   2   6   6  322.61    8.81
  -2   6  -6  322.66    9.07
  -2   6  -6  313.56    8.93
   2   6   6  312.09   11.49
  -2   6  -6  324.56   11.20
  -2   6  -6  323.52    8.81
  -2   6  -7   17.02    1.15
  -2   6  -7   17.27    1.14
   2   6   7   17.51    1.37
   2   6   7   17.47    1.13
   2   6   7   17.25    1.33
   2   6   7   14.75    1.09
   2   6   7   15.68    1.31
   2   6   7   17.73    1.36
   2   6   7   17.10    1.10
  -2   6  -7   18.27    1.29
  -2   6  -7   15.73    1.17
  -2   6  -7   19.29    1.19
   2   6   7   15.63    1.27
   2   6   7   16.17    1.99
  -2   6  -7   16.73    1.44
   2   6   8  284.45    8.61
  -2   6  -8  293.44    8.77
   2   6   8  282.13    8.47
   2   6   8  280.62    8.50
   2   6   8  289.87    8.52
  -2   6  -8  292.48    8.38
   2   6   8  290.43   10.32
  -2   6  -8  293.65    8.20
  -2   6  -8  281.81    7.97
  -2   6  -8  292.00    8.07
  -2   6  -9   55.62    2.42
  -2   6  -9   50.34    2.09
  -2   6  -9   49.15    2.26
   2   6   9   55.01    2.64
  -2   6  -9   49.11    2.63
   2   6   9   45.64    2.45
   2   6   9   53.59    2.55
   2   6   9   55.75    2.58
  -2   6 -10    9.15    0.93
  -2   6 -10    8.43    0.76
  -2   6 -10    8.65    0.90
   2   6  10    9.02    1.10
  -2   6 -10    9.11    1.14
   2   6  10    8.40    1.06
   2   6  10    8.26    1.00
   2   6  10    7.67    0.97
   2   6  11   12.07    1.19
  -2   6 -11   10.96    1.00
  -2   6 -11   12.61    1.02
   2   6  11   11.07    1.21
  -2   6 -11   12.78    1.32
   2   6  11   11.87    1.22
   2   6  11   13.66    1.25
   2   6  11   13.43    1.27
   2  -6  11   10.91    0.84
  -2   6 -12   60.17    2.48
   2   6  12   62.65    2.84
  -2   6 -12   63.61    3.01
   2   6  12   56.44    2.84
   2   6  12   66.44    2.93
   2   6  12   62.55    2.88
   2  -6  12   60.91    2.26
   2   6  12   59.24    2.81
  -2   6 -13   19.62    1.18
   2   6  13   17.82    1.42
   2   6  13   20.89    1.57
  -2   6 -13   20.46    1.57
   2   6  13   20.11    1.49
   2  -6  13   18.78    1.07
   2   6  13   20.73    1.51
   2   6  13   19.02    1.44
   2   6  14   -0.15    0.49
  -2   6 -14   -0.08    0.49
   2   6  14   -0.14    0.44
   2   6  14    0.16    0.54
   2   6  14    0.37    0.52
   2  -6  14    0.08    0.28
   2   6  14    0.08    0.46
   2   6  14    0.15    0.48
   2   6  15   78.29    2.95
  -2   6 -15   74.19    3.02
   2   6  15   68.04    2.75
   2   6  15   77.23    3.01
   2   6  15   77.24    2.94
   2  -6  15   68.16    2.37
   2   6  15   79.49    2.99
   2   6  15   76.96    2.94
   2   6  16   46.98    2.05
   2   6  16   50.52    2.15
  -2   6 -16   44.17    2.10
   2   6  16   49.08    2.07
   2   6  16   52.38    2.13
   2   6  16   49.10    2.08
   2   6  17    5.03    0.57
   2   6  17    5.53    0.62
  -2   6 -17    4.70    0.59
   2   6  17    5.79    0.60
   2   6  17    6.18    0.63
   2   6  17    5.20    0.57
   2   6  18   22.91    1.01
   2   6  18   22.52    1.04
   2   6  18   21.70    1.00
   2   6  18   22.45    1.00
  -2   6 -19    2.84    0.26
  -2   7  17    6.16    0.45
  -2  -7  17    6.30    0.40
  -2  -7  16   10.99    0.65
  -2   7  16   10.63    0.72
  -2   7  16   12.23    0.78
   2   7 -16   10.43    0.77
   2   7 -16    8.87    0.57
  -2   7  16   10.23    0.73
  -2   7  15   46.33    1.93
  -2  -7  15   49.66    1.78
  -2   7  15   48.32    1.99
   2   7 -15   51.08    2.10
   2   7 -15   45.00    1.79
  -2   7  15   49.72    1.99
   2   7 -14   43.97    1.90
  -2   7  14   44.13    2.00
  -2  -7  14   47.23    1.80
  -2   7  14   45.25    2.04
   2   7 -14   43.86    1.70
   2   7 -14   44.37    2.12
  -2   7  14   47.37    2.05
   2   7 -13    0.26    0.33
  -2   7  13   -0.32    0.47
  -2  -7  13    0.40    0.38
  -2   7  13    0.61    0.48
   2   7 -13    0.22    0.34
   2   7 -13    0.23    0.49
  -2   7  13    0.13    0.45
  -2   7  12   -0.13    0.47
   2   7 -12    0.37    0.43
  -2   7  12    0.14    0.46
   2   7 -12   -0.05    0.36
  -2   7  12    0.53    0.52
  -2   7  12    0.44    0.51
   2   7 -12   -0.09    0.52
   2   7 -11  406.85   11.48
  -2   7  11  390.85   11.10
   2   7 -11  401.56   10.88
  -2   7  11  403.35   11.00
   2   7 -11  403.02   10.82
  -2   7  11  383.01   11.19
  -2   7  11  415.47   10.97
  -2   7  11  390.84   11.20
  -2   7  10   12.81    1.17
  -2   7  10   11.66    1.28
   2   7 -10   14.48    1.06
   2   7 -10   12.12    1.08
  -2   7  10   11.83    1.08
   2   7 -10   11.72    1.06
   2   7 -10   11.47    0.88
  -2   7  10   12.75    1.20
   2   7 -10   11.39    1.25
  -2   7  10   12.56    1.05
  -2   7  10   12.52    1.19
  -2   7   9  104.69    3.75
   2   7  -9  114.12    4.33
   2   7  -9  113.12    3.69
  -2   7   9  107.51    3.77
   2   7  -9  107.88    3.92
  -2   7   9  108.17    4.09
  -2   7   9   98.13    3.86
  -2   7   9  106.34    3.85
   2   7  -9  111.53    3.84
   2   7  -9  102.88    3.55
   2   7  -9  100.20    6.15
  -2   7   9  111.48    3.88
  -2   7   9  106.95    4.06
  -2   7   8   10.45    1.10
   2   7  -8   10.86    1.20
   2   7  -8   10.52    1.07
   2   7  -8   10.01    0.93
  -2   7   8   10.12    0.96
   2   7  -8    9.39    1.83
  -2   7   8    8.08    0.86
  -2   7   8    9.86    0.83
  -2   7   8   11.62    1.17
  -2   7   8    8.72    0.83
  -2   7   8    9.39    0.92
  -2   7   8   10.64    1.00
   2   7  -8   11.14    0.94
   2   7  -8   11.10    1.03
  -2   7   8   11.44    1.05
  -2   7   8   10.31    1.02
  -2   7   7   12.38    1.08
  -2   7   7   10.97    1.05
   2   7  -7    9.98    1.86
  -2   7   7   10.02    1.07
   2   7  -7   10.39    0.88
   2   7  -7    9.09    0.92
   2   7  -7   12.10    1.10
  -2   7   7    8.88    0.89
   2   7  -7   11.15    1.05
  -2   7   7   10.82    1.05
  -2   7   7   11.14    0.94
  -2   7   7   10.41    0.96
  -2   7   7   10.74    1.00
  -2   7   7   10.19    0.80
   2   7  -7   13.43    1.32
   2   7  -7   13.26    1.88
  -2   7   7    9.78    0.93
   2   7  -7   11.81    1.01
   2   7  -7   10.89    1.09
   2   7  -7   11.56    0.93
  -2   7   7   11.50    0.91
  -2   7   7   11.07    1.13
  -2   7   6  359.82   10.25
   2   7  -6  380.45   10.79
   2   7  -6  366.48   10.09
  -2   7   6  375.29   10.53
  -2   7   6  364.81   10.16
  -2   7   6  360.97   10.16
   2   7  -6  369.17   10.50
   2   7  -6  376.56   10.14
  -2   7   6  385.84   10.30
   2   7  -6  373.37   10.32
   2   7  -6  382.43   10.32
  -2   7   6  364.09   10.32
  -2   7   6  377.43   10.18
  -2   7   6  359.28   10.17
  -2   7   6  360.85    9.87
   2   7  -6  360.95   13.09
   2   7  -6  356.97   13.46
   2   7  -6  377.53   10.27
   2   7  -6  373.65   10.13
  -2   7   6  377.83   10.07
  -2   7   6  365.99   10.51
  -2   7   5   62.12    2.62
   2   7  -5   75.60    3.15
   2   7  -5   66.19    2.67
  -2   7   5   64.30    2.84
   2   7  -5   67.28    2.89
  -2   7   5   65.67    2.68
  -2   7   5   68.70    2.65
   2   7  -5   66.30    2.71
  -2   7   5   62.34    2.37
  -2   7   5   68.27    2.80
   2   7  -5   64.30    2.58
  -2   7   5   66.78    2.67
  -2   7   5   66.53    2.61
  -2   7   5   62.99    2.46
   2   7  -5   69.17    4.64
   2   7  -5   57.04    4.29
  -2   7   5   62.60    2.43
   2   7  -5   67.75    2.75
   2   7  -5   62.24    2.62
  -2   7   5   66.28    2.88
  -2   7   5   68.79    2.64
   2   7  -4   36.15    1.82
  -2   7   4   36.75    1.80
   2   7  -4   34.73    2.08
   2   7  -4   38.16    1.88
  -2   7   4   38.50    1.90
  -2   7   4   35.23    1.76
   2   7  -4   37.10    2.01
   2   7  -4   38.19    1.87
  -2   7   4   34.89    1.65
   2   7  -4   36.19    1.83
  -2   7   4   36.52    1.90
   2   7  -4   38.11    1.83
  -2   7   4   34.96    1.80
  -2   7   4   36.70    1.84
  -2   7   4   35.84    1.72
   2   7  -4   39.38    3.53
  -2   7   4   38.73    3.40
   2   7  -4   32.70    3.08
  -2   7   4   33.79    1.69
   2   7  -4   37.82    1.93
  -2   7   4   35.48    1.81
   2   7  -4   37.22    1.89
  -2   7   4   39.88    2.04
   2   7  -3   88.18    3.36
   2   7  -3   98.56    3.73
  -2   7   3   91.59    3.22
   2   7  -3   90.85    3.32
  -2   7   3   91.50    3.40
   2   7  -3   93.26    3.44
   2   7  -3   94.12    3.49
   2   7  -3   91.11    5.18
  -2   7   3   90.91    3.25
   2   7  -3   93.92    3.45
   2   7  -3   96.63    3.45
  -2   7   3   89.81    3.40
  -2   7   3   98.55    3.43
  -2   7   3   92.70    3.37
   2   7  -3   97.41    3.41
  -2   7   3   91.84    3.27
  -2   7   3   91.82    3.24
   2   7  -3   95.61    3.57
  -2   7   3   93.86    5.51
   2   7  -3   88.57    5.60
  -2   7   3   91.01    3.35
   2   7  -3   94.10    3.46
  -2   7   3   89.02    3.49
  -2   7   2   21.38    2.52
   2   7  -2   24.63    2.87
   2   7  -2   21.21    1.41
   2   7  -2   25.54    1.66
  -2   7   2   23.79    1.34
  -2   7   2   22.61    1.44
   2   7  -2   23.22    1.46
  -2   7   2   24.43    1.46
   2   7  -2   23.68    1.37
  -2   7   2   24.28    1.38
   2   7  -2   22.80    1.45
  -2   7   2   24.46    1.48
   2   7  -2   22.83    1.45
   2   7  -2   22.98    1.46
  -2   7   2   26.10    1.51
   2   7  -2   24.51    1.46
  -2   7   2   23.61    1.43
  -2   7   2   23.86    1.38
   2   7  -2   25.75    1.55
  -2   7   2   22.31    1.58
   2   7  -2   22.73    1.48
   2   7  -2   20.85    2.23
  -2   7   2   22.98    1.37
  -2   7   2   23.77    1.44
   2   7  -2   26.33    1.51
  -2   7   2   23.52    1.51
   2   7  -1   13.18    2.08
   2   7  -1    9.66    0.95
   2   7  -1    9.34    1.01
  -2   7   1    9.61    0.81
   2   7  -1    8.68    0.92
  -2   7   1    9.54    0.93
   2   7  -1   11.14    0.96
  -2   7   1    9.77    0.95
   2   7  -1    9.25    0.83
  -2   7   1   10.00    0.92
   2   7  -1    9.94    0.97
  -2   7   1   10.38    0.95
   2   7  -1    9.61    0.95
   2   7  -1    9.18    0.92
   2   7  -1    9.39    0.93
  -2   7   1    8.68    0.88
  -2   7   1    9.07    0.90
   2   7  -1    8.79    0.89
  -2   7   1   10.35    0.92
   2   7  -1    9.90    0.98
  -2   7   1   10.13    0.91
   2   7  -1   10.07    0.93
  -2   7   1    9.36    0.93
  -2   7   0   17.04    2.29
   2   7   0   11.31    2.03
   2   7   0   13.61    1.11
   2   7   0   12.65    1.15
  -2   7   0   14.06    1.18
  -2   7   0   12.45    0.92
   2   7   0   13.67    1.12
  -2   7   0   13.86    1.09
   2   7   0   14.83    1.14
   2   7   0   13.90    0.99
  -2   7   0   12.38    1.08
   2   7   0   13.03    1.11
  -2   7   0   14.43    1.11
   2   7   0   14.75    1.18
  -2   7   0   12.31    1.04
   2   7   0   13.92    1.09
   2   7   0   13.41    1.12
  -2   7   0   13.88    1.10
  -2   7   0   13.87    1.08
   2   7   0   14.59    1.06
  -2   7   0   14.12    1.10
  -2   7   0   14.03    1.25
   2   7   0   13.45    1.14
   2   7   0   14.06    1.16
  -2   7   0   12.30    1.04
  -2   7   0   15.05    1.00
  -2   7   0   13.86    1.10
   2   7   0   13.74    1.13
  -2   7   0   13.32    1.08
   2   7   1   13.66    1.13
  -2   7  -1   14.12    1.24
   2   7   1   13.93    1.10
  -2   7  -1   14.82    1.14
   2   7   1   13.28    1.13
  -2   7  -1   14.04    1.03
  -2   7  -1   14.98    1.14
   2   7   1   12.83    1.12
   2   7   1   16.18    1.15
  -2   7  -1   13.40    1.09
  -2   7  -1   14.87    1.15
  -2   7  -1   14.40    1.13
   2   7   1   16.68    1.25
   2   7   1   14.35    0.94
  -2   7  -1   14.84    1.14
   2   7   1   14.44    1.02
  -2   7  -1   12.09    1.99
   2   7   1   14.76    1.15
  -2   7  -1   16.48    1.32
  -2   7  -1   13.85    1.10
  -2   7  -1   14.83    1.12
   2   7   1   15.44    1.20
  -2   7  -2  125.04    4.53
  -2   7  -2  132.24    4.34
   2   7   2  130.85    4.29
   2   7   2  128.96    4.31
  -2   7  -2  123.09    4.14
   2   7   2  123.39    4.30
   2   7   2  125.52    4.35
   2   7   2  125.82    4.40
   2   7   2  128.19    4.26
  -2   7  -2  131.44    4.26
   2   7   2  125.64    4.42
   2   7   2  127.96    3.99
  -2   7  -2  131.49    4.35
   2   7   2  122.84    3.99
  -2   7  -2  129.66    4.51
  -2   7  -2  112.42    6.31
   2   7   2  120.88    6.79
  -2   7  -2  126.46    4.23
   2   7   2  133.51    4.41
   2   7   2  130.13    4.38
  -2   7  -2  131.70    4.27
   2   7   3    0.06    0.39
  -2   7  -3    0.07    0.40
  -2   7  -3    0.25    0.53
   2   7   3    0.60    0.43
  -2   7  -3   -0.06    0.45
   2   7   3    0.14    0.40
   2   7   3    0.30    0.37
   2   7   3    0.14    0.44
   2   7   3    0.27    0.40
   2   7   3    0.19    0.29
  -2   7  -3    0.61    0.43
  -2   7  -3    0.06    0.41
   2   7   3   -0.20    0.42
  -2   7  -3    0.73    0.74
   2   7   3    0.27    0.73
  -2   7  -3   -0.06    0.41
   2   7   3    0.13    0.40
  -2   7  -3    0.36    0.44
  -2   7  -4   37.13    1.87
  -2   7  -4   37.59    1.77
   2   7   4   37.48    1.79
  -2   7  -4   35.70    2.08
   2   7   4   32.64    1.91
   2   7   4   36.95    1.88
   2   7   4   36.29    1.92
   2   7   4   34.74    1.83
   2   7   4   35.24    1.72
  -2   7  -4   34.58    1.84
  -2   7  -4   36.27    1.92
  -2   7  -4   31.94    3.06
   2   7   4   40.95    3.59
   2   7   4   36.52    1.81
  -2   7  -4   35.56    1.81
  -2   7  -4   33.71    1.79
  -2   7  -4   34.00    1.76
   2   7   4   37.05    1.88
   2   7   4   33.10    1.88
  -2   7  -5   18.76    1.24
   2   7   5   17.57    1.18
  -2   7  -5   15.67    1.20
  -2   7  -5   19.91    1.52
   2   7   5   20.42    1.40
   2   7   5   17.76    1.41
   2   7   5   18.08    1.28
   2   7   5   16.68    1.38
   2   7   5   19.94    1.44
   2   7   5   18.75    1.28
   2   7   5   19.76    1.46
   2   7   5   18.10    1.40
  -2   7  -5   18.32    1.35
  -2   7  -5   18.77    1.31
  -2   7  -5   18.88    1.30
  -2   7  -5   18.71    1.29
   2   7   5   18.52    1.23
   2   7   5   18.47    2.39
   2   7   5   17.42    1.25
  -2   7  -5   18.82    1.23
   2   7   5   18.51    1.40
   2   7   6  121.56    4.24
  -2   7  -6  115.45    4.34
   2   7   6  111.11    4.06
   2   7   6  112.34    3.92
   2   7   6  116.37    4.26
   2   7   6  112.22    3.84
   2   7   6  113.01    4.12
   2   7   6  110.39    4.19
   2   7   6  112.24    6.06
  -2   7  -6  112.79    3.95
  -2   7  -6  112.22    4.07
  -2   7  -6  111.80    3.92
  -2   7  -6  118.05    3.90
   2   7   6  108.66    3.70
   2   7   6  111.63    3.82
  -2   7  -6  109.64    3.72
   2   7   6  108.46    4.08
   2   7   6  108.89    3.68
  -2   7  -6  110.88    3.78
  -2   7  -6  115.66    3.90
   2   7   7   61.97    2.62
   2   7   7   63.59    2.53
   2   7   7   65.90    2.86
   2   7   7   63.13    2.80
   2   7   7   66.19    2.97
  -2   7  -7   64.08    2.45
   2   7   7   64.34    2.53
   2   7   7   72.54    2.98
   2   7   7   66.96    4.36
  -2   7  -7   60.31    2.63
  -2   7  -7   64.31    2.80
  -2   7  -7   68.05    2.63
  -2   7  -7   62.37    3.00
   2   7   7   65.18    2.92
  -2   7  -7   68.05    2.61
  -2   7  -7   66.15    2.61
   2   7   7   61.36    2.40
   2   7   8    3.07    0.55
   2   7   8    2.70    0.67
   2   7   8    2.27    0.60
   2   7   8    2.19    0.66
   2   7   8    2.32    0.49
   2   7   8    3.37    0.70
  -2   7  -8    2.60    0.60
  -2   7  -8    2.36    0.56
  -2   7  -8    3.05    0.67
   2   7   8    2.00    0.46
  -2   7  -8    2.25    0.54
  -2   7  -8    3.04    0.64
  -2   7  -8    2.48    0.79
   2   7   8    2.46    0.67
  -2   7  -8    2.69    0.52
   2   7   9    9.50    1.01
  -2   7  -9   10.43    0.94
  -2   7  -9    9.88    1.00
  -2   7  -9    9.94    1.18
   2   7   9    9.72    0.87
   2   7   9   10.26    1.10
   2   7   9   11.13    1.15
   2   7   9    9.49    1.10
  -2   7  -9   10.41    0.87
  -2   7  -9    8.42    0.90
   2   7  10   32.24    1.79
  -2   7 -10   35.75    1.85
  -2   7 -10   31.22    1.66
  -2   7 -10   33.02    2.09
  -2   7 -10   32.85    1.55
   2   7  10   36.48    2.01
   2   7  10   36.80    2.07
   2   7  10   32.87    1.87
   2   7  10   37.34    2.01
   2   7  11   33.65    1.95
   2   7  11   36.45    1.81
  -2   7 -11   34.62    1.77
  -2   7 -11   35.40    2.09
   2   7  11   37.19    2.03
   2   7  11   37.41    2.07
   2   7  11   35.21    1.89
   2   7  11   33.79    2.00
   2   7  12   38.52    2.09
  -2   7 -12   37.08    1.74
  -2   7 -12   40.67    2.19
   2   7  12   37.33    1.89
   2   7  12   36.97    1.98
   2   7  12   40.32    2.09
   2   7  12   39.83    2.07
   2   7  12   36.86    1.99
   2   7  13   73.77    2.98
  -2   7 -13   71.76    2.55
  -2   7 -13   75.01    3.07
  -2   7 -13   69.67    2.44
   2   7  13   71.80    2.92
   2   7  13   77.54    2.96
   2   7  13   77.47    3.01
   2   7  13   80.34    2.99
   2   7  14    3.51    0.63
  -2   7 -14    3.25    0.63
   2   7  14    3.70    0.63
   2   7  14    3.40    0.62
   2   7  14    3.38    0.62
  -2   7 -14    2.52    0.37
   2   7  14    3.80    0.64
   2   7  15   67.03    2.52
   2   7  15   71.50    2.58
   2   7  15   73.92    2.63
   2   7  15   75.23    2.65
   2   7  15   72.60    2.57
  -2   7 -15   69.67    2.63
   2   7  16    4.66    0.52
   2   7  16    5.06    0.53
   2   7  16    4.00    0.51
   2   7  16    5.01    0.52
   2   7  17    5.44    0.41
   2  -7  17    4.84    0.35
   2   8 -15   -0.04    0.15
  -2  -8  15    0.32    0.16
  -2   8  15    0.22    0.20
  -2  -8  14    6.30    0.48
  -2   8  14    5.17    0.54
   2   8 -14    6.08    0.51
   2   8 -14    4.65    0.54
  -2  -8  13  220.71    5.68
   2   8 -13  206.21    6.04
  -2   8  13  205.23    5.92
   2   8 -13  217.41    5.88
   2   8 -13  198.54    5.47
   2   8 -12   55.38    2.04
  -2  -8  12   53.52    1.95
   2   8 -12   49.61    2.26
  -2   8  12   52.77    2.21
   2   8 -12   54.68    2.17
   2   8 -12   51.54    1.92
   2   8 -11   17.78    1.12
   2   8 -11   16.66    1.29
  -2   8  11   18.90    1.29
   2   8 -11   20.23    1.29
   2   8 -11   17.38    1.08
   2   8 -10   77.70    2.81
   2   8 -10   69.15    2.44
  -2   8  10   73.36    2.80
   2   8 -10   77.66    3.14
  -2   8  10   72.00    2.94
   2   8 -10   76.92    2.81
   2   8 -10   72.25    2.92
  -2   8   9  309.72    8.81
   2   8  -9  331.97    9.17
   2   8  -9  331.04    8.93
   2   8  -9  313.17    8.59
   2   8  -9  287.60    9.20
  -2   8   9  332.01    8.93
  -2   8   9  301.01    8.83
  -2   8   9  332.74    9.18
   2   8  -9  327.62    8.98
   2   8  -9  325.96    8.72
   2   8  -8    6.43    0.66
  -2   8   8    6.32    0.89
   2   8  -8    7.29    0.79
   2   8  -8    9.26    0.94
   2   8  -8    7.59    0.79
  -2   8   8    7.67    0.82
   2   8  -8    9.10    1.07
   2   8  -8    7.90    0.90
   2   8  -8    8.22    0.83
  -2   8   8    7.17    1.03
  -2   8   8    6.56    0.82
   2   8  -7   21.17    1.25
  -2   8   7   21.21    1.38
  -2   8   7   21.32    1.28
   2   8  -7   21.22    1.52
   2   8  -7   21.54    1.34
   2   8  -7   21.93    1.61
   2   8  -7   21.88    1.32
  -2   8   7   21.88    1.33
   2   8  -7   22.10    1.48
  -2   8   7   21.00    1.34
   2   8  -7   22.35    1.37
  -2   8   7   24.62    1.63
  -2   8   7   21.90    1.24
   2   8  -7   21.49    1.25
  -2   8   7   22.41    1.52
   2   8  -6    2.57    0.52
   2   8  -6    2.11    0.58
  -2   8   6    2.49    0.54
   2   8  -6    3.38    0.75
   2   8  -6    3.05    0.68
  -2   8   6    2.75    0.63
  -2   8   6    2.58    0.54
  -2   8   6    2.83    0.47
   2   8  -6    3.48    0.69
  -2   8   6    3.09    0.56
   2   8  -6    3.69    0.60
   2   8  -6    2.74    0.62
   2   8  -6    2.57    0.61
   2   8  -6    3.36    0.61
  -2   8   6    2.00    0.63
  -2   8   5   12.04    1.07
  -2   8   5   11.66    1.00
  -2   8   5   11.90    1.01
   2   8  -5   12.04    1.13
  -2   8   5   11.55    0.89
  -2   8   5   10.50    0.85
   2   8  -5   12.59    1.11
   2   8  -5   10.80    1.04
   2   8  -5   13.39    1.24
   2   8  -5   12.81    1.04
   2   8  -5   11.28    0.96
  -2   8   5   10.85    0.93
  -2   8   5   11.03    1.01
   2   8  -5   12.01    1.12
   2   8  -5   12.06    1.04
   2   8  -5   11.31    1.00
  -2   8   5   11.32    0.99
  -2   8   5   12.45    1.13
   2   8  -4   22.69    1.55
  -2   8   4   23.43    1.36
  -2   8   4   22.82    1.48
   2   8  -4   23.33    1.51
  -2   8   4   24.94    1.52
  -2   8   4   23.58    1.45
  -2   8   4   23.85    1.46
   2   8  -4   22.97    1.52
  -2   8   4   23.79    1.34
   2   8  -4   22.59    1.49
  -2   8   4   23.49    1.35
   2   8  -4   23.88    1.56
   2   8  -4   23.02    1.64
   2   8  -4   23.31    1.49
  -2   8   4   23.19    1.48
  -2   8   4   21.18    1.24
   2   8  -4   23.26    1.40
   2   8  -4   27.03    2.92
   2   8  -4   23.72    1.48
  -2   8   4   23.46    1.55
  -2   8   4   25.21    1.48
   2   8  -3  155.29    5.18
  -2   8   3  153.64    4.78
  -2   8   3  155.52    5.02
   2   8  -3  147.12    5.02
   2   8  -3  160.27    5.00
  -2   8   3  159.82    5.01
  -2   8   3  158.04    5.04
   2   8  -3  157.16    5.10
  -2   8   3  149.85    4.81
   2   8  -3  152.22    5.01
  -2   8   3  154.28    4.85
   2   8  -3  152.12    5.12
   2   8  -3  162.17    5.39
   2   8  -3  155.35    5.07
   2   8  -3  155.16    4.89
  -2   8   3  152.31    4.77
  -2   8   3  155.46    5.03
   2   8  -3  153.14    7.79
  -2   8   3  163.38    5.19
   2   8  -3  158.26    5.10
  -2   8   3  155.08    5.00
  -2   8   2  171.87    5.42
  -2   8   2  161.87    5.06
   2   8  -2  174.96    5.43
  -2   8   2  174.99    5.42
   2   8  -2  174.74    5.42
   2   8  -2  177.01    5.45
  -2   8   2  171.63    5.39
  -2   8   2  170.20    5.35
   2   8  -2  164.26    5.35
  -2   8   2  164.24    5.23
  -2   8   2  171.49    5.29
   2   8  -2  169.08    5.36
   2   8  -2  165.61    5.48
   2   8  -2  171.65    5.67
  -2   8   2  168.36    5.21
  -2   8   2  166.18    5.34
   2   8  -2  162.67    5.18
   2   8  -2  170.04    5.46
   2   8  -2  158.89    8.18
   2   8  -2  175.08    5.49
  -2   8   2  176.50    5.51
  -2   8   2  170.86    5.38
  -2   8   1   27.22    1.59
  -2   8   1   24.43    1.33
   2   8  -1   26.63    1.64
  -2   8   1   29.24    1.62
   2   8  -1   26.58    1.60
   2   8  -1   24.27    1.47
  -2   8   1   26.42    1.53
  -2   8   1   24.35    1.50
   2   8  -1   25.83    1.50
  -2   8   1   25.47    1.49
  -2   8   1   26.07    1.53
   2   8  -1   24.01    1.58
   2   8  -1   26.04    1.55
   2   8  -1   27.63    1.64
  -2   8   1   26.42    1.59
   2   8  -1   26.00    3.08
   2   8  -1   24.85    1.62
  -2   8   1   24.41    1.56
  -2   8   0   37.55    1.96
   2   8   0   40.93    2.03
  -2   8   0   38.51    1.92
   2   8   0   36.49    1.90
   2   8   0   37.84    2.00
  -2   8   0   39.41    1.94
   2   8   0   36.67    1.97
   2   8   0   36.35    1.79
  -2   8   0   38.07    1.91
   2   8   0   35.54    1.78
   2   8   0   35.72    1.98
  -2   8   0   36.74    1.91
  -2   8   0   36.81    1.86
  -2   8   0   42.67    2.07
  -2   8   0   37.58    1.90
   2   8   0   36.89    1.99
  -2   8   0   39.38    3.60
   2   8   0   30.50    3.39
   2   8   0   35.64    1.98
   2   8   0   36.21    1.93
  -2   8   0   37.47    1.93
  -2   8   0   38.66    1.96
  -2   8  -1   33.46    1.70
  -2   8  -1   33.36    1.84
   2   8   1   34.17    1.84
  -2   8  -1   34.13    1.74
  -2   8  -1   34.53    1.90
   2   8   1   37.69    1.97
   2   8   1   35.74    1.81
   2   8   1   36.65    1.98
  -2   8  -1   31.42    1.75
   2   8   1   32.28    1.52
   2   8   1   33.83    1.65
  -2   8  -1   33.48    1.82
  -2   8  -1   32.07    3.27
   2   8   1   34.45    1.83
   2   8   1   33.13    1.63
  -2   8  -1   33.03    1.82
  -2   8  -1   31.62    1.63
   2   8   1   36.94    1.93
  -2   8  -1   37.48    1.91
   2   8   1   36.64    1.92
  -2   8  -2   28.21    1.65
  -2   8  -2   26.99    1.48
   2   8   2   27.83    1.62
   2   8   2   29.80    1.72
  -2   8  -2   25.39    1.46
  -2   8  -2   28.00    1.70
   2   8   2   28.77    1.58
   2   8   2   27.91    1.73
  -2   8  -2   27.21    1.59
   2   8   2   27.86    1.70
  -2   8  -2   29.17    1.67
   2   8   2   25.49    1.35
  -2   8  -2   27.60    1.52
   2   8   2   27.06    1.63
   2   8   2   26.63    1.59
  -2   8  -2   29.94    1.83
   2   8   2   27.59    1.68
   2   8   2   27.41    1.66
  -2   8  -2   30.84    1.68
   2   8   2   31.96    3.31
   2   8   3   10.79    1.03
  -2   8  -3    9.52    0.85
  -2   8  -3    9.84    1.03
   2   8   3    9.21    1.00
   2   8   3    9.36    0.88
  -2   8  -3   10.34    0.97
   2   8   3   10.84    1.95
  -2   8  -3   10.57    1.00
   2   8   3   10.23    0.93
  -2   8  -3   11.39    0.97
  -2   8  -3   10.23    1.13
   2   8   3    9.37    0.94
  -2   8  -3   11.66    1.07
  -2   8  -3   11.86    1.00
   2   8   3   10.76    1.00
  -2   8  -3    9.64    0.96
   2   8   3    9.90    1.01
   2   8   3   10.87    1.05
   2   8   4   10.48    1.00
  -2   8  -4   10.42    1.09
  -2   8  -4    9.02    0.80
   2   8   4    9.94    1.06
   2   8   4   11.37    0.91
  -2   8  -4   12.34    1.03
  -2   8  -4   10.57    1.01
   2   8   4   11.49    0.97
  -2   8  -4    9.14    0.90
   2   8   4   13.70    2.12
   2   8   4   10.90    0.98
  -2   8  -4   10.36    0.97
  -2   8  -4   11.47    1.03
   2   8   4   11.47    1.00
  -2   8  -4   10.25    1.14
   2   8   4   11.82    1.07
   2   8   4   10.66    1.06
  -2   8  -4   11.63    1.00
  -2   8  -5  583.38   15.55
   2   8   5  569.05   15.40
  -2   8  -5  551.04   14.98
   2   8   5  575.95   15.33
  -2   8  -5  580.52   15.26
  -2   8  -5  573.18   15.05
  -2   8  -5  588.30   15.07
   2   8   5  568.00   14.84
   2   8   5  548.44   14.95
  -2   8  -5  561.31   15.35
   2   8   5  570.36   15.02
   2   8   5  551.77   14.84
  -2   8  -5  573.28   14.90
  -2   8  -5  568.96   15.03
   2   8   5  586.44   15.04
  -2   8  -5  584.94   14.95
   2   8   5  579.70   15.26
  -2   8  -6   90.07    3.61
   2   8   6   85.40    3.43
   2   8   6   87.54    3.39
  -2   8  -6   82.97    3.13
  -2   8  -6   82.43    3.29
  -2   8  -6   86.74    3.17
   2   8   6   83.41    2.94
  -2   8  -6   79.15    3.15
   2   8   6   83.17    3.09
  -2   8  -6   84.69    3.42
   2   8   6   89.12    3.40
  -2   8  -6   88.39    3.06
   2   8   6   86.58    3.12
  -2   8  -6   85.03    3.08
   2   8   6   81.84    2.96
  -2   8  -6   85.66    3.14
   2   8   6   87.16    3.13
  -2   8  -7   15.72    1.31
  -2   8  -7   14.57    1.20
   2   8   7   13.78    0.95
  -2   8  -7   16.91    1.14
  -2   8  -7   15.60    1.09
   2   8   7   15.30    1.25
   2   8   7   14.79    1.04
  -2   8  -7   14.67    1.00
  -2   8  -7   15.85    1.34
  -2   8  -7   14.15    1.06
   2   8   7   16.69    1.30
   2   8   7   13.71    1.01
  -2   8  -7   16.99    1.16
  -2   8  -7   16.31    1.20
  -2   8  -8   12.01    0.84
   2   8   8   14.51    1.21
  -2   8  -8   13.48    1.10
  -2   8  -8   12.37    0.97
   2   8   8   15.34    1.18
   2   8   8   12.74    1.06
  -2   8  -8   12.95    1.25
  -2   8  -8   13.03    0.95
   2   8   9   93.88    3.48
  -2   8  -9   94.75    3.36
  -2   8  -9   89.62    3.06
  -2   8  -9   88.62    3.58
   2   8   9   94.86    3.36
   2   8   9   91.51    3.31
   2   8   9   94.34    3.53
  -2   8  -9   87.94    2.97
  -2   8 -10    1.62    0.47
  -2   8 -10    1.94    0.64
  -2   8 -10    1.08    0.36
   2   8  10    1.66    0.57
   2   8  10    0.83    0.48
   2   8  10    0.72    0.41
  -2   8 -11   10.42    0.66
  -2   8 -11    8.67    0.62
  -2   8 -11    9.98    0.79
  -2   8 -11   10.27    0.82
   2   8  11    9.80    0.93
  -2   8 -11    9.61    0.96
  -2   8 -12   38.39    1.54
   2   8  12   39.01    1.78
  -2   8 -12   35.78    1.81
  -2   8 -12   38.30    1.57
  -2   8 -13    0.97    0.28
  -2   8 -13    1.29    0.27
  -2   8 -13    0.71    0.36
   2   8  13    0.88    0.36
   2   8  13    1.50    0.42
   2   8  14   17.41    0.95
   2   8  14   19.06    0.98
   2   8  15    0.02    0.19
   2   8  15    0.18    0.19
   2   9 -13   15.90    0.67
  -2   9  13   14.72    0.66
  -2   9  12    0.83    0.30
  -2  -9  12    0.81    0.22
   2   9 -12    0.87    0.27
   2   9 -11  113.89    3.19
   2   9 -11  106.70    3.48
  -2   9  11  106.00    3.38
  -2  -9  11  115.47    3.20
   2   9 -11  112.82    3.41
   2   9 -10    5.36    0.54
   2   9 -10    4.92    0.64
  -2   9  10    5.12    0.61
   2   9 -10    4.96    0.56
   2   9 -10    3.63    0.38
   2   9 -10    4.53    0.58
  -2   9   9   22.18    1.28
   2   9  -9   23.01    1.37
   2   9  -9   20.90    1.03
   2   9  -9   22.96    1.22
   2   9  -9   22.79    1.20
   2   9  -8    1.48    0.31
   2   9  -8    1.46    0.54
   2   9  -8    1.82    0.42
   2   9  -8    1.98    0.49
  -2   9   8    1.82    0.50
   2   9  -8    1.19    0.43
   2   9  -7   39.74    1.99
   2   9  -7   43.99    1.79
   2   9  -7   39.45    1.87
   2   9  -7   43.80    1.87
   2   9  -7   37.80    1.72
   2   9  -7   37.08    1.59
  -2   9   7   41.69    1.92
   2   9  -7   41.22    1.93
   2   9  -6   31.29    1.66
   2   9  -6   30.22    1.50
   2   9  -6   30.36    1.65
   2   9  -6   31.10    1.75
  -2   9   6   28.80    1.50
   2   9  -6   30.85    1.59
   2   9  -6   29.49    1.53
   2   9  -6   29.22    1.44
  -2   9   6   29.10    1.42
  -2   9   6   32.06    1.68
  -2   9   5   12.28    0.97
   2   9  -5   12.79    1.06
   2   9  -5   12.20    1.00
   2   9  -5   13.73    1.05
   2   9  -5   11.80    0.96
  -2   9   5   13.83    1.02
   2   9  -5   14.25    1.03
   2   9  -5   12.46    1.07
  -2   9   5   15.09    1.02
   2   9  -5   12.59    0.97
  -2   9   5   13.75    1.10
  -2   9   4   13.03    1.00
   2   9  -4   13.01    1.04
  -2   9   4   13.29    0.89
   2   9  -4   12.73    1.03
   2   9  -4   13.46    1.08
  -2   9   4   10.58    1.16
   2   9  -4   11.62    0.99
  -2   9   4   13.59    1.03
   2   9  -4   12.93    1.02
   2   9  -4   12.63    1.09
  -2   9   4   13.16    1.09
  -2   9   4   13.22    1.01
   2   9  -4   14.75    1.09
  -2   9   3  109.28    3.55
   2   9  -3   99.07    3.52
  -2   9   3   99.32    3.34
   2   9  -3   97.65    3.48
  -2   9   3   98.41    3.37
   2   9  -3  106.60    3.66
  -2   9   3  100.48    3.52
   2   9  -3  103.88    3.61
  -2   9   3  104.42    3.56
   2   9  -3  102.64    3.53
   2   9  -3   99.89    3.65
  -2   9   3  103.58    3.55
   2   9  -3  104.30    3.60
  -2   9   3  106.45    3.66
  -2   9   2   11.13    0.96
   2   9  -2   11.64    0.96
  -2   9   2   11.23    0.91
   2   9  -2   10.71    0.91
  -2   9   2   12.41    0.98
  -2   9   2   10.43    0.86
  -2   9   2   12.34    1.02
   2   9  -2   11.92    1.04
  -2   9   2   11.55    0.99
  -2   9   2   12.49    1.08
  -2   9   2   11.66    0.89
  -2   9   2   15.49    1.15
  -2   9   2   12.34    1.05
   2   9  -2   11.79    1.05
  -2   9   1   27.39    1.47
   2   9  -1   26.79    1.51
   2   9  -1   23.89    1.34
  -2   9   1   24.71    1.40
  -2   9   1   26.43    1.46
   2   9  -1   24.62    1.34
  -2   9   1   24.90    1.38
  -2   9   1   26.06    1.44
   2   9  -1   25.16    1.55
   2   9  -1   25.16    1.50
   2   9  -1   23.59    1.49
  -2   9   1   24.63    1.33
  -2   9   1   24.51    1.48
   2   9  -1   22.52    1.48
  -2   9   0   16.86    1.15
   2   9   0   15.82    1.20
  -2   9   0   16.97    1.16
  -2   9   0   18.00    1.22
   2   9   0   15.81    1.21
  -2   9   0   18.14    1.16
  -2   9   0   16.55    1.14
   2   9   0   16.72    1.26
   2   9   0   14.89    1.11
   2   9   0   16.96    1.25
  -2   9   0   17.96    1.26
   2   9   0   17.38    1.28
  -2   9   0   17.71    1.25
  -2   9   0   16.27    1.08
   2   9   0   18.14    1.26
  -2   9  -1  115.38    3.88
   2   9   1  121.95    4.08
  -2   9  -1  119.65    3.97
  -2   9  -1  114.90    3.94
   2   9   1  115.78    3.99
  -2   9  -1  116.83    3.94
  -2   9  -1  112.72    3.75
   2   9   1  126.03    4.13
   2   9   1  113.43    3.81
  -2   9  -1  118.26    3.79
  -2   9  -1  114.95    3.98
   2   9   1  119.33    3.99
  -2   9  -1  119.71    3.99
   2   9   2   17.24    1.26
  -2   9  -2   15.31    1.08
  -2   9  -2   14.61    1.13
   2   9   2   14.10    1.10
  -2   9  -2   14.47    1.11
   2   9   2   16.04    1.21
   2   9   2   16.20    1.22
  -2   9  -2   14.37    1.14
   2   9   2   15.32    1.11
  -2   9  -2   15.32    1.05
   2   9   2   15.03    1.14
  -2   9  -2   17.59    1.21
   2   9   2   14.14    1.14
   2   9   3    0.74    0.46
   2   9   3   -0.06    0.42
  -2   9  -3    0.31    0.41
  -2   9  -3    0.37    0.37
  -2   9  -3    1.48    0.53
   2   9   3    0.77    0.44
  -2   9  -3    0.40    0.44
  -2   9  -3    0.31    0.44
   2   9   3    0.20    0.48
  -2   9  -3    0.15    0.42
   2   9   3    0.61    0.40
  -2   9  -3    0.48    0.45
   2   9   3    0.85    0.50
  -2   9  -3    0.97    0.52
   2   9   4   23.70    1.31
  -2   9  -4   22.67    1.27
  -2   9  -4   23.19    1.39
  -2   9  -4   23.01    1.37
   2   9   4   24.43    1.32
  -2   9  -4   22.68    1.44
   2   9   4   22.70    1.37
  -2   9  -4   21.54    1.26
   2   9   4   25.86    1.48
  -2   9  -4   21.31    1.30
   2   9   4   24.33    1.38
   2   9   4   25.13    1.52
   2   9   5    9.85    0.98
   2   9   5    8.35    0.92
  -2   9  -5    9.15    0.89
  -2   9  -5    9.06    0.87
   2   9   5    9.22    0.83
   2   9   5   10.75    0.99
  -2   9  -5    9.42    0.84
   2   9   5    8.40    0.82
  -2   9  -5    9.10    0.84
  -2   9  -5    9.55    0.82
   2   9   5    9.33    0.79
  -2   9  -5    9.76    0.94
   2   9   6    0.53    0.47
  -2   9  -6    0.71    0.45
  -2   9  -6    0.71    0.42
  -2   9  -6    0.51    0.42
  -2   9  -6    0.64    0.45
  -2   9  -6    0.63    0.44
   2   9   6    0.73    0.48
  -2   9  -6    0.63    0.35
  -2   9  -6    0.78    0.42
   2   9   6    0.50    0.34
  -2   9  -6    0.56    0.38
   2   9   7    0.85    0.47
  -2   9  -7    0.28    0.41
  -2   9  -7    0.50    0.40
  -2   9  -7    0.44    0.42
  -2   9  -7    0.36    0.41
  -2   9  -7    1.00    0.46
   2   9   7    0.62    0.43
  -2   9  -7    0.17    0.30
  -2   9  -7    0.58    0.32
   2   9   8    3.23    0.56
  -2   9  -8    3.81    0.59
  -2   9  -8    4.00    0.52
  -2   9  -8    3.25    0.60
  -2   9  -8    3.56    0.55
   2   9   8    3.63    0.58
  -2   9  -8    3.31    0.43
  -2   9  -8    3.77    0.62
  -2   9  -9   48.21    1.91
  -2   9  -9   46.49    1.72
  -2   9  -9   45.45    1.86
  -2   9  -9   47.83    2.02
  -2   9  -9   46.09    2.05
   2   9   9   45.30    1.84
   2   9   9   48.80    1.99
  -2   9  -9   45.29    1.71
   2   9  10   23.42    1.24
  -2   9 -10   24.36    1.01
  -2   9 -10   25.83    1.32
  -2   9 -10   26.37    1.21
  -2   9 -10   26.51    1.37
  -2   9 -10   24.66    1.02
  -2   9 -10   24.98    1.20
   2   9  10   25.37    1.32
   2   9  11    0.31    0.33
  -2   9 -11   -0.03    0.23
  -2   9 -11    0.19    0.30
  -2   9 -11    0.13    0.27
   2   9  11   -0.11    0.29
  -2   9 -11    0.14    0.23
   2   9  12    2.46    0.37
   2   9  12    2.03    0.35
  -2   9 -12    2.11    0.26
  -2   9 -12    1.91    0.24
  -2   9 -12    2.40    0.37
  -2   9 -13    8.48    0.49
   2   9  13    7.99    0.47
   2  10 -10   21.96    0.84
   2  10  -9    1.48    0.27
   2  10  -9    1.06    0.22
  -2 -10   9    0.83    0.16
   2  10  -8   43.54    1.53
   2  10  -8   42.03    1.47
   2  10  -7   41.11    1.53
   2  10  -7   43.05    1.55
   2  10  -7   41.23    1.42
   2  10  -7   44.17    1.52
   2  10  -6   14.58    0.78
   2  10  -6   16.79    0.90
   2  10  -6   15.83    0.88
   2  10  -6   15.31    0.90
   2  10  -6   17.28    0.97
   2  10  -6   17.12    0.91
   2  10  -5   -0.03    0.31
   2  10  -5    0.11    0.36
   2  10  -5    0.14    0.30
   2  10  -5    0.42    0.38
   2  10  -5    0.15    0.29
   2  10  -5    0.38    0.36
   2  10  -4   69.61    2.45
   2  10  -4   68.07    2.48
   2  10  -4   72.49    2.40
  -2  10   4   68.30    2.36
   2  10  -4   69.24    2.38
   2  10  -3    0.98    0.45
   2  10  -3    0.66    0.42
  -2  10   3    0.73    0.43
   2  10  -3    0.42    0.38
  -2  10   2  200.19    5.61
   2  10  -2  202.55    5.76
  -2  10   2  203.00    5.72
  -2  10   1   17.57    1.02
   2  10  -1   18.26    1.11
  -2  10   1   15.49    0.93
   2  10  -1   18.90    1.15
  -2  10   1   16.91    0.99
   2  10  -1   18.28    1.11
  -2  10   0   64.05    2.25
  -2  10   0   64.43    2.31
   2  10   0   63.36    2.35
   2  10   0   63.41    2.39
  -2  10   0   65.94    2.38
   2  10   0   64.52    2.37
  -2  10   0   59.35    2.32
  -2  10  -1   25.04    1.29
   2  10   1   26.82    1.32
  -2  10  -1   25.59    1.26
  -2  10  -1   24.38    1.22
  -2  10  -1   27.65    1.35
   2  10   1   24.14    1.28
   2  10   1   25.51    1.29
  -2  10  -1   25.05    1.31
   2  10   2   24.57    1.24
  -2  10  -2   24.54    1.25
  -2  10  -2   25.83    1.28
   2  10   2   27.59    1.35
  -2  10  -2   27.86    1.33
  -2  10  -2   25.11    1.30
   2  10   2   25.29    1.26
  -2  10  -3    6.65    0.64
  -2  10  -3    5.01    0.59
   2  10   3    6.11    0.67
   2  10   3    5.31    0.62
  -2  10  -3    5.94    0.62
   2  10   3    5.96    0.59
  -2  10  -3    4.91    0.59
  -2  10  -4   19.11    1.05
  -2  10  -4   17.23    1.03
  -2  10  -4   17.43    1.00
   2  10   4   17.04    1.06
  -2  10  -4   18.70    1.01
   2  10   4   18.93    1.02
  -2  10  -4   17.54    1.04
  -2  10  -5   13.09    0.86
  -2  10  -5   13.32    0.81
   2  10   5   13.66    0.93
   2  10   5   14.28    0.93
  -2  10  -5   12.77    0.78
  -2  10  -6    1.91    0.39
  -2  10  -6    1.97    0.32
   2  10   6    2.26    0.45
  -2  10  -6    2.74    0.43
  -2  10  -7    0.41    0.28
  -2  10  -7   -0.03    0.28
  -2  10  -7    0.36    0.29
   2  10   7    0.31    0.28
  -2  10  -7    0.17    0.28
  -2  10  -8    3.28    0.34
  -2  10  -8    2.87    0.38
  -2  10  -8    3.30    0.40
  -2  10  -8    3.14    0.35
  -2  10  -9   10.88    0.59
   2  10   9    9.60    0.61
  -2  10  -9   11.02    0.59
  -2  10 -10    6.75    0.37
   2  10  10    5.99    0.40
  -2  10 -10    6.55    0.36
   2  11  -5    4.91    0.32
   2  11  -4    1.33    0.22
   2  11  -4    1.34    0.23
   2  11  -3    4.21    0.37
   2  11  -3    4.21    0.33
   2  11  -2    0.48    0.21
   2  11  -1   13.24    0.66
   2  11  -1   12.90    0.67
   2  11  -1   13.14    0.67
   2  11  -1   14.85    0.71
   2  11   0    8.98    0.53
   2  11   0    8.14    0.52
   2  11   1  112.58    3.12
  -2  11  -1  111.83    3.12
  -2  11  -1  115.02    3.12
   2  11   2   15.08    0.68
  -2  11  -2   15.78    0.71
  -2  11  -2   17.15    0.73
   2  11   3   17.12    0.72
  -2  11  -3   19.17    0.74
  -2  11  -4    1.01    0.21
  -2  11  -4    1.00    0.18
  -2  11  -4    1.14    0.22
  -2  11  -5    7.31    0.38
  -2  11  -5    6.39    0.36
  -2  11  -5    7.70    0.39
   3   0 -21    0.04    0.29
   3   0 -20   33.80    1.55
  -3   0  20   37.18    1.59
   3   0 -20   37.27    1.71
   3   0 -20   34.25    1.67
  -3   0  19   -0.05    0.42
   3   0 -19    0.06    0.44
  -3   0  19    0.05    0.34
   3   0 -19    0.06    0.44
   3   0 -19    0.19    0.43
   3   0 -18  122.72    4.36
   3   0 -18  126.34    4.26
  -3   0  18  121.98    4.17
   3   0 -18  132.84    4.45
  -3   0  18  130.46    4.27
  -3   0  18  130.72    4.31
  -3   0  17    0.14    0.44
  -3   0  17    0.07    0.39
   3   0 -17   -0.14    0.47
  -3   0  17   -0.13    0.43
   3   0 -17    0.46    0.54
  -3   0  16    7.61    0.87
   3   0 -16    6.36    0.86
  -3   0  16    7.13    0.82
  -3   0  16    6.53    0.80
  -3   0  15    0.07    0.41
   3   0 -15    0.21    0.48
  -3   0  15    0.20    0.41
  -3   0  15   -0.07    0.41
  -3   0  15   -0.34    0.69
  -3   0  14    6.61    0.81
   3   0 -14    4.78    0.72
  -3   0  14    6.12    1.67
  -3   0  14    7.35    0.78
  -3   0  14    5.02    0.72
  -3   0  13    0.30    0.79
  -3   0  13    0.23    0.33
  -3   0  13    0.31    0.39
  -3   0  12  344.91   13.09
  -3   0  12  351.58    9.56
  -3   0  11    0.24    0.64
   3   0 -11    0.90    0.47
  -3   0  10   21.74    2.42
   3   0 -10   21.72    1.82
  -3   0   9   -0.38    0.66
   3   0  -9    0.11    0.43
  -3   0   8    1.80    0.78
   3   0  -8    2.30    0.61
  -3   0   7    0.14    0.60
   3   0  -7    0.18    0.33
  -3   0   6   11.33    1.35
   3   0  -6   10.48    1.03
  -3   0   5    0.44    0.48
  -3   0   4 4499.85  109.91
   3   0  -1    0.08    0.51
   3   0   0 1463.45   36.81
   3   0   1   -0.17    0.46
   3   0   2 1266.44   32.33
   3   0   3    0.10    0.52
   3   0   4 1070.89   28.13
   3   0   5    0.13    0.52
   3   0   6 1664.82   42.89
   3   0   7    0.32    0.66
   3   0   8  102.71    3.28
   3   0   9    0.23    0.32
   3   0  10  256.13    7.21
   3   0  11    0.21    0.60
   3   0  11    0.11    0.34
  -3   0 -12    6.41    0.84
   3   0  12    6.99    0.76
  -3   0 -12    7.08    0.85
   3   0  12    8.69    1.57
   3   0  13   -0.26    0.64
   3   0  13    0.20    0.41
   3   0  13    0.24    0.35
  -3   0 -13   -0.08    0.45
  -3   0 -13   -0.08    0.48
   3   0  13    0.05    0.30
   3   0  14   24.27    1.54
   3   0  14   20.47    2.64
   3   0  14   21.45    1.35
   3   0  14   20.23    1.35
  -3   0 -14   21.54    1.60
   3   0  14   19.83    1.23
  -3   0 -14   17.04    1.41
   3   0  15   -0.30    0.67
   3   0  15    0.22    0.48
  -3   0 -15    0.18    0.53
   3   0  15   -0.11    0.34
   3   0  15    0.26    0.37
   3   0  15    0.83    0.50
   3   0  16   19.09    2.66
   3   0  16   21.17    1.46
   3   0  16   18.38    1.19
   3   0  16   18.65    1.30
   3   0  16   19.96    1.37
  -3   0 -16   18.67    1.52
   3   0  17   -0.20    0.39
  -3   0 -17   -0.09    0.59
   3   0  17    0.20    0.32
   3   0  17   -0.15    0.44
   3   0  17   -0.07    0.41
  -3   0 -17    0.30    0.50
  -3   0 -18    9.94    1.07
  -3   0 -18    8.27    1.05
   3   0  18    7.75    0.84
  -3   0 -18    9.91    0.97
  -3   0 -19    0.07    0.50
   3   0  19    0.26    0.35
  -3   0 -19   -0.12    0.40
  -3   0 -19   -0.21    0.51
  -3   0 -20    0.29    0.39
   3   0  20   -0.17    0.31
  -3   0 -20   -0.10    0.29
  -3   0 -21    0.17    0.30
   3   0  21    0.14    0.23
  -3   0 -22    1.00    0.24
   3   1 -22    1.28    0.23
   3  -1 -22    1.57    0.25
   3   1 -22    1.37    0.25
   3   1 -21    6.99    0.64
   3  -1 -21    5.72    0.49
   3   1 -21    6.10    0.56
   3   1 -20   33.47    1.58
   3  -1 -20   30.98    1.53
  -3   1  20   30.99    1.44
  -3  -1  20   30.02    1.39
  -3  -1  20   32.44    1.46
   3  -1 -20   26.26    1.22
   3   1 -20   31.10    1.51
   3  -1 -20   30.37    1.43
   3   1 -20   34.31    1.62
   3  -1 -19    0.89    0.45
   3   1 -19    0.19    0.47
  -3   1  19    1.14    0.44
  -3  -1  19    0.50    0.37
  -3  -1  19    1.06    0.46
   3  -1 -19    1.07    0.42
   3   1 -19    0.99    0.51
   3  -1 -19    0.24    0.40
   3   1 -19    0.71    0.45
  -3  -1  18   -0.06    0.42
  -3  -1  18   -0.30    0.44
  -3   1  18    0.13    0.44
   3  -1 -18    0.07    0.45
   3   1 -18    0.43    0.58
   3   1 -18   -0.59    0.46
   3  -1 -18   -0.06    0.40
   3   1 -18    0.27    0.47
  -3   1  18    0.13    0.41
  -3  -1  18    0.29    0.39
  -3  -1  17    2.55    0.58
  -3   1  17    2.41    0.60
   3   1 -17    3.44    0.72
  -3   1  17    2.46    0.59
  -3  -1  17    3.27    0.65
  -3   1  17    1.35    0.57
  -3  -1  17    3.09    0.60
   3   1 -17    2.94    0.69
   3  -1 -17    2.40    0.60
  -3  -1  16  116.61    3.95
  -3   1  16  119.28    4.08
   3   1 -16  113.55    4.23
  -3   1  16  116.39    4.04
  -3  -1  16  112.84    3.95
   3  -1 -16  118.04    3.99
   3   1 -16  121.91    4.17
  -3   1  16  115.43    7.17
  -3  -1  16  109.79    6.99
  -3  -1  16  109.45    3.96
  -3   1  16  102.64    3.98
  -3   1  15   52.84    2.38
   3   1 -15   50.43    2.49
   3  -1 -15   51.03    2.31
   3   1 -15   52.69    2.43
  -3   1  15   49.50    4.49
  -3  -1  15   52.66    4.65
  -3   1  15   54.90    2.39
  -3  -1  15   50.89    2.27
  -3  -1  15   49.55    2.30
  -3   1  14   23.40    1.46
   3   1 -14   21.42    1.46
   3  -1 -14   21.63    1.40
  -3  -1  14   24.16    1.46
  -3  -1  14   26.62    3.18
  -3   1  14   18.36    2.66
  -3  -1  14   24.05    1.41
  -3   1  14   25.09    1.50
  -3   1  13    0.31    0.34
   3  -1 -13    0.06    0.36
  -3  -1  13    0.11    0.35
  -3   1  13    0.48    0.38
  -3   1  13   -0.06    0.36
  -3  -1  13    0.06    0.37
  -3  -1  13    0.60    0.74
  -3   1  13    0.60    0.80
  -3   1  12  241.67    7.04
  -3  -1  12  254.96   10.42
  -3   1  12  248.47   10.39
  -3  -1  12  243.10    6.91
  -3   1  12  244.80    6.99
   3   1 -12  260.97    9.08
  -3   1  11  100.68    5.70
  -3  -1  11  101.35    5.69
   3   1 -11  104.23    4.95
  -3  -1  10    1.51    0.90
  -3   1  10    1.51    0.82
   3   1 -10    2.42    0.82
  -3  -1   9    7.04    1.33
  -3   1   9    4.74    1.11
   3   1  -9    6.08    1.04
  -3   1   8  358.84   11.69
  -3  -1   8  365.22   11.69
   3   1  -8  365.11   10.96
   3  -1  -8  340.49    9.94
  -3  -1   7   35.57    2.59
   3   1  -7   35.38    2.30
   3  -1  -7   35.33    1.85
  -3   1   6  150.81    5.67
  -3  -1   6  141.42    5.62
   3   1  -6  151.51    5.31
   3  -1  -6  137.31    4.57
  -3   1   5  227.18    7.44
  -3  -1   5  224.48    7.42
   3   1  -5  217.69    7.03
  -3  -1   4  258.87    8.22
  -3   1   4  263.33    8.18
   3   1  -1 1193.38   30.49
   3  -1  -1 1198.93   30.49
   3  -1   0  152.23    5.27
   3   1   0  161.75    5.34
   3  -1   1 1676.33   42.09
   3   1   1 1684.51   42.10
   3   1   2  708.56   19.04
   3  -1   2  716.49   19.08
   3  -1   3   11.62    1.25
   3   1   3   11.72    1.29
   3  -1   4  131.18    5.13
   3   1   4  131.41    5.14
   3  -1   5   47.74    2.84
   3   1   5   44.44    2.76
   3  -1   6    1.45    0.77
   3   1   6    1.59    0.69
   3   1   7    5.06    1.20
   3  -1   7    4.23    1.03
   3   1   8  625.18   16.07
   3  -1   8  642.18   16.09
   3  -1   9  134.70    4.16
   3   1   9  135.11    4.17
   3  -1  10   17.72    1.13
   3   1  10   16.60    1.08
   3  -1  10   15.41    1.90
   3   1  10   15.24    1.87
   3   1  11  196.60    5.83
   3  -1  11  192.30    5.80
   3  -1  11  202.91    8.28
   3   1  11  189.22    8.06
   3   1  12   76.42    2.91
   3  -1  12   77.34    2.92
   3  -1  12   79.92    4.85
   3   1  12   81.16    4.87
   3   1  12   72.39    2.77
  -3  -1 -12   75.93    3.07
  -3   1 -12   75.25    3.08
  -3   1 -12   69.43    2.95
   3   1  12   74.94    2.87
   3  -1  13  189.49    8.52
   3   1  13  198.59    8.62
   3  -1  13  189.58    5.76
   3   1  13  189.42    5.78
  -3   1 -13  188.81    6.05
   3   1  13  185.08    5.51
   3   1  13  187.75    5.67
  -3   1 -13  175.48    5.87
   3   1  13  184.83    5.73
  -3  -1 -13  172.56    5.89
   3  -1  13  179.32    5.52
   3   1  14    5.59    1.45
   3  -1  14    4.75    1.30
  -3   1 -14    3.66    0.71
  -3   1 -14    4.30    0.80
  -3  -1 -14    4.60    0.83
   3   1  14    4.19    0.60
   3  -1  14    4.48    0.63
   3   1  14    4.54    0.69
   3   1  14    4.36    0.71
   3  -1  14    4.76    0.67
  -3   1 -14    3.76    0.80
   3  -1  14    4.63    0.74
   3   1  14    4.50    0.73
   3  -1  15    7.80    0.84
   3   1  15    8.41    0.94
  -3  -1 -15    9.55    1.10
   3  -1  15    6.19    1.59
   3   1  15    8.24    1.74
   3  -1  15    9.62    0.98
   3   1  15    7.98    0.93
   3  -1  15    8.89    0.83
  -3   1 -15    7.88    1.03
   3   1  15    7.15    0.75
   3   1  15    7.01    0.85
  -3   1 -15    6.72    0.94
  -3   1 -15    7.92    1.01
  -3   1 -16    0.65    0.59
   3  -1  16    0.20    0.35
   3  -1  16   -0.15    0.45
   3   1  16    0.52    0.47
   3   1  16    0.90    0.86
   3  -1  16   -0.60    0.80
  -3  -1 -16   -0.09    0.56
   3   1  16    0.42    0.35
  -3   1 -16    0.37    0.59
   3  -1  16    0.39    0.35
   3   1  16   -0.28    0.44
   3  -1  16    0.44    0.41
   3  -1  17   51.01    2.30
   3   1  17   58.87    2.49
  -3   1 -17   51.97    2.53
  -3   1 -17   59.46    2.80
   3  -1  17   54.78    2.37
  -3  -1 -17   56.72    2.66
   3  -1  17   54.39    2.20
   3   1  17   58.16    2.52
   3  -1  17   57.11    2.52
  -3   1 -18   25.81    1.61
   3  -1  18   25.37    1.46
   3   1  18   27.98    1.56
  -3  -1 -18   29.83    1.83
  -3   1 -18   28.20    1.81
  -3  -1 -18   25.21    1.64
   3  -1  18   27.66    1.49
  -3   1 -18   29.04    1.80
  -3   1 -19   13.94    1.08
  -3  -1 -19   13.07    1.02
  -3   1 -19   13.67    1.18
  -3  -1 -19   13.27    1.08
  -3   1 -19   15.97    1.24
  -3  -1 -19   11.85    1.11
   3   1  19   12.85    0.98
   3  -1  19   13.61    0.98
  -3  -1 -20    0.50    0.33
  -3   1 -20    0.76    0.34
  -3   1 -20    0.77    0.47
  -3  -1 -20    0.50    0.40
  -3   1 -20    0.89    0.43
   3   1  20    0.54    0.32
   3  -1  20    0.51    0.32
  -3  -1 -21    1.55    0.39
  -3   1 -21    1.65    0.39
   3  -1  21    2.16    0.32
   3   1  21    1.47    0.30
   3   1  21    2.69    0.35
  -3  -1 -22    2.78    0.28
  -3   1 -22    3.22    0.31
   3   2 -21   46.13    1.72
  -3  -2  21   48.17    1.68
   3   2 -21   50.88    1.83
   3   2 -20   -0.10    0.41
  -3  -2  20    0.18    0.27
  -3   2  20    0.28    0.30
  -3  -2  20    0.35    0.31
   3  -2 -20   -0.04    0.32
   3   2 -20   -0.05    0.32
   3   2 -20    0.28    0.39
  -3   2  20    0.46    0.34
  -3  -2  19    0.29    0.36
   3   2 -19    0.18    0.50
   3  -2 -19    0.26    0.32
  -3   2  19   -0.10    0.40
  -3  -2  19    0.18    0.33
   3   2 -19   -0.12    0.38
   3   2 -19    0.11    0.45
   3   2 -18    0.44    0.42
  -3  -2  18    0.78    0.45
  -3  -2  18    0.97    0.41
   3  -2 -18    0.88    0.44
  -3  -2  18    0.11    0.35
  -3   2  18    0.63    0.45
   3   2 -18    0.73    0.57
  -3  -2  17    5.89    0.73
  -3   2  17    7.61    0.72
   3   2 -17    7.29    0.93
  -3  -2  17    6.62    0.78
   3  -2 -17    7.08    0.83
  -3  -2  17    6.22    0.75
  -3   2  17    6.92    0.84
   3   2 -17    7.04    0.91
  -3   2  16  145.85    4.63
   3   2 -16  150.78    5.17
  -3   2  16  148.00    4.96
   3   2 -16  148.03    4.97
  -3  -2  16  148.56    4.79
  -3   2  16  153.23    5.00
  -3   2  16  148.90    4.91
  -3  -2  16  144.23    4.74
  -3  -2  15    1.34    0.45
  -3   2  15    1.93    0.56
  -3   2  15    1.27    0.44
  -3  -2  15    1.55    0.50
  -3   2  15    1.72    0.54
  -3   2  15    1.94    0.61
   3   2 -15    2.31    0.72
   3   2 -15    2.53    0.71
  -3  -2  15    0.99    0.94
  -3   2  15    0.66    0.95
  -3   2  14  149.26    4.90
  -3  -2  14  147.89    4.73
  -3   2  14  142.09    4.69
   3   2 -14  151.01    5.12
  -3   2  14  148.45    4.91
  -3  -2  14  147.38    4.69
  -3   2  14  146.12    4.84
   3   2 -14  149.52    6.86
  -3   2  14  154.19    8.12
  -3  -2  14  150.47    8.06
   3   2 -14  142.71    4.86
  -3   2  13  285.84    8.10
   3   2 -13  290.00    8.48
  -3  -2  13  287.66    8.06
  -3   2  13  293.27    8.23
  -3  -2  13  286.54   11.77
  -3   2  13  301.86   12.00
  -3   2  13  277.19    8.23
  -3   2  13  278.59    8.20
  -3  -2  13  290.25    8.08
   3   2 -13  289.81   10.65
  -3   2  12  548.50   14.38
  -3  -2  12  536.64   18.22
  -3   2  12  532.55   18.11
   3   2 -12  575.96   14.67
  -3   2  12  545.81   14.09
  -3   2  12  531.20   14.32
  -3  -2  12  540.77   14.17
   3   2 -12  559.36   17.19
  -3   2  12  542.37   14.40
   3   2 -11   48.57    2.21
  -3  -2  11   46.15    3.77
  -3   2  11   47.95    3.83
   3   2 -11   45.75    3.37
   3   2 -10   32.14    1.68
  -3   2  10   35.59    3.11
  -3  -2  10   33.84    2.98
   3   2 -10   32.57    2.66
   3   2  -9   86.60    3.07
  -3   2   9   88.87    4.81
  -3  -2   9   85.48    4.75
   3   2  -9   92.20    4.59
   3   2  -8  575.88   15.77
   3   2  -8  587.26   15.19
  -3  -2   8  617.96   17.75
  -3   2   8  615.43   17.70
   3   2  -8  605.65   17.34
  -3  -2   7   21.30    1.97
  -3   2   7   22.93    2.03
   3   2  -7   20.38    1.88
  -3   2   6   43.86    2.70
  -3  -2   6   41.57    2.65
   3  -2  -6   40.54    1.65
   3   2  -6   40.28    2.56
  -3  -2   5   17.65    1.63
  -3   2   5   23.16    1.80
   3   2  -5   22.28    1.77
   3   2  -4  284.95    8.81
   3  -2  -2  354.86   10.43
   3   2  -2  359.20   10.43
   3  -2  -1  130.26    4.67
   3   2  -1  127.40    4.65
   3  -2   0 4705.80  115.38
   3   2   0 4778.72  115.38
   3  -2   1  285.51    8.55
   3   2   1  278.22    8.46
   3   2   2  802.34   21.42
   3  -2   2  815.19   21.40
   3   2   3  122.96    4.82
   3  -2   3  125.12    4.83
   3  -2   4  135.71    5.29
   3   2   4  138.68    5.33
   3  -2   5    6.61    1.06
   3   2   5    8.44    1.21
   3   2   6    4.97    1.01
   3  -2   6    7.71    1.19
   3   2   8  611.43   16.45
  -3   2  -8  618.25   15.88
   3  -2   8  630.32   15.80
   3   2   8  619.51   15.79
   3   2   9    2.63    0.45
   3  -2   9    2.62    0.47
  -3   2  -9    2.66    0.50
   3  -2  10   72.13    4.21
   3   2  10   76.52    4.30
  -3   2 -10   70.88    2.76
   3  -2  10   71.46    2.64
   3   2  10   70.51    2.64
   3   2  11   25.53    2.56
   3  -2  11   26.17    2.56
   3   2  11   25.10    1.41
   3  -2  11   27.45    1.46
  -3   2 -11   24.49    1.51
  -3  -2 -12  323.31    9.31
   3  -2  12  318.70    8.83
  -3   2 -12  336.11    9.38
   3  -2  12  347.82    9.19
   3   2  12  338.77    9.17
   3  -2  12  344.86   12.21
   3   2  12  338.90   12.11
   3   2  12  329.49    9.15
  -3   2 -12  317.99    9.39
   3   2  12  306.76    8.88
   3   2  13    6.82    0.71
  -3  -2 -13    6.57    0.90
  -3   2 -13    8.52    1.05
  -3   2 -13    7.46    0.93
   3  -2  13    6.43    0.71
   3  -2  13    7.94    0.88
   3   2  13    8.44    0.87
   3   2  13    6.43    0.79
   3  -2  13    6.45    1.48
   3   2  13    6.44    1.48
  -3   2 -14    0.83    0.57
   3  -2  14    1.14    0.41
   3  -2  14    1.32    0.53
   3   2  14    1.74    0.51
   3   2  14    1.09    0.48
   3   2  14    1.38    0.84
   3  -2  14    1.38    0.93
  -3   2 -14    0.98    0.59
  -3  -2 -14    1.64    0.56
  -3   2 -14    0.94    0.58
   3  -2  15   38.68    1.97
   3  -2  15   32.77    3.37
   3   2  15   38.32    3.58
   3   2  15   38.38    1.98
   3  -2  15   38.95    1.84
  -3  -2 -15   33.01    1.99
  -3   2 -15   35.47    2.07
   3   2  15   37.96    1.98
  -3   2 -15   35.25    2.09
   3  -2  16   44.13    2.12
   3   2  16   42.78    2.12
  -3   2 -16   42.08    2.25
  -3  -2 -16   37.73    2.13
   3  -2  16   41.47    1.93
   3  -2  16   39.45    1.86
   3   2  16   42.39    2.11
  -3   2 -17   48.78    2.41
   3  -2  17   50.26    2.14
  -3  -2 -17   46.39    2.30
  -3   2 -17   50.92    2.54
  -3  -2 -17   49.90    2.53
   3  -2  17   50.60    2.06
   3  -2  17   51.42    2.18
   3   2  17   49.88    2.32
   3  -2  18    4.94    0.62
  -3   2 -18    5.40    0.76
   3  -2  18    6.07    0.69
  -3   2 -18    5.64    0.83
   3   2  18    6.06    0.76
  -3  -2 -18    5.73    0.83
  -3  -2 -19   63.41    2.53
  -3   2 -19   69.61    2.69
  -3  -2 -19   72.42    2.81
  -3   2 -19   71.07    2.81
   3  -2  19   69.45    2.49
   3   2  19   72.41    2.62
  -3   2 -20    4.02    0.57
  -3  -2 -20    4.16    0.58
   3   2  20    4.51    0.52
   3   2  20    4.32    0.51
   3  -2  20    4.19    0.48
  -3  -2 -21   21.02    0.97
   3   2  21   20.24    0.88
   3  -2  21   21.30    0.88
   3   2  21   19.53    0.86
   3   3 -21    5.01    0.46
   3   3 -20   15.19    0.97
   3   3 -20   16.86    1.01
  -3   3  20   16.20    0.91
   3   3 -19    1.21    0.44
   3   3 -19    1.27    0.50
  -3   3  19    0.73    0.37
  -3   3  19    1.69    0.45
  -3  -3  19    1.53    0.40
  -3  -3  18   33.46    1.56
  -3   3  18   35.32    1.73
   3   3 -18   35.73    1.81
   3   3 -18   32.96    1.79
  -3  -3  18   30.43    1.46
  -3   3  18   33.24    1.72
   3   3 -17   62.00    2.75
  -3   3  17   62.28    2.62
  -3   3  17   60.50    2.37
  -3  -3  17   60.29    2.36
   3   3 -16   38.25    2.14
  -3   3  16   36.84    2.00
  -3   3  16   37.75    1.83
  -3  -3  16   37.72    1.79
   3   3 -15   13.74    1.98
   3   3 -15   16.26    1.41
  -3  -3  15   14.89    1.10
  -3   3  15   16.69    1.31
  -3   3  15   17.81    1.24
  -3   3  14  124.52    4.24
   3   3 -14  127.84    4.61
  -3  -3  14  118.41    7.01
  -3   3  14  123.08    4.37
  -3   3  14  126.77    4.33
  -3  -3  14  121.10    4.05
   3   3 -14  113.09    6.25
   3   3 -14  124.60    4.34
   3   3 -13   58.35    2.48
  -3  -3  13   47.96    4.19
  -3   3  13   48.61    4.14
  -3  -3  13   52.11    2.22
  -3   3  13   53.50    2.40
  -3   3  13   51.09    2.22
  -3   3  13   51.65    2.35
   3   3 -13   55.42    4.09
   3   3 -13   57.62    2.70
  -3   3  13   54.61    2.32
  -3   3  13   53.75    2.48
  -3   3  12    1.35    0.45
  -3   3  12    1.88    0.50
  -3   3  12    1.56    0.50
   3   3 -12    1.72    0.62
  -3   3  12    1.71    0.50
  -3   3  12    2.22    0.58
   3   3 -12    0.96    0.84
  -3  -3  12    1.66    1.01
  -3   3  12    4.10    1.32
  -3  -3  11    2.04    0.96
  -3   3  11    0.25    0.62
   3   3 -11    1.22    0.58
   3   3 -11    2.29    1.01
  -3   3  11    0.26    0.31
  -3   3  11    0.06    0.36
  -3   3  11   -0.07    0.38
  -3   3  11    0.29    0.32
  -3   3  11    0.89    0.39
  -3   3  10    9.71    1.59
  -3  -3  10    6.47    1.41
   3   3 -10    7.33    0.87
   3   3 -10    9.47    1.61
  -3  -3   9  192.99    7.96
  -3   3   9  187.40    7.80
   3   3  -9  189.45    5.84
   3   3  -9  201.99    8.01
   3   3  -8   23.26    1.77
  -3  -3   8   30.68    2.58
  -3   3   8   25.95    2.31
   3   3  -8   24.73    1.41
   3   3  -8   25.25    2.44
   3   3  -7  122.68    4.83
  -3  -3   7  119.39    5.41
   3   3  -7  120.74    3.91
   3   3  -7  128.78    5.65
   3   3  -6  892.85   22.55
   3   3  -6  918.93   24.05
   3   3  -6  905.22   24.81
   3   3  -5   78.44    3.97
   3   3  -3  572.32   16.11
   3  -3  -3  578.49   16.18
   3   3  -3  614.61   16.58
   3   3  -2   17.23    1.44
   3  -3  -2   21.50    1.57
   3   3  -2   21.04    1.71
   3  -3  -1  213.55    6.70
   3   3  -1  195.09    6.53
   3   3  -1  218.86    7.01
  -3   3   0 3167.75   76.94
   3  -3   0 3082.22   76.53
   3   3   0 3119.61   76.50
  -3   3  -1  257.35    7.94
   3  -3   1  245.94    7.65
   3   3   1  244.13    7.61
   3   3   2   58.54    2.76
   3  -3   2   52.57    2.69
   3  -3   3   69.95    3.25
   3   3   3   67.94    3.21
   3  -3   4  494.80   14.13
   3   3   4  490.48   14.09
   3   3   5   36.15    2.33
   3  -3   5   41.49    2.57
   3   3   5   36.48    2.45
   3   3   6  544.49   15.14
  -3   3  -6  526.38   13.67
   3   3   7   61.28    3.13
   3  -3   7   63.15    2.20
   3   3   7   62.01    2.18
  -3   3  -7   62.71    2.40
   3  -3   8  623.57   17.45
   3   3   8  620.16   17.41
   3   3   8  588.95   16.50
   3   3   8  598.70   15.21
   3  -3   8  584.35   15.18
  -3   3  -8  601.51   15.55
   3  -3   9  152.92    6.24
   3   3   9  141.83    6.10
  -3   3  -9  141.96    4.62
   3   3   9  139.03    4.30
   3  -3   9  140.79    4.30
   3   3  10    0.57    0.58
   3  -3  10    1.53    0.75
  -3   3 -10    0.99    0.45
   3  -3  10    0.61    0.33
   3   3  10    1.17    0.38
  -3   3 -11   26.04    1.66
   3  -3  11   19.61    2.26
   3   3  11   22.64    2.39
   3   3  11   25.08    1.39
  -3   3 -11   24.03    1.55
   3   3  11   21.70    1.41
  -3   3 -11   23.48    1.54
   3  -3  11   28.45    1.46
   3  -3  12    3.28    1.01
   3   3  12    4.88    1.18
  -3   3 -12    4.37    0.79
   3  -3  12    4.88    0.57
   3  -3  12    4.68    0.65
   3   3  12    5.32    0.67
   3   3  12    6.12    0.79
  -3   3 -12    3.81    0.75
  -3   3 -12    4.91    0.83
  -3   3 -13   50.94    2.55
  -3   3 -13   45.65    2.41
   3  -3  13   47.91    2.01
  -3   3 -13   46.90    2.43
   3   3  13   46.92    2.32
   3  -3  13   50.08    3.91
   3   3  13   50.36    3.89
   3  -3  13   50.76    2.22
   3   3  13   53.55    2.26
  -3   3 -14  140.18    5.03
   3  -3  14  138.16    4.44
  -3   3 -14  144.02    5.09
  -3   3 -14  128.41    4.89
   3   3  14  139.03    4.86
   3  -3  14  146.24    4.69
   3   3  14  160.69    4.80
   3   3  14  142.28    7.26
   3  -3  14  145.08    7.31
  -3   3 -15   18.63    1.50
  -3  -3 -15   20.14    1.52
  -3   3 -15   19.13    1.49
   3  -3  15   17.31    1.15
  -3   3 -15   18.43    1.53
   3  -3  15   19.24    1.30
   3   3  15   19.83    1.32
   3   3  15   18.15    1.38
  -3  -3 -16    1.88    0.61
  -3   3 -16    1.63    0.61
   3   3  16    2.07    0.58
  -3   3 -16    1.30    0.70
   3  -3  16    1.74    0.46
  -3   3 -16    2.27    0.64
  -3   3 -17   38.82    2.05
   3  -3  17   37.29    1.70
  -3  -3 -17   39.53    2.03
  -3   3 -17   38.73    2.04
   3   3  17   36.58    1.91
   3   3  17   38.64    1.95
   3  -3  17   40.90    1.75
  -3   3 -17   34.74    2.01
  -3   3 -18   10.04    0.94
   3  -3  18    7.27    0.65
  -3  -3 -18    8.70    0.87
  -3   3 -18    7.41    0.85
   3   3  18    7.86    0.72
  -3   3 -18    8.12    0.93
   3  -3  18    6.34    0.63
   3  -3  18    7.17    0.71
   3   3  18    9.00    0.86
   3   3  18    8.34    0.83
   3   3  19   45.55    1.90
  -3  -3 -19   48.19    1.96
   3   3  19   44.32    1.70
  -3   3 -19   48.61    2.10
   3  -3  19   50.83    1.85
   3   3  19   49.13    1.96
  -3   3 -19   45.52    1.97
  -3  -3 -20    0.24    0.23
   3  -3  20    0.11    0.22
   3   3  20    0.06    0.26
   3   3  20   -0.11    0.29
   3   3  20    0.31    0.27
   3   3  21    7.01    0.48
   3   3  21    5.40    0.41
  -3  -4  20   26.57    1.07
   3   4 -19    0.90    0.38
  -3   4  19    1.05    0.34
  -3  -4  19    0.40    0.26
   3   4 -19    0.55    0.39
  -3   4  19    0.59    0.33
  -3  -4  19    1.23    0.37
   3   4 -19    0.76    0.34
   3   4 -18   12.19    1.00
   3   4 -18   14.66    1.07
  -3   4  18   14.62    1.01
  -3   4  18   13.77    1.00
   3   4 -18   13.58    1.01
  -3  -4  18   13.10    0.91
  -3  -4  17  110.89    3.57
  -3   4  17  125.97    3.89
   3   4 -17  120.97    4.21
   3   4 -17  123.93    4.09
  -3   4  17  122.87    4.07
  -3   4  17  123.20    4.11
   3   4 -17  128.24    4.13
  -3  -4  17  112.58    3.80
  -3   4  16    9.26    0.95
   3   4 -16    9.06    1.04
  -3  -4  16    8.31    0.74
  -3   4  16    7.82    0.83
   3   4 -16    8.47    0.96
  -3   4  16    9.36    0.98
  -3   4  15   78.40    3.17
   3   4 -15   77.24    3.32
  -3  -4  15   74.28    2.74
  -3   4  15   81.31    3.09
   3   4 -15   78.87    3.14
  -3   4  15   74.81    3.17
  -3   4  14   14.14    1.26
  -3   4  14   14.56    1.08
  -3  -4  14   13.91    0.99
  -3   4  14   12.82    1.13
   3   4 -14   15.91    2.25
   3   4 -14   13.98    1.34
  -3   4  14   15.30    1.26
   3   4 -14   13.17    1.18
  -3   4  13    1.01    0.96
   3   4 -13    0.46    0.55
   3   4 -13    1.28    0.56
  -3   4  13    1.21    0.54
   3   4 -13    0.27    0.61
  -3   4  13    0.58    0.43
  -3  -4  13    0.58    0.36
  -3   4  13    0.92    0.53
  -3   4  13    1.09    0.54
   3   4 -12  138.32    4.61
  -3   4  12  139.53    4.46
  -3   4  12  145.94    4.72
   3   4 -12  142.10    5.00
  -3   4  12  135.28    4.79
  -3   4  12  141.03    4.57
   3   4 -12  130.17    4.26
   3   4 -12  131.39    6.99
  -3   4  12  131.43    4.71
   3   4 -11   34.80    1.79
  -3   4  11   33.54    1.92
  -3   4  11   32.28    1.77
  -3   4  11   36.31    1.87
  -3   4  11   32.56    1.69
  -3   4  11   36.33    1.95
   3   4 -11   34.78    3.29
   3   4 -11   38.67    2.13
  -3   4  10    0.39    0.35
   3   4 -10    1.11    0.34
   3   4 -10    0.96    0.55
  -3   4  10    0.78    0.43
   3   4 -10    0.25    0.56
  -3   4  10    1.67    0.47
  -3   4  10    0.63    0.34
  -3   4  10    0.36    0.39
  -3   4   9    2.10    0.44
   3   4  -9    1.65    0.86
   3   4  -9    2.60    0.62
   3   4  -8   48.66    3.63
   3   4  -8   47.21    2.92
   3   4  -8   47.38    2.22
   3   4  -7  137.05    5.63
   3   4  -7  142.12    4.43
  -3   4   7  124.74    3.95
   3   4  -6   10.06    1.37
  -3   4   6    9.59    0.74
   3   4  -6   10.64    0.90
   3   4  -5   73.47    4.10
  -3   4   5   65.65    2.40
   3   4  -5   76.10    2.67
   3   4  -5   74.23    3.90
   3  -4  -5   65.89    3.46
   3   4  -5   65.36    3.47
   3  -4  -4   67.56    3.26
   3   4  -4   68.73    3.28
  -3   4   4   63.48    2.37
   3   4  -4   72.40    3.86
   3   4  -4   70.65    2.53
   3  -4  -3    3.63    0.68
   3   4  -3    3.90    0.70
   3   4  -3    3.41    0.90
  -3   4   3    4.45    0.52
  -3   4   3    4.74    0.93
   3   4  -3    3.88    0.98
   3   4  -3    2.78    0.46
   3   4  -2  207.98    7.34
  -3   4   2  200.64    7.23
   3   4  -2  214.06    7.68
   3  -4  -2  193.03    6.26
   3   4  -2  192.78    6.23
  -3   4   2  201.52    5.65
   3   4  -1  830.74   22.38
   3   4  -1  822.08   21.82
   3   4  -1  769.68   20.42
   3   4   0  335.30    9.94
  -3   4   0  312.53   10.09
   3   4   0  322.82   10.59
   3   4   0  300.05    8.74
  -3   4   0  314.89    8.39
   3   4   1 1280.65   32.19
  -3   4  -1 1297.72   32.70
   3   4   1 1217.17   31.15
  -3   4  -1 1236.22   30.71
   3   4   2  342.96   10.32
  -3   4  -2  350.79    9.22
  -3   4  -2  356.16   10.94
   3   4   2  357.96   11.39
   3  -4   2  348.37    9.85
   3   4   2  339.60    9.76
   3   4   3 1542.77   40.65
  -3   4  -3 1697.39   41.67
   3   4   3 1695.60   42.27
  -3   4  -3 1633.62   39.73
  -3   4  -3 1598.31   39.66
   3   4   4    7.28    0.87
   3   4   4    7.32    1.22
  -3   4  -4    6.48    0.68
  -3   4  -4    8.19    0.68
   3   4   5  243.53    8.42
  -3   4  -5  231.43    6.57
  -3   4  -5  223.63    6.35
   3   4   6    0.61    0.54
  -3   4  -6    0.68    0.36
  -3   4  -6    0.64    0.30
   3   4   6    1.19    0.45
   3  -4   6    1.12    0.48
   3  -4   7  255.11    8.60
   3   4   7  255.59    8.53
   3   4   7  270.54    9.03
  -3   4  -7  262.59    7.11
  -3   4  -7  253.37    7.45
   3   4   8  207.60    7.31
   3   4   8  186.20    7.08
   3  -4   8  191.48    7.19
  -3   4  -8  192.43    5.98
   3  -4   9   19.11    1.92
   3   4   9   18.91    1.93
   3   4   9   18.76    1.07
  -3   4  -9   19.22    1.15
  -3   4  -9   18.21    1.35
   3  -4  10    6.56    1.22
   3   4  10    5.30    1.11
  -3   4 -10    7.33    0.92
   3   4  10    5.74    0.61
   3   4  10    3.69    0.65
   3   4  10    4.93    0.71
  -3   4 -10    3.44    0.67
  -3   4 -10    4.38    0.72
  -3   4 -11 1090.10   28.14
   3   4  11 1081.05   30.57
   3  -4  11 1108.90   27.64
   3   4  11 1130.31   27.65
   3  -4  11 1087.44   30.71
  -3   4 -11 1125.57   28.43
   3   4  11 1122.10   28.16
   3   4  11 1126.27   28.16
  -3   4 -11 1057.64   28.10
  -3   4 -12    9.17    1.04
   3   4  12    8.68    0.98
   3   4  12   10.05    1.05
   3   4  12    6.95    1.39
  -3   4 -12    9.74    1.09
  -3   4 -12    9.37    1.00
  -3   4 -12    8.86    1.10
   3  -4  12   11.90    0.92
   3   4  12   12.01    0.92
  -3   4 -13    0.17    0.51
   3  -4  13    0.38    0.30
   3  -4  13    0.40    0.32
   3   4  13   -0.11    0.36
  -3   4 -13    0.38    0.41
   3   4  13   -0.08    0.42
   3   4  13    0.24    0.47
  -3   4 -13    1.10    0.62
   3   4  14   23.44    1.60
  -3   4 -14   25.69    1.73
   3  -4  14   24.16    1.29
   3   4  14   26.78    1.67
  -3   4 -14   23.59    1.71
  -3   4 -14   23.23    1.57
   3   4  15   82.50    3.31
   3  -4  15   81.81    2.86
  -3   4 -15   84.94    3.43
   3   4  15   84.87    3.32
  -3   4 -15   87.25    3.51
  -3   4 -15   85.43    3.28
  -3  -4 -15   75.39    3.15
   3   4  16    9.58    0.99
  -3  -4 -16    7.86    0.85
   3   4  16   10.22    0.98
  -3   4 -16    8.37    0.98
   3  -4  16    8.56    0.72
   3   4  16    9.17    0.94
  -3   4 -16    8.82    1.00
   3   4  17   49.91    2.14
   3  -4  17   44.86    1.84
   3   4  17   44.60    1.99
   3  -4  17   43.31    1.73
  -3   4 -17   45.70    2.14
  -3  -4 -17   40.03    1.87
   3   4  17   46.81    2.10
  -3   4 -17   45.94    2.17
   3   4  18   17.63    1.06
  -3   4 -18   18.16    1.19
   3  -4  18   19.22    1.00
  -3   4 -18   17.90    1.17
   3   4  18   19.27    1.16
   3   4  18   18.77    1.15
   3   4  19    8.35    0.66
   3   4  19    7.65    0.56
   3  -4  19    8.99    0.62
   3   4  19    8.26    0.67
   3   4  19    8.82    0.72
   3   4  19    8.76    0.75
   3   4  20    2.04    0.26
   3   4  20    2.10    0.27
   3  -4  20    1.96    0.26
   3   4  20    2.95    0.38
   3   4  20    1.87    0.30
   3   4  20    2.13    0.31
  -3   5  19   58.55    1.98
  -3  -5  19   59.34    1.90
   3   5 -18   42.82    1.85
  -3   5  18   49.52    1.85
  -3  -5  18   49.21    1.77
  -3   5  18   44.20    1.77
   3   5 -17   42.29    1.87
   3   5 -17   39.82    1.94
  -3   5  17   45.12    1.93
  -3  -5  17   44.40    1.78
  -3   5  17   45.52    1.92
  -3   5  16   79.02    2.82
   3   5 -16   68.83    2.92
   3   5 -16   74.67    2.83
  -3   5  16   71.98    2.83
  -3   5  16   70.79    2.85
  -3  -5  16   75.65    2.67
   3   5 -15    0.89    0.48
  -3   5  15    1.24    0.51
  -3   5  15    0.51    0.47
   3   5 -15    1.05    0.52
   3   5 -15    1.03    0.47
  -3   5  15    0.71    0.45
  -3  -5  15    1.16    0.45
  -3   5  14   24.64    1.61
   3   5 -14   21.43    1.20
  -3   5  14   26.50    1.67
  -3   5  14   27.51    1.61
  -3  -5  14   25.06    1.41
   3   5 -14   24.14    1.69
   3   5 -14   26.87    1.58
  -3   5  13    0.25    0.47
  -3   5  13    1.04    0.52
  -3   5  13    0.65    0.49
   3   5 -13    1.18    0.41
  -3   5  13    0.61    1.16
   3   5 -13    1.01    0.52
   3   5 -13    1.11    0.63
  -3   5  12   60.09    2.73
  -3   5  12   59.26    2.79
   3   5 -12   61.13    2.47
   3   5 -12   71.45    4.96
  -3   5  12   65.34    2.68
   3   5 -12   66.39    2.69
  -3   5  12   64.45    2.91
   3   5 -12   61.64    2.97
  -3   5  11   27.46    1.66
   3   5 -11   30.08    1.94
   3   5 -11   27.53    3.03
   3   5 -11   27.55    1.56
  -3   5  11   28.01    1.60
   3   5 -11   30.45    1.65
  -3   5  11   30.37    1.61
  -3   5  11   27.31    1.74
  -3   5  11   28.71    1.82
  -3   5  10   31.46    1.77
   3   5 -10   31.28    1.94
   3   5 -10   33.91    3.36
   3   5 -10   29.69    1.50
  -3   5  10   29.35    1.64
  -3   5  10   31.45    1.56
  -3   5  10   28.88    1.78
   3   5 -10   31.16    1.63
  -3   5  10   30.78    1.84
   3   5  -9   26.76    1.45
   3   5  -9   26.84    1.45
  -3   5   9   25.88    1.59
  -3   5   9   25.96    1.41
  -3   5   9   26.44    1.57
   3   5  -9   25.86    1.73
  -3   5   9   24.55    1.59
  -3   5   9   26.45    1.43
  -3   5   9   27.50    1.51
   3   5  -9   25.13    1.35
  -3   5   9   24.85    1.61
  -3   5   8   73.95    2.82
   3   5  -8   73.69    2.67
   3   5  -8   79.00    2.83
  -3   5   8   76.70    2.76
  -3   5   8   75.88    3.00
  -3   5   8   76.47    2.95
   3   5  -8   80.73    4.28
  -3   5   8   70.98    2.66
   3   5  -8   75.59    3.15
  -3   5   8   69.73    2.72
  -3   5   8   76.36    3.01
  -3   5   8   78.60    3.07
  -3   5   7  261.94    7.40
   3   5  -7  267.97    7.85
   3   5  -7  274.76    9.72
  -3   5   7  261.55    7.68
  -3   5   7  265.80    7.36
  -3   5   7  266.63    7.68
   3   5  -7  274.55   10.57
   3   5  -7  259.17    7.42
  -3   5   7  257.11    7.37
   3   5  -6    0.91    0.65
   3   5  -6    1.16    0.68
   3   5  -6    0.35    0.41
  -3   5   6    1.66    0.46
   3   5  -5   -0.21    0.64
   3   5  -5   -0.07    0.38
  -3   5   5   -0.05    0.30
   3   5  -4   21.80    2.26
   3   5  -4   17.09    2.05
   3   5  -4   21.39    1.32
  -3   5   4   19.24    1.21
   3   5  -3   84.69    4.56
  -3   5   3   83.34    4.42
   3   5  -3   83.21    4.68
   3   5  -3   81.67    2.98
  -3   5   3   77.54    2.89
   3   5  -2   34.49    2.69
  -3   5   2   35.66    2.71
   3   5  -2   33.21    2.88
   3   5  -2   31.36    1.60
  -3   5   2   31.12    1.59
   3   5  -1  225.17    8.65
   3   5  -1  218.20    7.95
   3   5  -1  213.11    6.19
  -3   5   1  211.64    6.13
   3   5   0   12.21    1.48
  -3   5   0   12.48    1.67
   3   5   0   13.23    1.88
   3   5   0   13.60    0.96
  -3   5   0   12.59    0.92
  -3   5   0   12.90    0.98
   3   5   1   88.21    4.19
  -3   5  -1   98.65    4.83
  -3   5  -1   91.26    3.16
   3   5   1   88.57    3.09
  -3   5  -1   94.64    3.24
   3   5   2   90.40    4.08
  -3   5  -2   97.29    4.78
   3   5   2  100.44    5.18
  -3   5  -2   96.21    3.28
  -3   5  -2   88.17    3.22
   3   5   3   91.53    3.90
  -3   5  -3   97.84    3.34
  -3   5  -3  100.29    4.84
   3   5   3   98.43    5.19
  -3   5  -3   95.14    3.36
  -3   5  -4   39.98    1.83
   3   5   4   42.44    3.24
  -3   5  -4   36.75    1.85
  -3   5  -5  121.79    3.96
   3   5   5  127.34    5.99
  -3   5  -5  117.90    4.09
  -3   5  -6  170.23    5.15
  -3   5  -6  165.06    5.40
   3   5   6  181.96    7.37
   3   5   7    0.50    0.42
  -3   5  -7    0.45    0.45
   3   5   7    0.84    0.44
  -3   5  -7    1.32    0.40
   3   5   7    0.82    0.49
   3   5   7    0.93    0.50
   3   5   7    0.85    0.41
  -3   5  -7    1.23    0.40
  -3   5  -7    0.81    0.36
  -3   5  -7    0.38    0.35
   3   5   7    0.19    0.50
   3   5   8  405.10   13.11
   3   5   8  403.24   11.23
  -3   5  -8  396.16   11.01
  -3   5  -8  417.35   11.48
   3   5   8  416.38   11.40
   3   5   8  394.60   11.03
   3   5   8  418.38   11.25
  -3   5  -8  413.59   10.99
  -3   5  -8  411.55   10.80
   3   5   8  417.49   11.46
  -3   5  -9    8.03    0.84
  -3   5  -9    9.84    1.09
   3   5   9    8.75    0.99
   3   5   9    8.49    0.93
   3   5   9    8.08    0.81
   3   5   9    9.58    1.00
  -3   5  -9    8.18    0.74
  -3   5  -9    8.09    0.82
  -3   5 -10  199.35    6.41
   3   5  10  201.41    6.29
  -3   5 -10  191.87    5.81
   3   5  10  192.60    6.16
   3   5  10  204.17    6.23
   3   5  10  183.14    5.80
   3   5  11  433.95   11.96
   3   5  11  462.57   12.57
  -3   5 -11  430.82   12.23
  -3   5 -11  440.71   11.93
   3   5  11  457.68   12.46
   3   5  11  466.18   12.51
  -3   5 -11  475.34   12.81
   3   5  12   73.62    3.11
  -3   5 -12   72.41    3.27
   3   5  12   74.46    3.19
  -3   5 -12   67.42    2.95
   3   5  12   73.88    3.12
   3   5  13    6.97    0.92
  -3   5 -13    9.96    1.14
  -3   5 -13    8.31    0.95
   3   5  13    7.31    0.96
   3   5  13    8.63    0.98
   3   5  14    0.92    0.53
  -3   5 -14    0.72    0.48
  -3   5 -14    0.96    0.59
   3   5  14    2.27    0.62
   3   5  14    1.15    0.50
   3   5  15  120.31    4.23
   3   5  15  127.79    4.47
  -3   5 -15  123.72    4.41
   3   5  15  119.80    4.22
   3   5  15  126.05    4.30
   3   5  16    3.40    0.62
   3   5  16    3.89    0.70
   3   5  16    3.84    0.65
   3   5  16    3.48    0.65
  -3   5 -16    3.60    0.65
   3   5  16    3.35    0.59
   3   5  17    0.48    0.35
   3   5  17    0.59    0.43
   3   5  17    0.05    0.35
   3  -5  17    0.15    0.30
   3   5  17    0.83    0.43
  -3   5 -17    0.96    0.41
   3   5  17    0.55    0.39
   3   5  18    9.62    0.68
   3   5  18    9.70    0.73
   3  -5  18   10.48    0.64
   3   5  18   10.97    0.76
   3   5  18   11.42    0.85
   3  -5  18    9.19    0.63
   3   5  18    9.48    0.72
   3   5  18    9.51    0.76
   3   5  19    2.07    0.27
   3   5  19    2.37    0.37
   3   5  19    2.58    0.35
   3   5  19    1.81    0.28
   3  -5  19    1.75    0.25
  -3   6  18    0.26    0.22
  -3  -6  18    0.38    0.20
   3   6 -17   10.82    0.78
  -3   6  17   11.05    0.78
  -3  -6  17   11.63    0.72
  -3   6  17   12.21    0.79
   3   6 -17    9.18    0.59
  -3   6  16   47.90    2.03
  -3  -6  16   51.79    1.89
   3   6 -16   45.39    2.05
  -3   6  16   49.53    2.03
  -3   6  16   52.06    2.03
  -3   6  15   63.95    2.47
  -3  -6  15   61.06    2.25
   3   6 -15   58.70    2.09
   3   6 -15   60.53    2.57
  -3   6  15   61.62    2.49
  -3   6  15   60.77    2.46
  -3   6  14   16.09    1.18
  -3  -6  14   14.99    1.03
   3   6 -14   14.90    1.00
   3   6 -14   13.95    0.90
   3   6 -14   14.43    1.23
  -3   6  14   15.07    1.17
  -3   6  14   14.33    1.16
   3   6 -13    0.12    0.39
  -3   6  13   -0.15    0.50
   3   6 -13    0.50    0.38
   3   6 -13    0.94    0.60
  -3   6  13    0.75    0.57
  -3   6  12  113.56    3.99
  -3   6  12  111.33    4.10
   3   6 -12  109.43    3.70
  -3   6  12  108.09    4.04
   3   6 -12  106.47    4.19
  -3   6  11    0.60    0.53
   3   6 -11   -0.19    0.62
   3   6 -11    0.19    0.42
  -3   6  11    0.58    0.47
  -3   6  11    0.51    0.46
  -3   6  11    0.58    0.53
   3   6 -11    0.06    0.36
  -3   6  11    0.24    0.32
  -3   6  10    1.13    0.43
  -3   6  10    1.01    0.51
  -3   6  10    1.51    0.59
   3   6 -10    0.46    0.48
   3   6 -10    0.78    0.43
  -3   6  10    0.72    0.48
  -3   6  10    0.70    0.48
   3   6 -10    0.09    0.53
  -3   6  10    1.97    0.63
  -3   6   9    1.34    0.47
  -3   6   9    1.48    0.57
  -3   6   9    0.29    0.44
  -3   6   9    0.96    0.48
   3   6  -9   -0.05    0.32
   3   6  -9    0.27    0.39
   3   6  -9    0.29    0.72
  -3   6   9    0.48    0.44
   3   6  -9    1.02    0.62
  -3   6   9    0.08    0.40
   3   6  -8   31.33    1.72
  -3   6   8   34.15    1.71
  -3   6   8   31.16    1.78
   3   6  -8   29.17    3.16
   3   6  -8   31.51    1.63
   3   6  -8   35.88    1.68
   3   6  -8   34.32    2.04
  -3   6   8   33.13    1.72
  -3   6   8   34.08    1.90
  -3   6   8   32.49    1.90
  -3   6   8   31.70    1.51
   3   6  -7  120.98    6.01
  -3   6   7  117.86    4.01
   3   6  -7  118.95    3.85
   3   6  -7  124.46    4.42
  -3   6   7  121.98    4.02
  -3   6   7  113.86    4.13
   3   6  -7  116.53    3.82
   3   6  -7  118.95    4.01
  -3   6   7  112.82    3.89
  -3   6   7  118.94    3.75
  -3   6   7  114.37    4.06
   3   6  -7  116.56    3.84
  -3   6   7  116.48    3.95
   3   6  -7  114.78    3.96
   3   6  -7  119.92    6.58
  -3   6   7  118.08    4.21
  -3   6   7  113.07    3.74
   3   6  -6    3.90    1.17
   3   6  -6    5.59    0.67
  -3   6   6    5.02    0.66
   3   6  -6    5.72    1.40
  -3   6   6    5.78    0.72
   3   6  -6    6.33    0.88
  -3   6   6    5.33    0.58
  -3   6   6    6.29    0.76
  -3   6   6    5.12    0.75
   3   6  -6    5.79    0.68
   3   6  -6    5.29    0.72
  -3   6   6    6.49    0.67
  -3   6   6    5.33    0.61
  -3   6   6    5.31    0.66
  -3   6   6    4.66    0.66
  -3   6   6    5.66    0.73
   3   6  -6    6.33    0.72
   3   6  -6    5.71    0.73
  -3   6   6    6.89    0.85
  -3   6   6    5.65    0.66
   3   6  -5   87.98    5.19
  -3   6   5   88.53    3.18
  -3   6   5   85.29    3.14
   3   6  -5   89.35    5.32
   3   6  -5   86.94    3.16
   3   6  -5   93.97    3.55
  -3   6   5   88.32    2.98
  -3   6   5   81.27    3.23
   3   6  -5   90.47    3.19
   3   6  -5   88.32    3.23
  -3   6   5   83.71    3.11
  -3   6   5   88.57    3.16
  -3   6   5   86.98    3.04
   3   6  -5   85.79    3.02
  -3   6   5   85.97    3.16
  -3   6   5   89.50    3.05
  -3   6   5   90.20    3.31
   3   6  -5   87.19    3.19
  -3   6   5   85.61    2.92
  -3   6   5   89.91    3.34
  -3   6   5   85.23    3.06
   3   6  -4  220.18    9.03
  -3   6   4  198.89    6.03
   3   6  -4  204.17    8.70
  -3   6   4  202.49    5.89
   3   6  -4  213.01    6.16
   3   6  -4  201.86    6.13
  -3   6   4  203.16    6.17
   3   6  -4  194.93    6.07
   3   6  -4  211.82    6.39
   3   6  -4  212.78    6.04
   3   6  -4  211.71    6.19
  -3   6   4  199.44    6.02
  -3   6   4  197.12    5.92
   3   6  -4  199.90    5.94
  -3   6   4  207.72    6.09
  -3   6   4  201.70    5.94
   3   6  -4  207.68    6.15
  -3   6   4  208.58    6.28
  -3   6   4  208.74    5.88
  -3   6   4  206.00    5.99
  -3   6   4  201.28    6.20
  -3   6   3  326.69    9.09
  -3   6   3  322.15    9.04
   3   6  -3  347.15   11.93
  -3   6   3  333.17    8.96
   3   6  -3  327.59    9.17
   3   6  -3  316.82    9.11
  -3   6   3  332.62    9.18
   3   6  -3  324.05    9.14
   3   6  -3  337.47    9.08
   3   6  -3  329.26    9.02
  -3   6   3  333.06    9.12
   3   6  -3  336.75   12.34
   3   6  -3  338.56    9.39
  -3   6   3  328.77    9.34
  -3   6   3  333.58    9.20
  -3   6   3  322.03    9.01
  -3   6   3  334.38    9.01
   3   6  -2    2.56    0.54
   3   6  -2    3.12    0.58
  -3   6   2    2.72    0.52
  -3   6   2    2.81    0.49
   3   6  -2    1.70    0.53
   3   6  -2    2.77    0.53
  -3   6   2    1.50    0.89
   3   6  -2    2.00    0.98
  -3   6   2    3.13    0.53
  -3   6   2    2.94    0.55
  -3   6   2    3.04    0.64
  -3   6   2    2.54    0.50
   3   6  -2    2.72    0.57
   3   6  -1  152.59    4.81
   3   6  -1  155.78    4.90
  -3   6   1  149.36    4.78
  -3   6   1  153.88    4.69
   3   6  -1  147.21    7.30
  -3   6   1  153.36    4.72
  -3   6   1  146.58    4.68
   3   6  -1  152.09    4.83
   3   6  -1  145.47    6.49
   3   6  -1  147.18    4.80
   3   6  -1  150.89    4.83
  -3   6   0   48.25    2.05
   3   6   0   43.64    3.04
  -3   6   0   47.17    2.12
   3   6   0   44.80    2.08
   3   6   0   47.45    2.11
  -3   6   0   45.31    2.10
   3   6   0   46.26    2.12
   3   6   0   48.12    2.14
   3   6   0   43.95    2.08
  -3   6   0   45.64    2.08
  -3   6   0   45.92    2.04
  -3   6   0   47.02    2.00
  -3   6   0   47.17    2.02
  -3   6   0   46.21    3.56
   3   6   0   50.57    3.98
  -3   6   0   42.94    2.16
   3   6   1   77.05    2.97
   3   6   1   73.81    2.95
   3   6   1   84.17    3.08
  -3   6  -1   79.21    3.02
  -3   6  -1   83.40    3.10
  -3   6  -1   81.60    2.90
  -3   6  -1   75.91    2.96
  -3   6  -1   78.35    2.87
  -3   6  -1   84.05    3.17
   3   6   1   74.86    3.94
  -3   6  -1   82.28    4.74
   3   6   2   42.17    2.00
  -3   6  -2   44.97    2.12
   3   6   2   44.61    2.02
   3   6   2   44.06    2.02
   3   6   2   43.68    2.09
  -3   6  -2   45.23    2.11
   3   6   2   43.69    2.04
   3   6   2   45.68    2.10
  -3   6  -2   46.92    1.97
  -3   6  -2   44.05    2.01
  -3   6  -2   42.29    2.02
  -3   6  -2   43.10    1.93
  -3   6  -2   45.01    2.16
  -3   6  -2   38.68    3.21
   3   6   2   42.34    3.62
  -3   6  -3    8.44    0.74
  -3   6  -3    7.64    0.75
  -3   6  -3    8.01    0.91
  -3   6  -3    8.46    0.89
  -3   6  -3    9.30    0.84
   3   6   3    9.16    0.91
   3   6   3    8.37    0.83
   3   6   3    9.84    0.98
   3   6   3    8.46    0.83
   3   6   3   10.36    0.89
   3   6   3    7.95    0.89
   3   6   3    7.69    0.82
   3   6   3    9.60    0.87
   3   6   3    8.35    0.87
  -3   6  -3    9.45    0.83
   3   6   3    7.14    0.80
  -3   6  -3    7.18    0.80
  -3   6  -3    8.07    0.83
  -3   6  -3    9.64    0.96
   3   6   3    9.20    0.88
  -3   6  -3    7.37    0.77
  -3   6  -3    8.59    0.78
   3   6   3   10.41    1.78
  -3   6  -4   17.62    1.15
  -3   6  -4   17.86    1.10
   3   6   4   18.36    1.12
  -3   6  -4   18.24    1.38
  -3   6  -4   18.71    1.17
   3   6   4   16.05    1.24
   3   6   4   21.77    1.30
   3   6   4   17.75    1.21
   3   6   4   17.80    1.18
   3   6   4   16.29    1.29
   3   6   4   18.72    1.27
   3   6   4   17.46    1.22
   3   6   4   17.83    1.29
  -3   6  -4   18.46    1.17
   3   6   4   16.11    1.20
  -3   6  -4   19.05    1.27
   3   6   4   19.60    1.28
  -3   6  -4   21.52    1.37
  -3   6  -4   17.78    1.17
  -3   6  -4   18.72    1.19
   3   6   4   21.50    2.54
   3   6   5  239.00    6.75
  -3   6  -5  244.52    6.82
  -3   6  -5  233.67    6.85
  -3   6  -5  241.88    7.33
  -3   6  -5  236.25    6.85
   3   6   5  251.92    7.33
   3   6   5  243.54    7.00
   3   6   5  235.83    6.90
   3   6   5  230.73    7.02
   3   6   5  249.84    7.35
   3   6   5  245.03    7.16
   3   6   5  238.27    6.98
   3   6   5  243.18    7.29
  -3   6  -5  237.36    6.82
   3   6   5  246.79    7.17
  -3   6  -5  244.95    7.12
  -3   6  -5  240.68    7.13
   3   6   5  241.47    7.01
  -3   6  -5  244.02    6.94
  -3   6  -5  244.63    6.98
   3   6   5  243.33    9.79
  -3   6  -6    6.15    0.72
  -3   6  -6    4.50    0.79
   3   6   6    4.49    0.73
   3   6   6    6.34    0.86
   3   6   6    2.81    0.54
   3   6   6    6.45    0.76
   3   6   6    5.78    0.83
   3   6   6    5.71    0.77
   3   6   6    4.74    0.78
   3   6   6    5.05    0.67
  -3   6  -6    6.56    0.69
   3   6   6    5.95    0.79
  -3   6  -6    6.75    0.79
  -3   6  -6    5.52    0.77
   3   6   6    6.62    0.72
  -3   6  -6    5.82    0.71
   3   6   6    5.77    1.31
  -3   6  -7    0.16    0.40
  -3   6  -7    0.17    0.49
   3   6   7    0.48    0.44
   3   6   7    0.71    0.40
   3   6   7    0.15    0.46
   3   6   7    0.40    0.45
   3   6   7   -0.08    0.46
   3   6   7    0.16    0.48
   3   6   7   -0.16    0.39
   3   6   7    0.07    0.41
  -3   6  -7    0.20    0.41
  -3   6  -7   -0.06    0.38
  -3   6  -7    0.52    0.35
   3   6   7   -0.06    0.37
  -3   6  -7    1.54    0.45
  -3   6  -7   -0.12    0.43
   3   6   7   -0.22    0.73
  -3   6  -8    0.18    0.49
   3   6   8    0.25    0.46
   3   6   8   -0.06    0.38
   3   6   8    0.46    0.43
   3   6   8   -0.08    0.44
   3   6   8   -0.09    0.50
   3   6   8   -0.34    0.46
   3   6   8    0.50    0.33
   3   6   8    0.15    0.43
  -3   6  -8    0.27    0.41
   3   6   8    0.20    0.31
   3   6   8   -0.20    0.50
  -3   6  -8   -0.11    0.37
  -3   6  -8    0.69    0.47
   3   6   9   20.93    1.34
   3   6   9   24.09    1.60
   3   6   9   26.43    1.74
   3   6   9   25.49    1.66
  -3   6  -9   24.58    1.48
  -3   6  -9   22.46    1.30
  -3   6  -9   24.11    1.71
   3   6   9   20.85    1.60
   3   6   9   22.28    1.60
   3   6   9   24.67    1.68
   3   6  10  292.48    8.63
   3   6  10  277.64    8.41
  -3   6 -10  289.57    8.13
  -3   6 -10  286.28    7.81
   3   6  10  272.42    7.93
  -3   6 -10  290.07    8.70
   3   6  10  297.18    8.62
   3   6  10  289.47    8.43
   3   6  10  266.93    8.54
   3   6  11   10.56    1.09
   3   6  11   12.23    1.20
  -3   6 -11   11.80    0.97
   3   6  11   14.91    1.25
  -3   6 -11   13.78    1.32
   3   6  11   11.77    1.24
   3   6  12   95.09    3.68
  -3   6 -12   90.40    3.13
   3   6  12   89.91    3.54
   3   6  12   91.65    3.55
  -3   6 -12   90.41    3.74
   3   6  13   28.77    1.73
   3   6  13   25.49    1.66
   3   6  13   27.97    1.68
   3   6  13   25.95    1.62
  -3   6 -13   26.86    1.76
   3   6  14    0.63    0.47
   3   6  14    0.56    0.44
   3   6  14    0.20    0.41
   3   6  14    0.86    0.50
  -3   6 -14    0.61    0.50
   3   6  15    7.59    0.82
   3   6  15    8.70    0.85
   3   6  15    8.07    0.82
  -3   6 -15    8.07    0.85
   3   6  15    8.92    0.84
   3   6  16    5.85    0.65
   3   6  16    6.65    0.68
   3   6  16    5.02    0.63
   3   6  16    6.88    0.73
   3   6  16    4.81    0.59
  -3   6 -16    6.23    0.68
   3   6  17    4.47    0.50
   3   6  17    4.57    0.50
   3  -6  17    5.37    0.48
   3   6  17    4.77    0.50
   3   6  17    5.53    0.57
   3  -6  18   18.59    0.72
   3   6  18   16.93    0.74
  -3  -7  17    0.18    0.14
  -3  -7  16    0.35    0.22
   3   7 -16   -0.02    0.20
   3   7 -15    0.37    0.31
  -3  -7  15    0.36    0.29
   3   7 -15    0.60    0.34
  -3   7  15    0.61    0.36
  -3   7  15    0.83    0.35
  -3   7  14   60.69    2.37
  -3  -7  14   68.84    2.29
   3   7 -14   61.35    2.12
   3   7 -14   64.34    2.54
   3   7 -14   62.08    2.12
  -3   7  14   67.66    2.47
  -3   7  14   61.22    2.39
  -3   7  13   24.17    1.38
  -3   7  13   21.00    1.29
  -3  -7  13   22.05    1.20
   3   7 -13   22.57    1.21
   3   7 -13   19.64    1.36
   3   7 -13   22.38    1.17
  -3   7  13   20.76    1.33
  -3   7  13   21.06    1.33
  -3   7  12   96.71    3.40
  -3   7  12   86.17    3.31
   3   7 -12   96.68    3.30
   3   7 -12   92.73    3.59
   3   7 -12   97.18    3.21
  -3   7  12   91.17    3.44
  -3   7  12   88.63    3.39
  -3   7  11   79.13    3.03
  -3   7  11   71.52    2.97
   3   7 -11   74.11    2.95
   3   7 -11   78.01    3.26
   3   7 -11   78.51    2.90
  -3   7  11   75.44    3.09
  -3   7  11   75.88    3.09
  -3   7  10  197.23    6.15
  -3   7  10  186.54    6.10
   3   7 -10  207.01    5.87
   3   7 -10  212.01    6.31
   3   7 -10  202.64    6.53
   3   7 -10  212.50    6.14
   3   7 -10  191.43    5.69
  -3   7  10  206.95    6.34
  -3   7  10  198.75    6.32
  -3   7   9    4.13    0.65
  -3   7   9    4.96    0.79
  -3   7   9    4.76    0.75
   3   7  -9    3.91    0.72
   3   7  -9    5.36    0.66
   3   7  -9    5.00    0.71
  -3   7   9    4.88    0.71
   3   7  -9    6.16    0.93
  -3   7   9    3.86    0.75
  -3   7   9    3.94    0.70
   3   7  -9    5.25    0.86
  -3   7   9    4.00    0.76
   3   7  -8   25.10    1.37
  -3   7   8   27.00    1.70
  -3   7   8   28.35    1.60
  -3   7   8   24.47    1.49
  -3   7   8   28.40    1.58
  -3   7   8   28.95    1.65
  -3   7   8   24.04    1.52
  -3   7   8   29.06    1.63
   3   7  -8   25.49    1.45
   3   7  -8   27.37    1.74
   3   7  -8   30.01    1.91
   3   7  -8   31.19    3.21
   3   7  -8   28.29    1.64
   3   7  -8   26.74    1.51
  -3   7   8   28.73    1.41
   3   7  -8   25.51    1.39
  -3   7   8   26.68    1.70
  -3   7   7   59.91    2.60
   3   7  -7   66.58    2.57
   3   7  -7   68.51    2.96
  -3   7   7   63.03    2.65
  -3   7   7   72.91    2.93
   3   7  -7   65.86    2.54
  -3   7   7   68.49    2.71
   3   7  -7   58.42    2.53
   3   7  -7   64.00    2.71
  -3   7   7   63.79    2.63
  -3   7   7   64.16    2.45
  -3   7   7   65.66    2.64
  -3   7   7   61.90    2.66
  -3   7   7   64.47    2.42
   3   7  -7   62.10    4.23
   3   7  -7   62.72    2.96
   3   7  -7   68.16    4.89
   3   7  -7   67.48    2.68
   3   7  -7   63.35    2.53
  -3   7   7   63.70    2.48
  -3   7   7   69.29    2.92
  -3   7   6   23.02    1.40
   3   7  -6   24.60    1.41
  -3   7   6   23.81    1.45
   3   7  -6   25.72    1.45
   3   7  -6   22.97    1.63
   3   7  -6   26.98    1.79
  -3   7   6   23.73    1.48
   3   7  -6   21.79    1.36
   3   7  -6   26.44    1.48
  -3   7   6   24.73    1.58
  -3   7   6   22.57    1.42
   3   7  -6   25.04    1.55
  -3   7   6   26.11    1.51
  -3   7   6   22.53    1.34
  -3   7   6   25.64    1.36
  -3   7   6   24.34    1.47
   3   7  -6   22.75    2.60
   3   7  -6   22.92    1.48
   3   7  -6   26.26    2.92
   3   7  -6   25.33    1.46
  -3   7   6   24.71    1.61
  -3   7   6   24.45    1.41
   3   7  -5    3.18    1.11
   3   7  -5    3.55    0.75
  -3   7   5    3.55    0.63
   3   7  -5    3.41    1.16
   3   7  -5    4.62    0.68
   3   7  -5    3.78    0.69
   3   7  -5    3.94    0.58
  -3   7   5    3.74    0.67
  -3   7   5    3.91    0.53
  -3   7   5    4.19    0.66
   3   7  -5    4.02    0.72
   3   7  -5    4.41    0.63
  -3   7   5    3.56    0.59
  -3   7   5    3.78    0.56
  -3   7   5    4.07    0.67
  -3   7   5    4.99    0.65
  -3   7   5    3.83    0.62
   3   7  -5    4.60    0.67
  -3   7   5    3.97    0.57
   3   7  -5    2.91    0.63
   3   7  -5    4.13    0.69
  -3   7   5    5.04    0.76
   3   7  -4    1.93    1.01
   3   7  -4    3.12    0.62
   3   7  -4    3.97    1.15
  -3   7   4    3.16    0.53
  -3   7   4    2.79    0.53
   3   7  -4    3.18    0.72
  -3   7   4    3.14    0.58
  -3   7   4    2.07    0.50
   3   7  -4    2.48    0.55
  -3   7   4    3.94    0.57
  -3   7   4    2.19    0.53
  -3   7   4    2.23    0.46
  -3   7   4    2.81    0.68
   3   7  -4    2.81    0.61
  -3   7   4    2.37    0.55
  -3   7   4    2.47    0.50
   3   7  -4    2.49    0.62
   3   7  -4    3.63    0.66
  -3   7   4    2.62    0.60
   3   7  -3   17.88    2.45
   3   7  -3   15.73    1.21
   3   7  -3   17.39    1.37
  -3   7   3   14.78    1.18
  -3   7   3   14.97    1.08
   3   7  -3   18.14    1.30
   3   7  -3   18.36    1.33
   3   7  -3   18.14    2.24
  -3   7   3   16.04    1.12
  -3   7   3   16.57    1.18
   3   7  -3   17.91    1.25
   3   7  -3   16.64    1.18
  -3   7   3   16.05    1.15
  -3   7   3   15.80    1.14
  -3   7   3   16.62    1.17
  -3   7   3   18.12    1.27
   3   7  -3   16.45    1.26
  -3   7   3   18.18    1.41
  -3   7   3   15.77    1.17
  -3   7   3   17.77    1.28
   3   7  -2  198.38    9.25
   3   7  -2  199.24    6.27
   3   7  -2  208.74    6.45
  -3   7   2  205.42    6.24
  -3   7   2  193.67    6.03
   3   7  -2  210.65    6.40
   3   7  -2  203.07    6.26
  -3   7   2  210.62    6.12
   3   7  -2  205.50    6.31
   3   7  -2  203.56    6.27
  -3   7   2  209.54    6.14
   3   7  -2  210.88    6.21
  -3   7   2  204.52    6.14
   3   7  -2  201.76    6.18
  -3   7   2  200.02    6.12
  -3   7   2  202.25    6.49
   3   7  -2  206.91    6.34
   3   7  -2  203.82    6.34
   3   7  -2  190.03    8.24
  -3   7   2  208.54    6.09
  -3   7   2  205.03    6.24
  -3   7   2  205.21    6.17
   3   7  -1  196.43    9.17
   3   7  -1  189.98    6.07
   3   7  -1  201.03    6.21
   3   7  -1  200.30    6.11
  -3   7   1  190.82    6.06
  -3   7   1  194.10    5.93
   3   7  -1  201.89    6.15
  -3   7   1  193.58    5.90
  -3   7   1  199.91    5.94
   3   7  -1  206.86    6.09
   3   7  -1  196.68    6.09
   3   7  -1  205.72    6.09
  -3   7   1  194.76    6.05
  -3   7   1  188.71    5.94
  -3   7   1  196.97    6.02
   3   7  -1  190.99    6.09
  -3   7   1  189.47    5.83
   3   7  -1  202.70    6.20
   3   7  -1  204.70    6.01
  -3   7   1  197.28    6.03
   3   7   0   85.84    5.67
   3   7   0   89.36    3.37
  -3   7   0   83.01    3.22
   3   7   0   88.76    3.33
  -3   7   0   83.25    3.07
   3   7   0   86.23    3.31
  -3   7   0   83.26    3.30
  -3   7   0   89.66    3.26
   3   7   0   86.17    3.36
  -3   7   0   91.29    3.21
   3   7   0   81.57    3.25
   3   7   0   88.10    3.32
   3   7   0   90.52    3.37
  -3   7   0   82.87    3.25
   3   7   0   88.12    3.14
  -3   7   0   88.75    3.27
   3   7   0   83.75    3.35
  -3   7   0   84.44    3.49
   3   7   0   84.45    3.36
  -3   7   0   90.68    3.25
   3   7   0   90.83    3.28
  -3   7   0   91.09    3.27
  -3   7   0   90.10    3.27
   3   7   1   26.85    1.62
   3   7   1   26.02    1.58
  -3   7  -1   24.39    1.59
   3   7   1   26.67    1.56
  -3   7  -1   29.45    1.59
  -3   7  -1   26.23    1.39
  -3   7  -1   24.19    1.37
  -3   7  -1   26.27    1.61
   3   7   1   24.47    1.55
  -3   7  -1   23.88    1.44
   3   7   1   27.17    1.64
  -3   7  -1   28.15    1.63
   3   7   1   26.78    1.39
   3   7   1   26.46    1.63
  -3   7  -1   26.38    1.52
  -3   7  -1   26.83    1.51
   3   7   1   26.75    1.54
  -3   7  -1   25.54    1.51
  -3   7  -1   25.08    1.67
  -3   7  -2  101.82    3.86
  -3   7  -2  103.96    3.48
  -3   7  -2  103.78    3.68
   3   7   2  101.51    3.63
   3   7   2  105.84    3.80
  -3   7  -2  107.25    3.88
   3   7   2  104.54    3.79
   3   7   2  105.99    3.84
   3   7   2  107.69    3.87
  -3   7  -2  108.53    3.83
   3   7   2  102.85    3.76
  -3   7  -2   98.39    3.52
   3   7   2   99.03    3.75
  -3   7  -2  106.13    3.96
   3   7   2  105.61    3.76
  -3   7  -2  104.47    3.66
   3   7   2  102.98    6.21
   3   7   3  337.36    9.54
   3   7   3  329.27    9.56
   3   7   3  342.03    9.68
  -3   7  -3  333.91    9.70
   3   7   3  333.82    9.55
   3   7   3  334.66    9.52
  -3   7  -3  343.67    9.46
  -3   7  -3  337.54    9.37
  -3   7  -3  343.91    9.41
   3   7   3  333.47    9.56
   3   7   3  352.24    9.74
  -3   7  -3  333.08    9.57
  -3   7  -3  344.56    9.58
  -3   7  -3  342.64    9.77
   3   7   3  346.31    9.61
  -3   7  -3  336.69    9.76
   3   7   3  341.39   13.04
   3   7   3  339.70    9.37
  -3   7  -3  337.51    9.21
  -3   7  -3  337.59    9.43
   3   7   4  109.19    3.82
  -3   7  -4  109.76    4.03
   3   7   4  101.71    3.90
   3   7   4  111.30    6.31
  -3   7  -4  108.86    3.68
   3   7   4  110.76    3.90
  -3   7  -4  104.45    3.82
  -3   7  -4  102.80    3.83
  -3   7  -4  113.15    4.02
   3   7   4  103.54    3.80
  -3   7  -4  107.43    4.03
   3   7   4   96.66    3.77
  -3   7  -4  103.43    3.68
  -3   7  -4  107.10    3.57
   3   7   4  104.07    3.60
   3   7   4  107.35    3.75
  -3   7  -4  106.13    3.74
  -3   7  -4  108.30    3.73
  -3   7  -5   86.50    3.03
   3   7   5   81.07    2.95
  -3   7  -5   80.25    3.05
   3   7   5   84.44    3.27
  -3   7  -5   80.80    3.39
   3   7   5   84.71    3.37
   3   7   5   82.14    3.15
   3   7   5   82.20    3.08
  -3   7  -5   84.76    3.15
  -3   7  -5   90.97    3.22
   3   7   5   80.74    3.37
   3   7   5   79.90    3.13
  -3   7  -5   84.65    3.06
   3   7   5   83.61    3.27
  -3   7  -5   83.13    3.26
  -3   7  -5   82.39    3.26
  -3   7  -5   86.43    3.49
  -3   7  -5   78.58    3.25
   3   7   5   79.93    5.24
   3   7   6    0.83    0.34
  -3   7  -6    0.72    0.44
  -3   7  -6    0.44    0.52
   3   7   6    3.17    0.63
   3   7   6    0.60    0.53
  -3   7  -6    0.06    0.35
   3   7   6    0.17    0.46
   3   7   6    0.25    0.40
   3   7   6    0.15    0.47
  -3   7  -6    0.58    0.48
  -3   7  -6    0.07    0.38
  -3   7  -6    0.30    0.46
  -3   7  -6   -0.07    0.41
   3   7   6   -0.06    0.35
  -3   7  -6    0.85    0.51
   3   7   6    0.08    0.50
  -3   7  -6    2.82    0.53
   3   7   6    0.19    0.39
   3   7   6    2.01    0.98
   3   7   7  209.76    6.62
   3   7   7  207.01    6.12
  -3   7  -7  208.49    5.99
   3   7   7  213.23    6.50
  -3   7  -7  208.93    6.41
  -3   7  -7  198.24    6.36
  -3   7  -7  208.88    6.17
   3   7   7  211.99    6.59
  -3   7  -7  206.49    6.69
   3   7   7  211.34    6.49
   3   7   7  204.66    6.12
  -3   7  -7  201.41    6.01
  -3   7  -7  207.16    6.10
   3   7   7  200.07    8.62
   3   7   8    1.39    0.56
   3   7   8    0.85    0.51
   3   7   8    1.87    0.44
  -3   7  -8    1.89    0.56
  -3   7  -8    1.33    0.49
   3   7   8    1.16    0.43
  -3   7  -8    1.17    0.45
   3   7   8    1.12    0.65
  -3   7  -8    1.71    0.68
   3   7   8    0.70    0.52
   3   7   9    3.31    0.71
   3   7   9    3.46    0.70
  -3   7  -9    3.44    0.65
  -3   7  -9    3.89    0.67
  -3   7  -9    3.24    0.58
   3   7   9    3.25    0.67
   3   7   9    3.35    0.76
  -3   7  -9    3.50    0.78
   3   7   9    2.51    0.70
   3   7  10  112.95    3.98
   3   7  10  101.91    3.62
   3   7  10  105.77    4.07
   3   7  10  112.04    3.99
  -3   7 -10  109.32    3.73
  -3   7 -10  102.51    3.73
  -3   7 -10  107.02    3.47
   3   7  10  107.95    4.00
  -3   7 -10  113.82    4.17
   3   7  10  110.70    4.08
   3   7  11  105.35    3.99
   3   7  11  114.27    4.02
   3   7  11  108.86    3.92
  -3   7 -11  102.78    3.49
  -3   7 -11  107.15    3.57
  -3   7 -11  106.09    3.63
  -3   7 -11  112.60    4.11
  -3   7 -11   98.93    3.26
   3   7  11  112.48    3.91
   3   7  11  114.84    3.94
  -3   7 -11  103.01    3.29
  -3   7 -12   58.94    2.24
   3   7  12   65.08    2.70
  -3   7 -12   60.65    2.68
   3   7  12   61.32    2.43
   3   7  12   64.41    2.60
   3   7  12   63.24    2.61
  -3   7 -12   56.57    2.17
   3   7  12   59.37    2.54
   3   7  13    7.91    0.84
  -3   7 -13    7.03    0.84
  -3   7 -13    6.96    0.59
   3   7  13    9.13    0.86
   3   7  13    8.68    0.85
   3   7  13    8.44    0.84
   3   7  14  186.26    5.61
   3   7  14  206.58    5.81
   3   7  14  199.08    5.67
  -3   7 -14  187.88    5.75
   3   7  15    4.86    0.56
   3   7  15    5.35    0.56
   3   7  15    4.68    0.58
   3   7  15    5.01    0.62
  -3   7 -16    3.56    0.44
   3   7  16    2.52    0.35
   3  -7  17    1.29    0.19
   3   7  17    1.34    0.22
  -3   7 -17    1.31    0.22
  -3  -8  15   17.01    0.68
   3   8 -15   14.99    0.65
  -3  -8  14    1.32    0.29
   3   8 -14    1.37    0.33
   3   8 -13   85.17    2.72
   3   8 -13   76.34    2.72
   3   8 -13   83.43    2.52
  -3  -8  13   81.32    2.54
   3   8 -13   77.96    2.43
  -3   8  13   80.45    2.67
   3   8 -12   52.97    2.13
   3   8 -12   49.43    2.14
   3   8 -12   53.50    1.98
  -3  -8  12   58.43    1.99
   3   8 -12   54.21    1.97
  -3   8  12   48.50    2.04
   3   8 -11   24.10    1.42
   3   8 -11   25.90    1.31
   3   8 -11   24.02    1.46
   3   8 -11   24.00    1.31
  -3   8  11   25.33    1.41
   3   8 -10    0.07    0.44
   3   8 -10    0.49    0.31
   3   8 -10    0.05    0.40
   3   8 -10    0.17    0.37
  -3   8  10    0.06    0.41
  -3   8  10    1.20    1.43
   3   8  -9    6.92    0.72
   3   8  -9    7.94    0.88
  -3   8   9    6.73    1.06
   3   8  -9    8.47    0.86
   3   8  -9    7.55    0.70
   3   8  -9    6.73    0.86
  -3   8   9    6.36    0.81
  -3   8   9    7.25    0.76
  -3   8   8    6.54    0.74
   3   8  -8    8.45    0.88
   3   8  -8    6.44    0.72
   3   8  -8    7.39    0.91
  -3   8   8    5.16    1.07
  -3   8   8    8.66    0.85
   3   8  -8    8.22    0.80
   3   8  -8    7.84    0.90
   3   8  -8    6.44    0.63
  -3   8   8    7.07    0.83
   3   8  -8    7.34    0.67
  -3   8   7   22.52    1.36
   3   8  -7   21.16    1.24
   3   8  -7   22.01    1.51
  -3   8   7   22.50    1.35
   3   8  -7   22.28    1.32
  -3   8   7   23.03    1.41
   3   8  -7   22.78    1.36
   3   8  -7   23.47    1.59
  -3   8   7   19.98    1.25
  -3   8   7   23.19    1.25
  -3   8   7   20.86    1.43
   3   8  -7   20.66    1.23
   3   8  -6   13.95    1.14
  -3   8   6   14.55    1.08
  -3   8   6   16.32    1.16
  -3   8   6   14.99    0.99
   3   8  -6   12.29    1.11
   3   8  -6   14.38    1.13
   3   8  -6   14.18    1.26
  -3   8   6   15.02    1.17
  -3   8   6   13.19    1.05
   3   8  -6   15.44    1.11
   3   8  -6   14.47    1.24
   3   8  -6   13.69    1.06
  -3   8   6   14.52    1.04
  -3   8   6   13.64    1.15
   3   8  -6   13.77    1.05
   3   8  -5   81.16    3.26
  -3   8   5   82.01    2.92
   3   8  -5   85.79    3.14
  -3   8   5   83.63    3.05
   3   8  -5   85.18    3.09
   3   8  -5   81.47    3.30
  -3   8   5   79.80    2.82
   3   8  -5   85.60    3.22
   3   8  -5   83.84    3.22
   3   8  -5   78.14    3.31
  -3   8   5   79.49    3.02
  -3   8   5   81.34    3.04
   3   8  -5   84.16    3.11
  -3   8   5   83.30    3.23
   3   8  -4    7.56    0.87
  -3   8   4    5.64    0.72
  -3   8   4    8.39    0.76
  -3   8   4    7.60    0.84
   3   8  -4    8.19    0.86
   3   8  -4    7.98    0.92
  -3   8   4    8.41    0.80
   3   8  -4    6.34    0.85
  -3   8   4    6.93    0.74
   3   8  -4    7.16    0.91
   3   8  -4    7.16    0.93
   3   8  -4    7.15    0.96
  -3   8   4    7.63    0.86
  -3   8   4    7.99    0.94
   3   8  -3   74.20    3.12
  -3   8   3   71.38    2.92
  -3   8   3   69.82    2.71
   3   8  -3   69.60    2.80
   3   8  -3   73.87    2.95
  -3   8   3   70.51    2.78
   3   8  -3   71.03    5.06
   3   8  -3   75.73    3.00
  -3   8   3   71.89    2.75
  -3   8   3   75.64    2.96
  -3   8   3   74.75    2.86
   3   8  -3   73.40    2.97
  -3   8   3   75.08    2.78
   3   8  -3   68.71    2.88
   3   8  -3   75.15    3.04
   3   8  -3   74.25    2.99
  -3   8   3   75.53    2.91
  -3   8   3   77.45    2.99
  -3   8   2   32.64    1.67
  -3   8   2   32.83    1.77
  -3   8   2   34.53    1.79
   3   8  -2   31.51    1.72
   3   8  -2   31.07    1.70
  -3   8   2   28.91    1.62
   3   8  -2   33.37    3.44
   3   8  -2   31.31    1.81
   3   8  -2   29.53    1.77
  -3   8   2   29.31    1.57
  -3   8   2   30.15    1.50
  -3   8   2   31.66    1.75
   3   8  -2   30.95    1.76
   3   8  -2   33.34    1.77
  -3   8   2   32.34    1.69
  -3   8   2   30.06    1.62
   3   8  -2   30.99    1.81
  -3   8   2   32.42    1.75
  -3   8   2   33.88    1.77
   3   8  -2   33.30    1.85
  -3   8   1  186.87    5.71
  -3   8   1  187.25    5.77
   3   8  -1  188.01    5.91
   3   8  -1  183.74    5.81
  -3   8   1  191.04    5.69
   3   8  -1  190.71    5.82
  -3   8   1  188.85    5.80
   3   8  -1  194.78    5.86
   3   8  -1  180.00    5.62
  -3   8   1  187.83    5.75
   3   8  -1  166.02    8.62
   3   8  -1  196.88    5.96
  -3   8   1  181.42    5.80
  -3   8   1  174.22    5.46
  -3   8   1  173.09    5.40
  -3   8   1  186.17    5.70
   3   8  -1  189.34    5.92
  -3   8   1  196.73    5.82
   3   8   0    0.62    0.82
  -3   8   0   -0.07    0.37
  -3   8   0    0.53    0.45
   3   8   0   -0.28    0.48
   3   8   0   -0.07    0.47
   3   8   0    0.14    0.45
  -3   8   0   -0.07    0.43
   3   8   0    0.33    0.32
  -3   8   0   -0.13    0.44
  -3   8   0    0.34    0.49
   3   8   0    0.61    0.57
   3   8   0    0.70    0.46
   3   8   0    0.07    0.48
  -3   8   0    0.20    0.31
  -3   8   0    0.55    0.44
  -3   8   0    0.05    0.37
  -3   8   0    1.35    0.57
   3   8   0    0.24    0.37
   3   8   0    0.37    0.51
   3   8   0    0.23    0.47
  -3   8   0    0.13    0.44
  -3   8  -1    0.19    0.40
  -3   8  -1    0.20    0.40
   3   8   1    0.72    0.53
   3   8   1    1.35    0.51
   3   8   1    0.44    0.46
  -3   8  -1    1.58    0.50
  -3   8  -1    0.42    0.39
   3   8   1    0.39    0.30
  -3   8  -1    1.26    0.51
   3   8   1    2.36    0.53
   3   8   1    0.49    0.46
  -3   8  -1    0.95    0.48
  -3   8  -1    0.87    0.39
   3   8   1    0.71    0.38
  -3   8  -1    0.72    0.47
   3   8   1    0.36    0.45
   3   8   1    0.59    0.47
   3   8   2    0.30    0.90
   3   8   2    0.96    0.44
   3   8   2    1.26    0.49
  -3   8  -2    0.43    0.40
  -3   8  -2    0.48    0.44
  -3   8  -2    0.47    0.44
  -3   8  -2    0.88    0.44
   3   8   2    0.59    0.50
   3   8   2    0.91    0.48
   3   8   2    0.53    0.49
  -3   8  -2    0.91    0.45
  -3   8  -2    1.17    0.54
   3   8   2    1.17    0.57
   3   8   2    2.00    0.43
   3   8   2    0.91    0.52
   3   8   2    0.34    0.46
   3   8   2    1.16    0.52
  -3   8  -3   80.90    3.09
  -3   8  -3   83.76    2.95
   3   8   3   81.49    3.01
  -3   8  -3   76.81    2.93
   3   8   3   80.12    3.16
  -3   8  -3   81.20    3.34
   3   8   3   77.29    3.02
   3   8   3   84.17    3.29
   3   8   3   79.79    3.29
  -3   8  -3   84.13    3.20
  -3   8  -3   84.34    3.23
   3   8   3   82.16    5.47
   3   8   3   79.66    3.14
  -3   8  -3   78.70    3.10
   3   8   3   78.63    3.09
   3   8   3   85.74    3.25
  -3   8  -3   83.68    3.11
   3   8   3   86.24    3.21
  -3   8  -4   13.27    1.21
  -3   8  -4   11.93    1.18
  -3   8  -4   13.28    0.97
  -3   8  -4   13.24    1.14
   3   8   4   16.03    1.27
   3   8   4   13.26    1.02
   3   8   4   11.52    1.13
  -3   8  -4   13.34    1.12
  -3   8  -4   13.39    1.11
  -3   8  -4   13.25    1.06
   3   8   4   12.54    0.97
  -3   8  -4   13.80    1.01
   3   8   4   14.34    1.15
   3   8   4   13.96    1.14
  -3   8  -4   13.73    1.10
   3   8   4   13.20    1.07
   3   8   4   13.03    1.10
  -3   8  -4   12.67    1.05
   3   8   4   11.55    1.07
  -3   8  -5   11.89    1.17
  -3   8  -5   15.19    1.21
  -3   8  -5   14.79    1.28
   3   8   5   14.81    1.27
  -3   8  -5   14.39    1.16
  -3   8  -5   15.07    1.20
   3   8   5   14.31    0.99
  -3   8  -5   15.22    1.10
  -3   8  -5   15.32    1.07
   3   8   5   12.78    1.08
   3   8   5   14.05    1.13
  -3   8  -5   14.69    1.12
   3   8   5   14.60    1.07
  -3   8  -5   14.80    1.07
   3   8   5   15.28    1.16
   3   8   5   16.70    1.24
  -3   8  -6  106.36    3.93
  -3   8  -6   96.80    3.81
  -3   8  -6  110.44    3.75
   3   8   6  107.35    3.89
   3   8   6   97.61    3.74
  -3   8  -6  100.99    3.62
  -3   8  -6  104.62    3.73
  -3   8  -6   99.66    3.43
  -3   8  -6   97.14    3.40
   3   8   6  105.81    3.54
  -3   8  -6   97.82    3.39
   3   8   6  106.73    3.75
   3   8   6   99.27    3.58
   3   8   6   97.27    3.48
  -3   8  -6  102.81    3.56
  -3   8  -7    6.22    0.65
   3   8   7    5.28    0.65
   3   8   7    5.67    0.79
   3   8   7    5.89    0.66
  -3   8  -7    5.87    0.81
  -3   8  -7    4.56    0.67
  -3   8  -7    6.31    0.73
  -3   8  -7    5.00    0.83
   3   8   7    5.71    0.84
  -3   8  -7    4.76    0.84
   3   8   7    5.63    0.78
  -3   8  -7    5.92    0.76
   3   8   7    5.10    0.67
  -3   8  -7    5.27    0.62
  -3   8  -8    6.68    0.75
   3   8   8    5.71    0.81
  -3   8  -8    6.91    0.79
  -3   8  -8    6.81    0.63
   3   8   8    5.92    0.79
  -3   8  -8    6.81    0.73
  -3   8  -8    8.69    0.97
   3   8   8    8.64    0.90
  -3   8  -8    5.62    0.83
  -3   8  -8    7.93    0.82
   3   8   9    0.06    0.43
  -3   8  -9    0.22    0.36
  -3   8  -9   -0.26    0.36
  -3   8  -9    0.28    0.39
   3   8   9    0.13    0.42
   3   8   9   -0.06    0.39
  -3   8  -9   -0.07    0.48
  -3   8  -9    0.33    0.39
  -3   8  -9    0.30    0.44
   3   8  10    0.50    0.42
  -3   8 -10    0.48    0.32
  -3   8 -10    0.07    0.30
  -3   8 -10    0.05    0.32
   3   8  10   -0.18    0.42
  -3   8 -10   -0.20    0.51
   3   8  10   -0.24    0.38
  -3   8 -10    0.10    0.32
  -3   8 -10    0.07    0.41
   3   8  11    9.26    0.80
  -3   8 -11    8.31    0.70
  -3   8 -11    8.95    0.90
  -3   8 -11    9.41    0.72
  -3   8 -11    8.86    0.88
  -3   8 -11    8.82    0.60
   3   8  11    8.80    0.83
  -3   8 -11    8.40    0.59
  -3   8 -12   56.73    1.96
  -3   8 -12   60.57    2.35
  -3   8 -12   56.45    1.93
  -3   8 -12   55.99    2.27
   3   8  12   60.58    2.21
   3   8  13  140.85    3.84
  -3   8 -13  153.52    4.07
   3   8  14    0.65    0.26
  -3   8 -14    0.87    0.32
   3  -8  15    9.79    0.50
  -3   8 -15   11.32    0.58
   3   9 -13    1.67    0.21
  -3  -9  12   70.36    2.14
   3   9 -12   78.75    2.30
   3   9 -11   61.65    2.12
  -3  -9  11   62.81    1.98
   3   9 -11   60.62    1.97
   3   9 -11   62.52    2.05
   3   9 -10    1.62    0.41
   3   9 -10    1.88    0.39
  -3   9  10    1.38    0.40
   3   9 -10    1.86    0.39
   3   9  -9   13.35    0.89
   3   9  -9   13.22    0.75
   3   9  -9   14.32    0.99
   3   9  -9   14.51    0.99
  -3   9   9   13.60    0.92
   3   9  -9   14.71    0.95
   3   9  -8    2.76    0.44
   3   9  -8    2.50    0.52
   3   9  -8    2.50    0.52
   3   9  -8    2.70    0.54
  -3   9   8    2.56    0.51
   3   9  -8    2.83    0.48
   3   9  -7    3.02    0.52
  -3   9   7    3.25    1.16
   3   9  -7    1.80    0.51
   3   9  -7    2.25    0.39
   3   9  -7    2.06    0.52
   3   9  -7    2.46    0.48
   3   9  -7    3.00    0.55
   3   9  -7    2.20    0.52
  -3   9   7    3.22    0.55
   3   9  -6   23.79    1.26
  -3   9   6   25.14    1.27
   3   9  -6   24.69    1.26
  -3   9   6   24.79    1.40
   3   9  -6   25.14    1.40
   3   9  -6   24.31    1.34
   3   9  -6   25.17    1.31
   3   9  -6   26.50    1.49
   3   9  -6   24.70    1.41
   3   9  -5  104.33    3.52
  -3   9   5  107.88    3.51
   3   9  -5  107.82    3.55
  -3   9   5  111.16    3.69
   3   9  -5  109.33    3.66
   3   9  -5  106.40    3.63
   3   9  -5  114.16    3.58
   3   9  -5  109.66    3.78
   3   9  -5  101.60    3.62
   3   9  -4   61.39    2.49
  -3   9   4   64.12    2.36
   3   9  -4   64.47    2.53
   3   9  -4   67.99    2.62
   3   9  -4   65.68    2.54
  -3   9   4   65.84    2.51
  -3   9   4   65.41    2.55
  -3   9   4   64.50    2.47
  -3   9   4   62.19    2.53
   3   9  -4   66.30    2.55
   3   9  -4   64.18    2.48
   3   9  -3   41.42    1.89
  -3   9   3   43.85    1.86
   3   9  -3   43.67    1.95
  -3   9   3   43.83    1.83
   3   9  -3   44.25    2.06
   3   9  -3   41.71    1.98
  -3   9   3   42.66    1.94
  -3   9   3   40.66    1.77
  -3   9   3   43.44    1.98
  -3   9   3   44.51    1.97
  -3   9   3   44.43    1.99
   3   9  -3   44.09    2.03
   3   9  -3   43.19    1.94
   3   9  -2  128.80    4.19
   3   9  -2  128.02    4.04
  -3   9   2  130.79    4.08
   3   9  -2  121.99    4.05
  -3   9   2  126.61    4.03
   3   9  -2  127.00    4.25
  -3   9   2  127.63    4.14
   3   9  -2  130.85    4.16
  -3   9   2  130.60    4.17
  -3   9   2  122.99    3.98
   3   9  -2  124.88    4.23
  -3   9   2  123.00    4.14
   3   9  -2  130.56    4.29
   3   9  -1   87.31    3.19
   3   9  -1   92.39    3.24
  -3   9   1   90.05    3.17
  -3   9   1   91.62    3.17
   3   9  -1   84.46    3.02
  -3   9   1   88.90    3.14
   3   9  -1   89.23    3.29
  -3   9   1   84.73    3.07
  -3   9   1   89.75    3.16
   3   9  -1   87.79    3.25
  -3   9   1   89.09    3.22
   3   9  -1   86.35    3.26
  -3   9   0    1.87    0.55
   3   9   0    0.98    0.52
  -3   9   0    1.27    0.47
  -3   9   0    0.69    0.42
  -3   9   0    1.91    0.53
   3   9   0    0.90    0.49
   3   9   0    0.91    0.46
   3   9   0    2.08    0.58
   3   9   0    1.09    0.46
  -3   9   0    1.37    0.48
  -3   9   0    0.73    0.40
  -3   9   0    1.26    0.52
   3   9   0    0.98    0.53
   3   9   0    0.26    0.51
   3   9   1    2.28    0.60
  -3   9  -1    2.02    0.52
  -3   9  -1    1.65    0.47
  -3   9  -1    1.56    0.52
   3   9   1    1.92    0.56
   3   9   1    1.79    0.48
  -3   9  -1    1.39    0.47
  -3   9  -1    1.41    0.43
   3   9   1    1.71    0.55
   3   9   1    1.66    0.50
  -3   9  -1    1.29    0.58
  -3   9  -1    2.14    0.54
   3   9   2    3.72    0.59
  -3   9  -2    3.88    0.64
  -3   9  -2    3.78    0.54
  -3   9  -2    4.21    0.59
  -3   9  -2    3.72    0.60
   3   9   2    3.88    0.65
  -3   9  -2    3.96    0.64
   3   9   2    5.54    0.75
   3   9   2    4.38    0.61
   3   9   2    5.38    0.76
   3   9   2    5.91    0.82
  -3   9  -2    4.50    0.70
   3   9   2    4.80    0.74
  -3   9  -3    1.83    0.49
  -3   9  -3    3.10    0.50
   3   9   3    1.62    0.44
   3   9   3    1.68    0.55
  -3   9  -3    1.78    0.48
   3   9   3    2.01    0.48
  -3   9  -3    1.13    0.48
   3   9   3    1.83    0.55
   3   9   3    1.84    0.52
  -3   9  -3    1.30    0.47
   3   9   3    1.90    0.51
   3   9   3    1.43    0.51
   3   9   4    6.01    0.81
  -3   9  -4    6.60    0.71
  -3   9  -4    6.59    0.78
   3   9   4    5.74    0.73
  -3   9  -4    7.90    0.80
   3   9   4    6.19    0.69
   3   9   4    6.35    0.75
   3   9   4    6.48    0.82
   3   9   4    5.54    0.64
  -3   9  -4    6.32    0.66
  -3   9  -4    7.32    0.76
  -3   9  -4    6.90    0.75
   3   9   4    5.75    0.70
  -3   9  -5    0.40    0.41
  -3   9  -5    0.66    0.38
  -3   9  -5    0.52    0.43
  -3   9  -5    0.52    0.43
   3   9   5    0.19    0.45
   3   9   5    0.05    0.36
   3   9   5    1.30    0.46
   3   9   5    0.70    0.38
  -3   9  -5    0.88    0.42
  -3   9  -5    1.28    0.41
  -3   9  -6    3.21    0.48
  -3   9  -6    4.96    0.67
  -3   9  -6    5.87    0.67
  -3   9  -6    3.71    0.60
   3   9   6    4.72    0.73
  -3   9  -6    5.01    0.58
   3   9   6    3.71    0.54
   3   9   6    3.92    0.60
   3   9   6    4.00    0.70
   3   9   6    2.39    0.47
  -3   9  -7    6.59    0.72
   3   9   7    7.89    0.82
  -3   9  -7    7.49    0.74
  -3   9  -7    8.38    0.64
   3   9   7    9.55    0.83
  -3   9  -7    8.85    0.75
   3   9   7    8.35    0.85
   3   9   8    4.80    0.68
  -3   9  -8    5.96    0.64
  -3   9  -8    5.13    0.57
  -3   9  -8    4.62    0.55
  -3   9  -8    5.44    0.68
   3   9   8    4.97    0.63
   3   9   8    6.09    0.66
  -3   9  -8    4.63    0.60
   3   9   9    2.54    0.52
  -3   9  -9    3.70    0.49
  -3   9  -9    3.40    0.44
  -3   9  -9    3.95    0.46
  -3   9  -9    3.75    0.53
   3   9   9    3.24    0.52
   3   9   9    2.72    0.48
  -3   9  -9    3.82    0.49
   3   9  10    1.96    0.39
  -3   9 -10    2.17    0.36
   3   9  10    1.81    0.45
  -3   9 -10    1.93    0.36
  -3   9 -10    2.06    0.30
   3   9  10    1.84    0.38
  -3   9 -10    1.67    0.29
   3   9  11    6.88    0.53
  -3   9 -11    5.61    0.44
  -3   9 -11    6.61    0.45
   3   9  12   63.34    1.88
   3   9  13    0.39    0.17
   3  10 -10    0.67    0.14
   3  10  -9   12.24    0.59
   3  10  -9   11.98    0.56
   3  10  -8   37.49    1.32
   3  10  -8   41.94    1.37
   3  10  -7    3.56    0.41
   3  10  -7    4.76    0.48
   3  10  -7    3.84    0.40
   3  10  -7    4.64    0.46
   3  10  -6   21.92    0.91
   3  10  -6   21.06    0.99
   3  10  -6   20.34    1.07
   3  10  -6   21.58    1.02
   3  10  -6   22.71    1.04
   3  10  -5   15.83    0.87
   3  10  -5   17.87    0.93
   3  10  -5   19.40    1.06
   3  10  -5   17.44    0.96
   3  10  -5   17.68    0.93
  -3  10   4   50.17    1.80
   3  10  -4   47.55    1.79
   3  10  -4   50.20    1.81
   3  10  -4   45.08    1.82
  -3  10   3  113.15    3.50
   3  10  -3  113.35    3.54
   3  10  -3  114.18    3.49
   3  10  -3  121.33    3.62
  -3  10   2   15.88    0.97
   3  10  -2   14.43    0.94
   3  10  -2   12.81    0.91
   3  10  -2   16.62    0.96
  -3  10   2   15.06    0.90
  -3  10   1   33.47    1.41
   3  10  -1   33.19    1.52
  -3  10   1   33.25    1.41
   3  10  -1   33.43    1.53
  -3  10   1   31.24    1.38
   3  10  -1   30.69    1.50
   3  10  -1   32.84    1.49
   3  10  -1   32.99    1.47
  -3  10   1   33.88    1.44
  -3  10   0    1.53    0.41
   3  10   0    1.90    0.45
  -3  10   0    1.53    0.36
   3  10   0    1.05    0.44
  -3  10   0    2.09    0.41
  -3  10   0    1.68    0.38
   3  10   0    1.10    0.43
   3  10   0    1.40    0.40
  -3  10   0    1.44    0.45
   3  10   0    1.17    0.45
  -3  10  -1    0.76    0.37
   3  10   1    1.43    0.42
  -3  10  -1    1.00    0.34
   3  10   1    0.74    0.35
  -3  10  -1    0.95    0.36
  -3  10  -1    0.66    0.31
  -3  10  -1    0.91    0.41
  -3  10  -2    7.15    0.65
  -3  10  -2    7.58    0.68
   3  10   2    7.69    0.70
   3  10   2    8.27    0.72
  -3  10  -2    7.61    0.67
  -3  10  -2    7.01    0.67
   3  10   2    6.76    0.64
  -3  10  -3   14.15    0.90
   3  10   3   15.08    0.95
  -3  10  -3   14.12    0.90
   3  10   3   16.00    0.94
   3  10   3   14.09    0.95
  -3  10  -4   13.35    0.85
  -3  10  -4   12.16    0.84
   3  10   4   13.55    0.90
  -3  10  -4   12.15    0.83
  -3  10  -4   14.68    0.84
   3  10   4   11.78    0.78
   3  10   4   13.47    0.91
  -3  10  -5    7.01    0.61
   3  10   5    8.02    0.68
  -3  10  -5    7.27    0.62
  -3  10  -5    8.01    0.65
  -3  10  -6   41.58    1.54
  -3  10  -6   42.19    1.61
   3  10   6   40.36    1.63
  -3  10  -6   41.98    1.54
   3  10   6   40.62    1.61
  -3  10  -6   42.68    1.61
  -3  10  -7    1.33    0.31
  -3  10  -7    0.94    0.29
   3  10   7    0.97    0.34
  -3  10  -7    1.03    0.30
   3  10   7    1.05    0.33
  -3  10  -7    1.07    0.31
  -3  10  -8   11.32    0.57
  -3  10  -8   10.93    0.63
   3  10   8   11.21    0.67
  -3  10  -8   11.10    0.56
  -3  10  -8   11.40    0.63
   3  10   8   11.27    0.64
  -3  10  -9    0.24    0.15
   3  10   9    0.23    0.20
  -3  10  -9    0.29    0.16
   3  11  -4    1.37    0.19
   3  11  -3    1.47    0.22
   3  11  -3    1.54    0.22
   3  11  -2   11.17    0.55
   3  11  -2   10.54    0.53
   3  11  -1    0.75    0.21
   3  11  -1    0.77    0.21
   3  11  -1    0.68    0.18
   3  11   0    0.69    0.19
   3  11   0    1.18    0.24
  -3  11  -1    2.77    0.27
  -3  11  -1    2.37    0.26
  -3  11  -2    5.90    0.39
  -3  11  -2    5.29    0.35
  -3  11  -2    6.15    0.39
   3  11   2    6.08    0.39
   3  11   2    5.95    0.39
  -3  11  -3    0.26    0.13
   3  11   3    0.22    0.15
  -3  11  -4    1.24    0.18
  -3  11  -4    1.23    0.18
   4   0 -21    0.18    0.26
   4   0 -20  197.57    5.88
   4   0 -20  204.46    5.79
   4   0 -19    0.15    0.37
  -4   0  19   -0.05    0.36
   4   0 -19   -0.17    0.38
   4   0 -19   -0.17    0.44
  -4   0  18    0.33    0.37
  -4   0  18    0.43    0.41
   4   0 -18    0.73    0.45
  -4   0  18    0.51    0.41
   4   0 -18    1.01    0.51
  -4   0  17    0.55    0.41
  -4   0  17    0.06    0.40
  -4   0  17   -0.13    0.48
   4   0 -17    0.43    0.44
   4   0 -17   -0.07    0.47
  -4   0  16   16.23    1.20
   4   0 -16   16.82    1.28
  -4   0  16   17.93    1.23
   4   0 -16   18.94    1.38
  -4   0  16   17.36    1.29
  -4   0  15    0.51    0.42
   4   0 -15   -0.27    0.52
  -4   0  15    0.84    0.51
  -4   0  15    0.06    0.42
  -4   0  14  201.95   10.13
  -4   0  14  210.44    6.51
  -4   0  14  217.01    6.44
  -4   0  14  225.09    6.46
  -4   0  13   -0.32    0.85
  -4   0  13    0.13    0.43
  -4   0  13    2.11    0.51
  -4   0  13    2.38    0.50
  -4   0  12 1291.31   32.12
  -4   0  12 1316.84   37.14
  -4   0  11   -0.27    0.77
   4   0 -11    0.57    0.50
  -4   0  10   31.77    3.00
   4   0 -10   25.65    2.08
  -4   0   9   -0.21    0.68
   4   0  -9    0.63    0.47
  -4   0   8    4.18    1.11
   4   0  -8    4.26    0.83
  -4   0   7   -0.17    0.64
   4   0  -7    0.32    0.40
   4   0  -2  981.25   26.12
   4   0  -1    0.11    0.56
   4   0   0  192.06    6.71
   4   0   1   -0.12    0.54
   4   0   2  325.52   10.18
   4   0   3   -0.40    0.63
   4   0   4 1228.71   32.46
   4   0   5    0.79    0.69
   4   0   6  101.67    4.96
   4   0   7    0.19    0.78
   4   0   7    0.09    0.28
   4   0   8    2.28    0.98
   4   0   8    0.57    0.36
   4   0   9   -0.10    0.32
   4   0  10  562.69   14.69
   4   0  11   -0.06    0.38
   4   0  12  328.95    9.08
   4   0  12  353.19   12.48
   4   0  12  326.23    9.09
  -4   0 -12  320.97    9.55
   4   0  12  331.62    9.33
   4   0  12  338.75    9.03
  -4   0 -13   -0.09    0.54
   4   0  13   -0.06    0.34
   4   0  13    0.42    0.53
   4   0  13   -0.27    0.66
   4   0  13    0.55    0.41
   4   0  13    0.23    0.32
   4   0  14  428.00   15.33
   4   0  14  430.50   11.81
   4   0  14  439.48   11.57
  -4   0 -14  419.96   12.14
   4   0  14  416.66   11.60
   4   0  14  433.60   11.56
  -4   0 -15   -0.09    0.58
   4   0  15   -0.06    0.36
   4   0  15   -0.07    0.47
   4   0  15   -0.59    0.79
  -4   0 -15    0.20    0.58
   4   0  15    0.19    0.37
   4   0  15    0.33    0.38
   4   0  16   69.14    2.74
  -4   0 -16   67.94    2.86
   4   0  16   67.93    2.67
  -4   0 -16   70.42    3.17
  -4   0 -16   67.96    3.19
   4   0  16   69.53    2.90
  -4   0 -17   -0.41    0.42
   4   0  17    0.42    0.49
  -4   0 -17    0.09    0.51
   4   0  17    0.36    0.41
  -4   0 -17    0.26    0.58
   4   0  17    0.42    0.34
  -4   0 -18  110.18    3.89
  -4   0 -18  118.76    4.22
  -4   0 -18  120.95    4.31
   4   0  18  116.97    3.83
  -4   0 -19   -0.07    0.44
   4   0  19    0.53    0.35
  -4   0 -20    5.76    0.69
   4   0  20    4.25    0.46
  -4   0 -21   -0.18    0.29
   4   0  21   -0.03    0.13
   4   1 -21    9.53    0.66
   4   1 -21    7.40    0.56
  -4  -1  20    0.04    0.30
   4   1 -20   -0.21    0.37
   4  -1 -20    0.25    0.28
   4   1 -20    0.46    0.29
   4  -1 -20   -0.04    0.28
   4   1 -20    0.46    0.38
   4   1 -19   21.02    1.33
   4  -1 -19   20.52    1.21
  -4  -1  19   21.27    1.19
   4   1 -19   20.73    1.25
   4  -1 -19   16.97    1.04
  -4  -1  19   21.52    1.21
   4   1 -19   18.47    1.21
   4  -1 -19   18.85    1.21
  -4  -1  18    5.71    0.72
   4  -1 -18    5.55    0.76
  -4   1  18    5.07    0.67
  -4  -1  18    6.12    0.71
   4  -1 -18    4.74    0.65
   4   1 -18    5.34    0.77
   4  -1 -18    6.06    0.76
   4   1 -18    4.68    0.71
  -4   1  18    5.07    0.66
  -4  -1  18    4.58    0.60
  -4   1  17   32.55    1.72
  -4  -1  17   34.19    1.74
   4   1 -17   31.49    1.84
  -4  -1  17   39.54    1.87
   4   1 -17   33.68    1.84
   4  -1 -17   33.78    1.72
  -4  -1  17   32.01    1.65
  -4   1  17   32.02    1.72
  -4   1  16    7.20    0.83
  -4  -1  16    9.57    0.92
   4   1 -16    9.66    1.03
  -4  -1  16    9.92    0.96
   4  -1 -16    9.28    0.91
   4   1 -16    8.19    0.96
  -4  -1  16    7.93    0.83
  -4   1  16    9.06    0.92
  -4   1  15   97.92    3.53
  -4  -1  15   94.66    3.45
   4   1 -15   95.49    3.70
  -4  -1  15   96.78    3.54
   4  -1 -15   91.83    3.45
   4   1 -15   96.48    3.62
  -4  -1  15  102.87    3.47
  -4   1  15   99.03    3.56
  -4   1  14  141.67    4.55
   4  -1 -14  146.05    4.72
  -4  -1  14  156.15    8.29
  -4   1  14  143.42    8.17
  -4   1  14  144.44    4.82
  -4  -1  14  146.94    4.76
  -4   1  14  141.16    4.72
   4   1 -14  156.10    4.99
  -4   1  14  144.34    4.69
  -4  -1  14  146.64    4.65
  -4  -1  13  239.42   10.80
  -4   1  13  250.18   10.93
  -4  -1  13  234.14    7.01
  -4   1  13  236.42    7.06
  -4   1  13  239.61    7.02
   4   1 -13  251.69    7.25
  -4  -1  13  245.40    6.94
  -4   1  13  240.78    7.00
   4   1 -12    2.38    0.83
  -4   1  12    1.67    0.47
  -4   1  12    1.93    0.45
  -4  -1  12    1.87    0.45
  -4   1  12    2.43    0.47
  -4   1  12    0.59    0.94
  -4   1  11    3.77    1.25
  -4  -1  11    5.12    1.37
   4   1 -11    4.76    1.07
  -4  -1  10  681.69   21.27
  -4   1  10  687.37   21.30
   4   1 -10  704.83   19.98
  -4   1   9  410.76   13.60
  -4  -1   9  401.65   13.60
   4   1  -9  387.03   12.45
  -4  -1   8   10.58    1.64
  -4   1   8    9.95    1.51
   4  -1  -8    9.56    1.04
   4   1  -8    8.50    1.23
  -4  -1   7   29.47    2.52
  -4   1   7   25.34    2.31
   4  -1  -7   24.30    1.65
   4   1  -7   25.87    2.02
   4   1  -6  710.84   19.47
   4   1  -2   70.65    3.52
   4  -1  -2   71.20    3.52
   4   1  -1    3.13    0.78
   4  -1  -1    2.91    0.78
   4  -1   0  571.46   15.86
   4   1   0  550.98   15.76
   4  -1   1    0.95    0.58
   4   1   1    0.82    0.59
   4  -1   2   62.34    3.26
   4   1   2   58.01    3.20
   4  -1   3  287.66    9.51
   4   1   3  295.55    9.52
   4  -1   4   16.67    1.75
   4   1   4   18.77    1.85
   4  -1   5  539.19   16.09
   4   1   5  540.43   16.08
   4   1   6  468.22   14.33
   4  -1   6  445.99   14.24
   4  -1   7   43.51    3.17
   4   1   7   46.33    3.31
   4  -1   7   40.89    1.74
   4   1   7   45.70    1.81
   4  -1   8  405.48   13.44
   4   1   8  415.71   13.43
   4  -1   8  388.96   10.44
   4   1   8  390.83   10.44
   4  -1   9  406.44   10.67
   4   1   9  390.89   10.64
   4  -1  10   45.18    2.03
   4   1  10   47.08    2.06
  -4   1 -11    4.30    0.71
   4   1  11    7.66    1.45
   4  -1  11    6.54    1.41
   4   1  11    6.42    0.74
   4  -1  11    6.23    0.73
  -4  -1 -12  419.64   11.96
   4   1  12  427.33   11.63
  -4   1 -12  425.77   12.02
   4  -1  12  463.93   15.12
   4   1  12  433.85   14.84
   4   1  12  427.94   11.52
   4   1  12  421.77   11.50
   4   1  12  443.16   11.75
   4  -1  12  443.51   11.74
   4  -1  13    9.30    1.00
   4   1  13    9.37    0.99
   4   1  13   11.30    0.97
   4  -1  13    8.96    0.84
  -4   1 -13   10.21    1.15
  -4  -1 -13   11.93    1.18
  -4   1 -13   12.30    1.09
   4   1  13    8.53    1.68
   4  -1  13    9.62    1.83
   4  -1  13   10.61    0.91
   4   1  13   10.52    0.94
   4  -1  14   96.65    5.92
   4   1  14  105.70    6.13
   4   1  14  102.02    3.69
   4  -1  14   97.51    3.63
  -4   1 -14   91.88    3.58
   4   1  14   91.13    3.38
   4  -1  14   97.77    3.42
   4   1  14   95.71    3.48
  -4   1 -14   94.70    3.90
  -4  -1 -14  100.35    3.89
   4  -1  14   94.03    3.38
   4  -1  15   65.37    2.77
   4   1  15   61.48    2.73
   4  -1  15   60.33    4.64
   4   1  15   60.69    4.68
  -4  -1 -15   65.91    3.08
  -4   1 -15   68.37    3.14
  -4   1 -15   63.39    2.78
   4   1  15   60.57    2.51
   4  -1  15   61.51    2.54
   4  -1  15   65.18    2.56
   4   1  15   63.38    2.64
  -4   1 -15   63.57    3.02
  -4  -1 -15   59.80    2.90
   4  -1  15   62.03    2.55
   4  -1  16   10.35    1.02
   4   1  16    9.04    0.96
  -4   1 -16   10.55    1.21
  -4  -1 -16   10.20    1.19
  -4   1 -16    9.07    1.00
   4  -1  16    9.24    0.86
  -4  -1 -16    7.58    1.02
   4  -1  16    8.83    0.87
   4   1  16   12.92    1.03
   4  -1  16    9.60    0.89
  -4   1 -16   10.42    1.19
   4  -1  17   11.23    1.00
   4   1  17   12.02    1.05
  -4   1 -17   11.33    1.18
  -4  -1 -17   10.10    1.08
  -4   1 -17   10.62    1.03
   4  -1  17   10.87    0.92
   4   1  17   11.58    1.00
  -4  -1 -17   10.48    1.18
  -4   1 -17   12.39    1.26
   4  -1  17   10.40    0.87
   4   1  18   56.67    2.30
   4  -1  18   54.46    2.21
  -4   1 -18   58.51    2.64
  -4   1 -18   59.05    2.64
  -4  -1 -18   59.31    2.67
  -4   1 -18   55.76    2.39
  -4  -1 -18   53.93    2.31
   4   1  19    6.33    0.64
   4  -1  19    5.93    0.60
  -4   1 -19    5.10    0.74
  -4  -1 -19    7.39    0.85
   4   1  20   -0.03    0.23
   4  -1  20    0.06    0.23
  -4  -1 -20    0.10    0.35
  -4   1 -20    0.50    0.38
   4   1  20   -0.21    0.27
  -4   1 -21   32.71    1.34
  -4  -1 -21   29.68    1.29
   4   2 -21   -0.10    0.23
   4   2 -21    0.03    0.25
   4   2 -20   16.00    0.98
  -4  -2  20   15.08    0.87
   4   2 -20   16.22    1.01
  -4  -2  19    5.86    0.63
   4   2 -19    5.75    0.67
   4  -2 -19    7.22    0.69
   4   2 -19    5.68    0.74
   4  -2 -19    5.86    0.58
   4   2 -19    6.35    0.74
  -4  -2  19    6.52    0.63
   4   2 -18   33.92    1.82
   4  -2 -18   38.36    1.73
  -4  -2  18   39.66    1.71
  -4   2  18   34.71    1.72
   4   2 -18   39.06    1.91
  -4  -2  18   39.57    1.76
  -4  -2  18   38.88    1.76
  -4   2  17   70.97    2.56
   4   2 -17   69.36    2.95
   4  -2 -17   73.58    2.79
  -4  -2  17   70.31    2.73
  -4  -2  17   72.30    2.69
  -4   2  17   72.42    2.83
  -4  -2  17   77.76    2.82
   4   2 -17   68.90    2.88
  -4   2  16  110.11    3.75
   4   2 -16  112.87    4.18
   4   2 -16  117.24    4.09
  -4  -2  16  113.66    3.87
  -4   2  16  120.27    4.06
  -4   2  16  120.10    4.10
  -4  -2  16  109.52    3.88
  -4   2  15    5.68    0.71
  -4   2  15    5.98    0.80
   4   2 -15    5.07    0.82
  -4   2  15    4.68    0.75
  -4  -2  15    6.30    0.79
  -4  -2  15    5.51    0.70
  -4   2  15    5.86    0.76
   4   2 -15    5.41    0.84
  -4   2  14   22.78    1.48
  -4  -2  14   22.22    1.35
  -4   2  14   22.50    1.43
   4   2 -14   22.26    1.48
   4   2 -14   24.59    1.62
  -4  -2  14   22.47    1.40
  -4   2  14   24.32    1.52
  -4   2  14   21.96    1.40
   4   2 -13  207.51    6.46
  -4   2  13  205.50    6.27
  -4   2  13  208.82    6.11
  -4   2  13  202.33    6.25
  -4  -2  13  201.50    6.04
  -4   2  13  206.67    6.20
   4   2 -13  214.81    8.68
  -4   2  12  131.03    4.40
   4   2 -12  139.32    4.61
   4   2 -12  129.96    6.45
  -4  -2  12  140.38    7.49
  -4   2  12  135.39    4.16
  -4   2  12  132.81    4.43
  -4  -2  12  133.38    4.24
  -4   2  12  137.36    4.38
   4   2 -11   41.10    2.04
   4   2 -11   47.22    3.46
  -4   2  11   40.87    1.88
  -4  -2  11   43.05    3.78
  -4   2  11   38.42    3.56
  -4   2  10   90.68    5.36
  -4  -2  10   84.08    5.20
   4   2 -10   86.30    4.72
   4   2 -10   79.96    3.05
  -4  -2   9   27.59    2.72
   4   2  -9   22.93    2.25
   4   2  -9   23.11    1.32
   4   2  -8  129.18    5.73
   4   2  -8  128.74    4.02
   4   2  -7    1.23    0.62
   4   2  -6   34.31    2.48
   4   2  -5  665.39   18.64
   4   2  -3    1.46    0.67
   4  -2  -3    1.86    0.69
   4   2  -2   43.25    2.68
   4  -2  -2   47.27    2.77
   4   2  -1   31.16    2.19
   4  -2  -1   32.91    2.29
   4   2   0   83.30    3.85
   4  -2   0   86.65    3.92
   4  -2   1   59.72    3.22
   4   2   1   67.11    3.37
   4  -2   2 1050.75   27.65
   4   2   2 1032.06   27.57
   4  -2   3  490.29   14.36
   4   2   3  480.39   14.34
   4  -2   4    1.18    0.60
   4   2   4    0.88    0.59
   4  -2   5   12.73    1.60
   4   2   5    9.03    1.42
   4  -2   6 1387.05   34.09
   4   2   6 1355.77   34.06
   4  -2   6 1464.47   37.00
   4   2   6 1459.03   37.08
   4   2   7   45.60    1.87
   4  -2   7   46.90    1.87
   4  -2   7   46.27    3.29
   4   2   7   52.69    3.51
   4  -2   8   22.56    1.24
   4   2   8   21.93    1.24
   4  -2   9    0.05    0.31
   4   2   9   -0.05    0.31
  -4   2  -9    0.32    0.32
  -4   2 -10   52.51    2.31
   4  -2  10   54.71    2.28
  -4   2 -11   95.71    3.49
   4  -2  11   95.25    3.40
   4   2  11   98.21    3.41
  -4  -2 -11   87.89    3.50
  -4   2 -11  101.11    3.72
   4  -2  11   98.86    5.41
   4   2  11   95.09    5.34
   4   2  11   89.91    3.28
  -4   2 -12  323.21    9.33
  -4   2 -12  322.87    9.55
  -4  -2 -12  312.92    9.40
   4  -2  12  334.49    9.22
   4   2  12  332.56    9.21
   4   2  12  330.72    9.16
   4   2  12  324.48    9.06
   4  -2  12  342.65   12.33
   4   2  12  338.85   12.29
  -4   2 -13   70.38    2.95
   4  -2  13   71.44    2.82
   4   2  13   68.88    2.79
   4   2  13   60.47    4.49
   4  -2  13   65.58    4.63
  -4  -2 -13   67.14    3.09
  -4   2 -13   76.76    3.23
   4   2  13   59.86    2.68
  -4  -2 -13   68.47    3.00
  -4   2 -13   66.22    3.05
   4  -2  14  223.51    6.69
   4   2  14  225.45    6.70
   4  -2  14  206.08    9.45
   4   2  14  214.25    9.56
  -4  -2 -14  229.91    7.15
  -4   2 -14  227.19    7.11
  -4   2 -14  209.98    6.78
   4   2  14  227.20    6.68
  -4   2 -14  213.88    7.04
   4  -2  14  215.42    6.34
  -4  -2 -14  210.85    6.86
   4  -2  15  140.47    7.50
   4   2  15  150.79    7.67
   4  -2  15  150.32    4.94
   4   2  15  159.51    5.01
  -4  -2 -15  153.07    5.34
  -4   2 -15  154.70    5.38
  -4   2 -15  148.78    5.10
   4  -2  15  151.74    4.69
  -4  -2 -15  138.81    5.09
  -4   2 -15  137.71    5.23
   4   2  15  153.70    4.96
   4  -2  15  149.11    4.78
   4   2  16   27.38    1.62
   4  -2  16   26.68    1.59
  -4  -2 -16   25.31    1.78
  -4   2 -16   26.73    1.82
  -4   2 -16   24.95    1.66
   4  -2  16   28.53    1.46
  -4  -2 -16   25.23    1.67
   4   2  16   28.18    1.63
   4  -2  16   28.50    1.51
   4  -2  17   84.55    3.07
   4   2  17   81.74    3.03
   4  -2  17   77.72    2.77
  -4   2 -17   79.69    3.30
  -4  -2 -17   79.27    3.28
   4  -2  17   75.70    2.81
   4   2  17   79.01    2.99
   4  -2  17   79.75    2.84
  -4   2 -17   72.41    3.04
   4  -2  18   91.59    3.05
   4  -2  18   91.49    3.08
   4   2  18   90.26    3.19
   4   2  18   91.35    3.20
  -4   2 -18   95.45    3.53
  -4  -2 -18   98.68    3.55
   4   2  19   14.24    0.92
   4  -2  19   15.42    0.88
  -4  -2 -19   14.26    1.07
  -4   2 -19   15.30    1.10
   4   2  20   33.51    1.32
   4  -2  20   34.75    1.29
   4   2  20   29.99    1.25
  -4   2 -20   38.96    1.58
  -4  -2 -20   38.57    1.57
  -4  -2 -21    0.46    0.20
   4   2  21    0.24    0.19
   4   2  21    0.13    0.16
   4   3 -21   15.07    0.68
  -4  -3  20    1.33    0.30
   4   3 -20    1.47    0.40
   4   3 -20    2.43    0.44
  -4  -3  19   15.92    0.94
   4   3 -19   17.59    1.10
   4   3 -19   15.01    0.97
   4  -3 -19   14.57    0.93
  -4  -3  18   27.80    1.34
  -4  -3  18   27.64    1.39
  -4   3  18   26.97    1.25
  -4   3  18   29.00    1.48
   4   3 -18   25.41    1.48
   4   3 -18   30.19    1.60
  -4   3  17   53.61    2.12
  -4   3  17   54.57    2.33
  -4  -3  17   51.65    2.11
   4   3 -17   48.79    2.34
  -4  -3  17   52.43    2.16
  -4   3  17   54.57    2.29
  -4   3  16   56.01    2.34
  -4   3  16   57.04    2.51
   4   3 -16   57.17    2.62
  -4  -3  16   57.45    2.35
  -4  -3  16   57.08    2.32
  -4   3  16   55.75    2.44
  -4   3  15   14.98    1.20
  -4  -3  15   13.83    1.05
  -4   3  15   14.73    1.17
  -4   3  15   13.78    1.11
  -4  -3  15   13.42    1.06
   4   3 -15   12.43    1.18
   4   3 -14   26.18    2.82
  -4  -3  14   31.11    1.64
  -4   3  14   30.11    1.63
  -4   3  14   29.71    1.71
  -4   3  14   31.49    1.73
  -4  -3  14   33.74    1.68
  -4   3  14   31.39    1.77
   4   3 -14   32.35    1.82
   4   3 -14   31.03    1.92
  -4   3  13    3.44    0.65
  -4   3  13    3.00    0.63
   4   3 -13    1.92    0.58
  -4   3  13    3.86    0.80
   4   3 -13    1.51    0.81
  -4  -3  13    2.06    0.50
  -4   3  13    3.88    0.64
  -4   3  13    3.04    0.58
  -4   3  12    7.10    0.73
  -4   3  12    6.35    0.75
  -4   3  12    6.95    0.79
   4   3 -12    7.49    1.52
   4   3 -12    7.46    0.93
  -4   3  12    7.12    0.83
  -4   3  11   59.80    2.33
  -4   3  11   54.35    2.35
  -4   3  11   60.84    2.48
  -4   3  11   57.00    2.49
   4   3 -11   62.76    2.70
   4   3 -10  399.87   13.34
   4   3 -10  389.08   10.44
  -4   3  10  359.31    9.97
   4   3  -9   22.81    2.41
   4   3  -9   23.18    1.43
   4   3  -8   63.89    4.00
   4   3  -8   63.86    3.33
   4   3  -8   60.76    2.46
   4   3  -7  160.07    6.66
   4   3  -7  162.57    5.98
  -4   3   7  144.17    4.29
   4   3  -7  151.90    4.62
  -4   3   6  360.56    9.75
   4   3  -6  389.34   10.03
  -4   3   5   14.07    0.85
   4   3  -5   19.90    1.95
   4  -3  -4   32.60    2.47
   4   3  -4   38.12    2.66
   4   3  -3    1.08    0.63
   4  -3  -3    0.95    0.61
   4   3  -3    0.14    0.51
   4  -3  -2  567.40   16.25
   4   3  -2  574.10   16.24
   4  -3  -1    2.56    0.70
   4   3  -1    4.31    0.85
   4  -3   0  101.82    4.39
   4   3   0  101.10    4.36
   4  -3   1 1236.03   32.08
   4   3   1 1224.34   32.02
   4  -3   2  119.27    4.95
   4   3   2  116.89    4.87
   4  -3   3  320.27   10.24
   4   3   3  318.50   10.20
   4  -3   4  453.16   13.85
   4   3   4  468.31   13.90
  -4   3  -5   77.02    2.56
   4  -3   5   83.62    4.21
   4   3   5   85.04    4.27
   4   3   6   60.47    2.18
   4  -3   6   61.68    2.19
  -4   3  -6   61.27    2.28
  -4   3  -6   59.53    2.11
   4  -3   6   61.75    3.69
   4   3   6   66.08    3.84
   4   3   7  436.86   12.88
   4  -3   7  432.11   11.14
   4   3   7  429.87   11.13
  -4   3  -7  411.31   11.26
   4   3   8    7.39    1.07
  -4   3  -8    7.25    0.76
   4  -3   8    6.41    0.66
   4   3   8    7.19    0.67
  -4   3  -9  662.62   17.06
   4  -3   9  661.43   16.79
   4   3   9  641.53   16.75
   4  -3  10   55.51    3.77
   4   3  10   53.36    3.68
  -4   3 -10   52.57    2.50
   4  -3  10   57.93    2.31
   4   3  10   57.39    2.30
  -4   3 -10   54.92    2.46
  -4   3 -11  100.47    3.72
   4  -3  11   98.27    3.43
   4   3  11   97.17    3.42
  -4   3 -11  100.34    3.78
  -4  -3 -11   97.75    3.75
  -4   3 -11   95.19    3.75
   4   3  11   94.64    3.51
   4  -3  11   99.03    5.44
   4   3  11   99.34    5.42
  -4   3 -12   33.65    1.94
   4  -3  12   34.00    1.73
  -4   3 -12   32.11    1.97
   4   3  12   32.04    1.79
  -4  -3 -12   33.71    1.99
  -4   3 -12   35.97    2.03
   4  -3  12   33.80    3.10
   4   3  12   35.62    3.20
   4   3  12   34.57    1.75
  -4   3 -13  101.41    3.85
   4  -3  13  102.58    3.56
   4   3  13   97.82    3.51
   4  -3  13   98.03    5.71
   4   3  13   91.89    5.54
  -4   3 -13   91.86    3.82
  -4  -3 -13   98.85    3.87
  -4   3 -13   97.51    3.87
   4   3  13   98.38    3.65
   4  -3  14    2.38    1.07
   4   3  14    2.87    1.02
  -4   3 -14    2.96    0.72
   4   3  14    1.98    0.57
  -4  -3 -14    1.48    0.61
  -4   3 -14    2.01    0.65
   4  -3  14    2.30    0.56
   4   3  14    1.90    0.48
  -4   3 -14    2.10    0.71
   4  -3  15   75.57    2.93
   4   3  15   78.63    2.96
   4   3  15   73.52    2.94
  -4   3 -15   78.15    3.34
  -4   3 -15   75.47    3.18
   4   3  15   79.64    3.08
   4   3  15   72.46    3.00
  -4   3 -15   74.18    3.25
  -4  -3 -15   73.48    3.23
   4  -3  16   13.46    1.02
   4  -3  16   14.16    1.08
   4   3  16   14.25    1.08
   4   3  16   15.92    1.19
  -4   3 -16   14.48    1.20
  -4  -3 -16   15.75    1.30
  -4   3 -16   14.09    1.26
   4   3  16   15.51    1.17
   4   3  16   12.89    1.01
  -4   3 -16   18.47    1.44
   4   3  17   24.77    1.41
   4  -3  17   24.50    1.31
  -4   3 -17   23.87    1.47
  -4  -3 -17   21.33    1.44
  -4   3 -17   23.62    1.51
   4  -3  17   23.44    1.26
   4   3  17   24.29    1.41
   4   3  17   22.92    1.26
  -4   3 -17   22.94    1.58
   4  -3  18   23.70    1.21
  -4  -3 -18   24.38    1.40
   4  -3  18   26.01    1.24
   4   3  18   22.35    1.26
   4   3  18   25.51    1.32
  -4  -3 -19   37.83    1.63
   4   3  19   39.79    1.55
   4   3  19   38.48    1.55
   4  -3  19   40.76    1.50
   4   3  20    6.30    0.42
   4   3  20    5.60    0.38
  -4  -3 -20    5.34    0.41
   4   4 -20   42.63    1.43
  -4  -4  20   38.45    1.34
   4   4 -19    1.50    0.41
  -4  -4  19    0.86    0.30
   4   4 -18    0.19    0.30
  -4  -4  18    0.43    0.33
   4   4 -18    0.05    0.39
   4   4 -18   -0.05    0.39
  -4  -4  17    7.45    0.64
  -4   4  17    8.01    0.74
   4   4 -17    8.22    0.86
  -4  -4  17    8.08    0.74
   4   4 -17   10.21    0.94
  -4   4  17    7.53    0.76
  -4   4  17    7.70    0.78
   4   4 -17    9.08    0.89
  -4  -4  16    5.31    0.59
  -4  -4  16    4.36    0.65
  -4   4  16    5.12    0.71
  -4   4  16    4.53    0.65
   4   4 -16    3.97    0.69
  -4   4  16    5.01    0.71
   4   4 -16    4.31    0.73
  -4  -4  15    0.97    0.37
  -4   4  15    0.78    0.44
  -4  -4  15    1.22    0.45
  -4   4  15    1.25    0.51
   4   4 -15    0.89    0.59
   4   4 -15    0.88    0.55
  -4   4  15    0.43    0.46
  -4   4  14   66.80    2.81
  -4   4  14   65.59    2.81
   4   4 -14   63.53    2.95
   4   4 -14   70.43    2.87
  -4   4  14   68.29    2.90
  -4  -4  14   66.85    2.63
  -4   4  14   67.71    2.68
  -4  -4  14   66.39    2.55
  -4   4  13   21.80    1.49
   4   4 -13   25.13    2.83
   4   4 -13   27.09    1.62
  -4   4  13   23.38    1.57
  -4   4  13   25.86    1.53
  -4   4  13   22.26    1.51
  -4  -4  13   23.95    1.41
  -4   4  13   25.75    1.59
   4   4 -13   24.22    1.69
   4   4 -12    0.20    0.44
  -4   4  12    0.91    0.45
  -4   4  12    0.73    0.53
   4   4 -12    1.93    1.01
   4   4 -12    1.38    0.58
  -4   4  12    0.47    0.40
  -4   4  12    0.84    0.45
  -4   4  12    0.86    0.52
  -4   4  11   50.96    2.38
   4   4 -11   44.79    3.88
  -4   4  11   46.42    2.26
  -4   4  11   47.97    2.12
   4   4 -11   48.10    2.40
  -4   4  11   45.06    2.07
  -4   4  11   46.25    2.23
  -4   4  10  246.07    7.30
   4   4 -10  261.22   10.41
  -4   4  10  239.24    7.21
  -4   4  10  257.28    7.07
  -4   4  10  247.60    7.26
   4   4 -10  251.86    7.42
  -4   4   9   28.78    1.40
  -4   4   9   28.20    1.61
  -4   4   9   26.59    1.35
   4   4  -9   30.02    1.71
   4   4  -9   25.51    1.36
  -4   4   9   25.59    1.54
  -4   4   9   27.85    1.47
  -4   4   9   28.20    1.58
  -4   4   8   17.53    1.22
   4   4  -8   18.08    1.28
  -4   4   8   17.17    1.11
   4   4  -8   18.87    2.33
   4   4  -8   18.39    1.87
   4   4  -7  126.47    6.00
   4  -4  -7  120.95    5.82
   4   4  -7  124.09    4.11
  -4   4   7  116.38    3.76
   4   4  -7  129.31    6.26
   4   4  -7  121.62    5.51
   4  -4  -6  126.08    5.89
   4   4  -6  129.12    5.97
  -4   4   6  137.08    4.17
   4   4  -6  138.74    4.38
   4   4  -6  141.50    6.06
   4   4  -5   31.59    2.58
   4   4  -5   26.69    2.31
   4  -4  -5   35.45    2.59
  -4   4   5   32.71    1.52
   4   4  -5   35.57    2.87
   4   4  -5   32.06    1.57
   4   4  -4   94.99    4.84
   4  -4  -4   93.79    4.41
   4   4  -4  100.72    4.52
  -4   4   4   95.31    3.15
   4   4  -4   89.00    4.75
   4   4  -4   92.87    3.17
   4  -4  -3  324.16   10.73
   4   4  -3  335.03   10.78
  -4   4   3  363.02    9.37
   4   4  -3  361.48   11.61
   4   4  -3  347.55    9.30
   4  -4  -2   94.28    4.18
   4   4  -2   89.81    4.07
  -4   4   2   93.87    3.14
   4   4  -2   99.64    4.69
   4   4  -2   97.59    3.10
   4  -4  -1    4.44    0.87
   4   4  -1    4.50    0.81
   4   4   0  449.93   13.43
   4  -4   0  430.29   12.77
   4   4   0  446.12   12.75
  -4   4   0  443.56   11.58
   4   4   1 1070.77   28.41
   4  -4   1 1088.03   28.01
   4   4   1 1046.90   27.87
  -4   4  -1 1074.47   26.65
   4  -4   2   59.19    3.07
   4   4   2   63.21    3.13
  -4   4  -2   61.00    2.26
   4   4   2   55.99    3.12
  -4   4  -2   59.79    2.19
  -4   4  -3  256.13    7.06
   4   4   3  258.40    9.27
  -4   4  -3  249.56    7.02
   4  -4   3  255.72    8.38
   4   4   3  261.19    8.39
  -4   4  -4  402.66   10.53
   4   4   4  399.42   12.90
  -4   4  -4  394.58   10.55
   4  -4   4  394.28   12.09
   4   4   4  402.07   12.11
  -4   4  -5  281.03    7.65
  -4   4  -5  276.27    7.76
   4   4   5  279.83    9.81
  -4   4  -6   37.98    1.69
  -4   4  -6   39.04    1.83
   4   4   6   40.84    2.92
   4   4   7  308.61   10.38
  -4   4  -7  292.69    8.19
  -4   4  -7  314.21    8.56
   4  -4   8    6.02    1.12
   4   4   8    5.08    1.01
   4   4   8    4.97    0.56
  -4   4  -8    5.63    0.75
   4   4   8    7.03    1.17
   4   4   9    3.86    0.51
   4   4   9    4.51    0.69
   4  -4   9    4.86    1.10
   4   4   9    4.21    0.96
   4   4   9    4.00    0.64
  -4   4  -9    3.46    0.64
   4   4   9    4.10    0.63
  -4   4  -9    3.64    0.66
  -4   4 -10   90.66    3.48
   4   4  10   87.32    3.01
   4  -4  10   86.68    3.01
   4   4  10   81.36    3.20
   4  -4  10   86.45    4.75
   4   4  10   77.53    4.51
   4   4  10   89.93    3.40
  -4   4 -10   85.70    3.38
   4   4  10   83.99    3.25
  -4   4 -11   31.26    1.81
   4   4  11   34.12    1.90
  -4   4 -11   30.96    1.89
   4  -4  11   33.73    1.63
   4   4  11   31.85    1.59
   4   4  11   31.94    2.80
   4   4  11   33.68    1.82
  -4   4 -11   34.06    1.95
   4   4  11   31.87    1.79
  -4   4 -12   36.44    2.04
   4   4  12   41.95    2.12
  -4   4 -12   39.39    2.17
   4  -4  12   41.22    1.86
   4   4  12   38.06    1.80
   4   4  12   38.63    2.03
  -4   4 -12   42.55    2.24
   4   4  12   40.12    2.06
  -4   4 -13   31.09    1.80
   4   4  13   29.38    1.76
  -4   4 -13   28.27    1.84
   4  -4  13   31.74    1.59
   4   4  13   30.67    1.59
   4   4  13   28.91    1.74
  -4   4 -13   29.10    1.85
   4   4  13   30.39    1.77
  -4   4 -14   63.17    2.72
  -4  -4 -14   60.69    2.69
  -4   4 -14   59.45    2.80
   4   4  14   66.96    2.74
   4  -4  14   62.00    2.45
   4   4  14   60.59    2.43
   4   4  14   60.62    2.67
   4   4  14   62.58    2.71
  -4   4 -14   61.47    2.80
  -4   4 -15   18.83    1.41
  -4  -4 -15   19.70    1.35
   4   4  15   19.86    1.33
  -4   4 -15   18.74    1.45
   4   4  15   17.18    1.28
  -4   4 -16   41.12    2.05
   4   4  16   41.43    1.96
   4   4  16   41.42    1.96
  -4  -4 -16   39.62    1.91
   4   4  16   42.74    1.93
  -4   4 -16   43.21    2.14
   4   4  17    2.09    0.42
   4  -4  17    1.52    0.40
   4   4  17    1.26    0.41
   4   4  17    1.33    0.43
   4   4  18    7.78    0.59
   4  -4  18    9.81    0.66
   4   4  18    9.17    0.71
   4   4  18    9.38    0.71
   4  -4  18    8.93    0.66
   4   4  18    8.35    0.80
   4   4  19   34.36    1.30
   4   4  19   38.86    1.38
   4  -4  19   37.48    1.31
   4   4  20   31.48    1.14
   4   4  20   30.01    1.12
   4   4  20   31.16    1.13
  -4   5  19    5.75    0.44
  -4   5  17    6.25    0.62
   4   5 -17    5.23    0.62
   4   5 -17    5.83    0.64
   4   5 -16   24.05    1.19
  -4   5  16   27.62    1.44
   4   5 -16   26.41    1.51
  -4   5  16   28.52    1.47
   4   5 -16   27.34    1.45
  -4   5  15    0.91    0.44
   4   5 -15    0.06    0.44
   4   5 -15    0.57    0.47
  -4   5  15    0.39    0.42
  -4   5  15    0.49    0.42
  -4   5  14   48.32    2.26
   4   5 -14   50.93    2.43
   4   5 -14   47.55    2.21
  -4   5  14   44.82    2.23
  -4   5  14   53.35    2.33
  -4   5  13   19.88    1.43
  -4  -5  13   20.18    1.15
  -4   5  13   20.66    1.42
   4   5 -13   20.41    1.18
  -4   5  13   19.48    1.58
   4   5 -13   20.48    1.53
  -4   5  13   19.41    1.40
   4   5 -13   22.11    1.40
   4   5 -12    2.11    0.65
  -4   5  12    1.30    0.49
   4   5 -12    1.35    0.43
   4   5 -12    0.78    0.45
  -4   5  12    1.53    0.55
  -4   5  12    0.98    0.54
   4   5 -12    0.87    0.77
  -4   5  12    1.12    0.49
  -4   5  12    1.24    0.54
  -4   5  11    6.06    0.85
  -4   5  11    6.80    0.87
   4   5 -11    5.81    0.91
   4   5 -11    6.42    1.57
  -4   5  11    7.66    0.83
  -4   5  11    5.99    0.70
   4   5 -11    8.28    0.85
  -4   5  11    5.51    0.81
  -4   5  10    0.31    0.46
  -4   5  10    1.13    0.50
  -4   5  10    0.57    0.43
   4   5 -10    0.46    0.36
   4   5 -10    0.51    0.48
  -4   5  10    0.48    0.35
   4   5 -10   -0.29    0.77
   4   5 -10    0.48    0.41
  -4   5  10    0.31    0.41
  -4   5   9   19.19    1.19
  -4   5   9   16.89    1.33
  -4   5   9   19.04    1.34
   4   5  -9   19.79    1.15
  -4   5   9   21.50    1.34
   4   5  -9   19.44    1.45
  -4   5   9   19.58    1.21
   4   5  -9   19.65    2.58
   4   5  -9   19.41    1.21
  -4   5   9   18.39    1.34
  -4   5   8  143.11    4.70
   4   5  -8  141.95    4.33
  -4   5   8  147.55    4.63
   4   5  -8  144.89    4.89
   4   5  -8  142.51    4.52
  -4   5   8  146.24    4.46
  -4   5   8  135.21    4.76
   4   5  -8  141.51    6.37
  -4   5   8  141.13    4.43
  -4   5   8  144.62    4.51
  -4   5   8  137.54    4.72
  -4   5   7   20.62    1.29
   4   5  -7   20.07    1.16
   4   5  -7   22.35    2.65
  -4   5   7   22.22    1.47
  -4   5   7   20.67    1.23
  -4   5   7   20.15    1.16
   4   5  -7   24.99    2.43
  -4   5   7   21.17    1.35
   4   5  -7   20.88    1.45
  -4   5   7   21.52    1.39
  -4   5   7   21.31    1.16
   4   5  -7   22.90    1.33
  -4   5   7   22.22    1.29
   4   5  -6  269.20    7.80
   4   5  -6  281.97   10.21
  -4   5   6  261.14    7.46
  -4   5   6  273.85    7.84
   4   5  -6  265.30    7.57
  -4   5   6  268.63    7.41
   4   5  -6  290.99   10.79
  -4   5   6  262.67    7.58
   4   5  -5   21.52    2.48
   4   5  -5   18.67    2.21
   4   5  -5   19.06    1.29
  -4   5   5   16.92    1.17
   4   5  -4  198.38    8.15
   4   5  -4  181.19    7.91
   4   5  -4  189.13    5.72
  -4   5   4  185.58    5.66
   4   5  -3   96.41    5.05
   4   5  -3   90.87    5.12
   4   5  -3   91.85    3.21
  -4   5   3   84.26    3.18
   4   5  -2  189.01    7.55
   4   5  -2  185.92    7.90
   4   5  -2  176.31    5.37
  -4   5   2  177.91    5.48
   4   5  -1  295.54   10.89
   4   5  -1  285.31   10.06
   4   5  -1  284.70    7.91
   4   5   0   72.80    4.07
   4   5   0   84.00    4.87
   4   5   0   80.08    2.79
  -4   5   0   74.35    2.75
  -4   5   0   81.35    2.97
   4   5   1   48.24    3.06
  -4   5  -1   49.16    2.05
  -4   5  -1   50.32    2.19
   4   5   2  287.08    9.57
   4   5   2  283.20   10.75
  -4   5  -2  285.05    8.05
  -4   5  -2  299.93    8.20
   4   5   3   76.05    3.75
  -4   5  -3   83.15    3.03
   4   5   3   74.06    4.60
  -4   5  -3   81.08    2.95
  -4   5  -4   11.04    0.93
   4   5   4   10.46    1.68
  -4   5  -4   10.14    0.91
  -4   5  -5   82.33    3.01
  -4   5  -5   81.56    3.10
   4   5   5   80.14    4.77
   4   5   6    0.70    0.39
  -4   5  -6    0.55    0.33
   4   5   6    0.36    0.38
   4   5   6    0.41    0.38
   4   5   6    0.21    0.52
  -4   5  -6   -0.06    0.31
  -4   5  -6    0.90    0.38
  -4   5  -6    0.70    0.38
  -4   5  -6    0.48    0.39
   4   5   6    0.42    0.38
  -4   5  -7  616.37   16.13
  -4   5  -7  580.44   15.64
   4   5   7  604.91   15.96
   4   5   7  623.92   15.94
   4   5   7  603.30   15.64
   4   5   7  620.05   16.15
   4   5   7  596.88   15.61
   4   5   7  612.11   16.20
   4   5   7  608.38   16.14
   4   5   7  596.35   15.90
  -4   5  -7  609.16   15.77
  -4   5  -7  623.41   15.80
  -4   5  -7  615.39   15.66
   4   5   7  635.28   18.71
   4   5   8    7.00    0.82
   4   5   8    9.30    0.91
   4   5   8    8.72    0.97
  -4   5  -8    8.18    0.77
   4   5   8    9.17    1.01
   4   5   8    9.71    1.03
   4   5   8    9.07    0.92
  -4   5  -8    8.18    0.82
  -4   5  -8    8.53    0.97
  -4   5  -8    8.00    0.78
   4   5   8    9.51    1.47
   4   5   9  236.98    7.07
  -4   5  -9  234.34    6.78
   4   5   9  229.78    7.01
   4   5   9  234.68    7.05
   4   5   9  228.74    7.20
   4   5   9  232.40    7.33
  -4   5  -9  236.16    6.64
  -4   5  -9  249.30    7.34
  -4   5  -9  240.97    6.66
   4   5  10   63.63    2.87
   4   5  10   58.13    2.59
   4   5  10   63.84    2.80
  -4   5 -10   57.61    2.73
   4   5  10   59.02    2.53
   4   5  10   54.35    2.54
   4   5  11   78.21    3.34
   4   5  11   73.80    3.06
   4   5  11   76.64    3.21
  -4   5 -11   69.49    3.01
  -4   5 -11   76.15    3.26
   4   5  11   77.82    2.98
   4   5  11   79.49    3.15
   4   5  12   31.26    1.97
   4   5  12   32.97    1.82
   4   5  12   30.83    1.85
  -4   5 -12   28.50    1.75
  -4   5 -12   33.03    1.96
   4   5  12   28.76    1.60
   4   5  12   32.08    1.81
   4   5  13    0.08    0.44
   4   5  13   -0.18    0.49
  -4   5 -13   -0.08    0.48
   4   5  13    0.51    0.46
   4   5  13    0.36    0.42
   4   5  14    8.27    0.90
   4   5  14    7.12    0.87
   4   5  14    7.78    0.97
   4   5  14    7.83    0.97
  -4   5 -14    7.99    0.93
   4   5  14    8.03    0.87
   4   5  15  144.65    4.66
   4   5  15  148.40    4.72
   4   5  15  151.74    4.98
   4   5  15  151.78    4.94
  -4   5 -15  137.05    4.74
   4   5  15  147.79    4.67
   4   5  16   62.86    2.41
   4   5  16   63.42    2.43
   4   5  16   63.39    2.60
   4   5  16   62.49    2.42
   4   5  16   69.26    2.71
   4   5  17    0.76    0.32
   4   5  17    0.43    0.32
   4   5  17    0.27    0.28
   4  -5  17    0.36    0.30
   4   5  17    0.84    0.41
   4   5  18    0.55    0.28
   4   5  18    0.28    0.22
   4  -5  18    0.67    0.21
   4  -5  18    0.85    0.26
   4   5  18    0.47    0.20
   4   5  18    0.78    0.33
   4   5  19    0.02    0.19
   4   5  19    0.11    0.16
  -4  -6  18   12.08    0.59
   4   6 -17   25.54    1.06
  -4  -6  17   31.71    1.20
  -4  -6  16    8.57    0.67
   4   6 -16    8.70    0.73
   4   6 -15   37.76    1.56
   4   6 -15   34.65    1.73
  -4  -6  15   40.56    1.66
  -4   6  15   35.90    1.71
  -4   6  15   40.67    1.78
  -4   6  14   16.47    1.19
  -4  -6  14   16.91    1.09
   4   6 -14   16.44    0.94
   4   6 -14   17.32    1.11
   4   6 -14   16.90    1.24
  -4   6  14   17.66    1.18
  -4   6  14   16.53    1.16
   4   6 -13  100.84    3.76
  -4   6  13  100.16    3.63
  -4   6  13  100.45    3.59
   4   6 -13   94.49    3.26
   4   6 -12   33.25    1.66
  -4   6  12   32.58    1.84
   4   6 -12   32.09    1.91
  -4   6  12   31.92    1.80
  -4   6  12   35.18    1.85
  -4   6  11  180.50    5.93
  -4   6  11  195.40    5.99
   4   6 -11  188.08    5.72
  -4   6  11  195.56    5.62
   4   6 -11  185.77    6.13
  -4   6  11  182.22    5.73
  -4   6  11  184.38    5.92
  -4   6  10   29.25    1.74
   4   6 -10   28.39    1.47
  -4   6  10   31.66    1.73
  -4   6  10   31.03    1.59
   4   6 -10   28.81    1.54
   4   6 -10   31.88    1.93
  -4   6  10   31.57    1.80
  -4   6  10   31.00    1.83
  -4   6   9   35.55    1.94
  -4   6   9   35.83    1.78
   4   6  -9   37.72    1.82
  -4   6   9   37.76    1.79
  -4   6   9   35.90    1.92
   4   6  -9   35.91    1.67
  -4   6   9   34.59    1.83
   4   6  -9   31.66    1.98
   4   6  -9   31.44    3.35
   4   6  -9   33.94    1.67
  -4   6   9   35.76    1.99
   4   6  -8    8.46    1.73
   4   6  -8    6.85    0.73
   4   6  -8    8.51    1.02
  -4   6   8    6.94    0.79
  -4   6   8    8.48    0.90
   4   6  -8    8.09    0.88
  -4   6   8    7.57    0.79
  -4   6   8    7.39    0.88
  -4   6   8    6.94    0.76
   4   6  -8    6.41    0.75
  -4   6   8    8.39    0.95
  -4   6   8    8.37    0.73
   4   6  -7   87.74    5.06
   4   6  -7   80.81    2.99
   4   6  -7   86.74    5.51
   4   6  -7   86.07    2.98
   4   6  -7   84.87    3.39
  -4   6   7   82.00    3.09
  -4   6   7   82.70    3.20
   4   6  -7   78.81    2.96
   4   6  -7   81.18    3.13
  -4   6   7   80.89    3.35
  -4   6   7   86.79    3.08
  -4   6   7   85.35    3.22
  -4   6   7   81.39    2.92
   4   6  -7   78.82    2.96
  -4   6   7   80.42    3.08
   4   6  -7   84.65    3.11
  -4   6   7   80.92    3.22
  -4   6   7   79.96    2.87
   4   6  -6    7.94    0.81
   4   6  -6    6.28    1.52
  -4   6   6    8.08    0.85
   4   6  -6    8.78    0.96
  -4   6   6    9.15    0.90
  -4   6   6    7.99    0.88
   4   6  -6   10.44    0.90
   4   6  -6    8.15    0.88
  -4   6   6    9.57    0.88
  -4   6   6    8.82    0.90
  -4   6   6    7.65    0.75
   4   6  -6    7.49    0.79
  -4   6   6    8.29    0.87
   4   6  -6    9.27    1.68
  -4   6   6    8.39    0.78
  -4   6   6    8.30    0.90
  -4   6   5    0.76    0.41
   4   6  -5    1.30    0.79
   4   6  -5    0.51    0.35
   4   6  -5    1.28    0.53
  -4   6   5    1.12    0.39
  -4   6   5    0.46    0.43
   4   6  -5    0.65    0.45
   4   6  -5    1.05    0.43
  -4   6   5    0.93    0.44
  -4   6   5    0.38    0.35
  -4   6   5    0.89    0.40
  -4   6   5    0.70    0.43
  -4   6   5    1.03    0.43
   4   6  -5    1.78    0.96
  -4   6   5    0.40    0.29
   4   6  -4   64.06    4.54
  -4   6   4   64.86    2.60
  -4   6   4   69.35    2.68
   4   6  -4   65.88    4.50
  -4   6   4   67.37    2.52
   4   6  -4   62.04    2.64
   4   6  -4   66.70    2.67
  -4   6   4   66.57    2.64
   4   6  -4   63.19    2.63
   4   6  -4   67.97    2.79
   4   6  -4   64.94    2.67
   4   6  -4   63.37    2.50
   4   6  -4   63.74    2.47
  -4   6   4   66.63    2.62
  -4   6   4   66.39    2.54
  -4   6   4   67.22    2.79
  -4   6   4   62.04    2.39
  -4   6   4   64.33    2.53
  -4   6   4   64.91    2.64
   4   6  -3   20.91    2.57
  -4   6   3   19.98    1.22
  -4   6   3   18.91    1.24
  -4   6   3   20.74    1.29
   4   6  -3   19.86    2.36
   4   6  -3   18.41    1.31
   4   6  -3   20.28    1.34
   4   6  -3   17.60    1.26
   4   6  -3   19.60    1.34
   4   6  -3   19.66    1.32
   4   6  -3   20.34    1.24
  -4   6   3   16.75    1.09
   4   6  -3   19.45    1.21
  -4   6   3   19.97    1.29
  -4   6   3   19.18    1.21
  -4   6   3   19.82    1.40
  -4   6   3   18.54    1.14
  -4   6   3   22.33    1.30
  -4   6   3   18.79    1.25
   4   6  -2    2.95    1.12
  -4   6   2    3.30    0.59
  -4   6   2    3.43    0.56
  -4   6   2    4.49    0.61
  -4   6   2    3.08    0.57
   4   6  -2    1.10    0.74
   4   6  -2    2.62    0.58
   4   6  -2    3.03    0.57
   4   6  -2    2.56    0.54
   4   6  -2    3.76    0.63
   4   6  -2    2.86    0.52
   4   6  -2    3.42    0.57
  -4   6   2    4.05    0.60
  -4   6   2    2.54    0.54
  -4   6   2    3.14    0.54
   4   6  -2    2.30    0.56
  -4   6   2    3.10    0.53
  -4   6   2    2.70    0.66
  -4   6   2    2.97    0.57
   4   6  -1   77.52    3.05
   4   6  -1   80.05    4.61
  -4   6   1   78.93    3.01
  -4   6   1   80.13    3.05
  -4   6   1   80.94    2.93
   4   6  -1   76.34    3.01
   4   6  -1   75.66    3.02
   4   6  -1   80.01    3.01
   4   6  -1   81.41    2.96
   4   6  -1   79.24    2.96
  -4   6   1   75.21    2.96
  -4   6   1   74.39    2.88
  -4   6   1   75.25    2.92
   4   6  -1   83.14    3.09
   4   6  -1   78.03    5.17
  -4   6   1   79.31    2.86
   4   6  -1   85.56    2.94
  -4   6   1   79.95    2.91
  -4   6   0   34.51    1.71
   4   6   0   35.96    1.80
  -4   6   0   36.84    1.76
   4   6   0   34.93    2.84
  -4   6   0   35.91    1.83
  -4   6   0   34.26    1.79
  -4   6   0   36.94    1.77
   4   6   0   34.50    1.82
   4   6   0   37.49    1.88
   4   6   0   35.68    1.78
   4   6   0   37.43    1.89
  -4   6   0   34.76    1.62
   4   6   0   35.56    1.78
  -4   6   0   33.95    1.79
  -4   6   0   33.44    1.69
  -4   6   0   38.64    2.00
   4   6   0   32.44    3.24
  -4   6   0   35.49    1.74
   4   6   0   35.77    1.71
  -4   6   0   34.84    1.67
   4   6   1  260.56    9.63
   4   6   1  282.52    8.06
   4   6   1  273.11    8.03
  -4   6  -1  283.51    8.03
  -4   6  -1  278.94    8.06
  -4   6  -1  278.76    8.02
   4   6   1  283.19    8.02
  -4   6  -1  283.55    7.80
  -4   6  -1  283.50    7.89
   4   6   1  286.48    7.91
  -4   6  -1  282.85    7.97
  -4   6  -1  287.44    8.25
  -4   6  -1  284.91    7.90
  -4   6  -1  277.19    7.86
  -4   6  -1  272.22    7.88
   4   6   1  279.51    7.93
   4   6   2   44.94    2.13
   4   6   2   46.65    2.15
  -4   6  -2   48.47    2.22
  -4   6  -2   45.25    2.10
  -4   6  -2   47.56    2.11
   4   6   2   44.82    2.13
   4   6   2   53.50    4.11
  -4   6  -2   46.13    2.02
   4   6   2   46.07    2.04
  -4   6  -2   47.90    2.12
   4   6   2   44.67    1.99
  -4   6  -2   42.82    1.95
  -4   6  -2   44.63    1.82
  -4   6  -2   45.10    2.02
  -4   6  -2   46.13    2.14
   4   6   2   47.06    2.16
  -4   6  -2   46.51    2.25
   4   6   3   55.34    2.23
  -4   6  -3   51.47    2.20
  -4   6  -3   52.83    2.09
  -4   6  -3   56.43    2.45
  -4   6  -3   54.98    2.37
  -4   6  -3   54.42    2.46
   4   6   3   56.57    2.54
   4   6   3   56.33    2.41
   4   6   3   54.94    2.41
   4   6   3   54.49    2.37
   4   6   3   58.61    2.56
   4   6   3   57.87    2.44
   4   6   3   56.82    2.46
  -4   6  -3   55.82    2.27
   4   6   3   54.66    2.33
  -4   6  -3   57.51    2.39
  -4   6  -3   50.22    2.38
  -4   6  -3   57.60    2.54
  -4   6  -3   58.76    2.34
   4   6   3   51.12    4.12
  -4   6  -4  211.98    6.23
  -4   6  -4  206.73    6.10
   4   6   4  209.41    6.16
  -4   6  -4  218.72    6.62
   4   6   4  223.05    6.74
  -4   6  -4  213.92    6.42
  -4   6  -4  219.69    6.68
   4   6   4  219.54    6.48
   4   6   4  222.89    6.70
   4   6   4  210.53    6.54
   4   6   4  214.37    6.43
   4   6   4  212.11    6.70
   4   6   4  230.99    6.52
   4   6   4  214.12    6.46
   4   6   4  212.29    6.60
  -4   6  -4  212.51    6.27
   4   6   4  221.76    6.47
  -4   6  -4  216.27    6.47
  -4   6  -4  228.92    6.66
  -4   6  -4  220.63    6.38
   4   6   4  239.05    9.64
  -4   6  -5    4.35    0.59
  -4   6  -5    5.79    0.79
  -4   6  -5    4.72    0.66
   4   6   5    5.20    0.80
   4   6   5    5.35    0.79
   4   6   5    4.95    0.68
   4   6   5    5.25    0.72
   4   6   5    4.60    0.77
   4   6   5    4.69    0.66
   4   6   5    5.80    0.75
   4   6   5    4.78    0.74
   4   6   5    5.13    0.69
   4   6   5    4.29    0.65
  -4   6  -5    5.41    0.73
  -4   6  -5    5.25    0.78
  -4   6  -5    5.00    0.64
  -4   6  -5    4.69    0.67
   4   6   5    5.33    1.31
  -4   6  -6   25.18    1.36
  -4   6  -6   24.69    1.62
   4   6   6   23.45    1.62
  -4   6  -6   23.18    1.37
   4   6   6   22.82    1.48
   4   6   6   24.07    1.40
   4   6   6   24.84    1.52
   4   6   6   26.27    1.47
   4   6   6   24.00    1.43
   4   6   6   25.72    1.66
   4   6   6   25.66    1.68
   4   6   6   26.83    1.68
  -4   6  -6   24.12    1.33
   4   6   6   25.48    1.53
  -4   6  -6   24.16    1.46
   4   6   6   27.05    1.50
  -4   6  -6   26.40    1.55
  -4   6  -6   23.33    1.40
   4   6   6   25.86    2.72
  -4   6  -7   20.21    1.46
  -4   6  -7   18.88    1.18
   4   6   7   20.26    1.52
   4   6   7   20.42    1.37
   4   6   7   17.85    1.20
   4   6   7   18.53    1.35
   4   6   7   20.83    1.50
   4   6   7   19.59    1.52
   4   6   7   22.36    1.53
   4   6   7   20.67    1.40
  -4   6  -7   19.71    1.16
  -4   6  -7   20.15    1.35
  -4   6  -7   19.48    1.31
   4   6   7   19.23    1.23
  -4   6  -7   21.47    1.30
   4   6   7   18.86    2.28
   4   6   8   71.38    3.05
  -4   6  -8   69.84    3.02
   4   6   8   66.97    3.06
   4   6   8   65.93    2.54
   4   6   8   72.12    2.89
   4   6   8   68.94    2.83
   4   6   8   65.82    2.97
   4   6   8   68.09    2.84
  -4   6  -8   66.51    2.70
  -4   6  -8   67.43    2.60
  -4   6  -8   70.57    2.72
   4   6   8   64.37    2.53
   4   6   8   69.72    3.07
   4   6   9  210.27    6.51
   4   6   9  213.01    6.66
   4   6   9  226.03    6.97
   4   6   9  217.81    6.69
  -4   6  -9  217.88    6.45
  -4   6  -9  222.51    6.31
   4   6   9  221.61    6.90
   4   6   9  224.05    6.99
   4   6   9  214.63    6.94
  -4   6  -9  219.41    6.92
   4   6  10   38.33    1.95
   4   6  10   44.49    2.20
   4   6  10   42.56    2.32
   4   6  10   42.69    2.16
  -4   6 -10   43.64    1.94
  -4   6 -10   46.76    1.89
   4   6  10   44.36    2.35
  -4   6 -10   39.87    1.89
   4   6  10   45.06    2.30
  -4   6 -10   43.72    1.85
   4   6  10   44.91    2.40
  -4   6 -10   45.37    2.35
   4   6  11    5.00    0.89
   4   6  11    3.88    0.70
   4   6  11    4.09    0.72
  -4   6 -11    4.23    0.56
   4   6  11    5.36    0.88
  -4   6 -11    4.36    0.58
   4   6  11    4.39    0.77
   4   6  11    3.57    0.78
  -4   6 -11    5.02    0.80
   4   6  11    3.65    0.59
   4   6  12    0.07    0.44
   4   6  12    0.17    0.49
   4   6  12    0.38    0.50
   4   6  12    0.49    0.46
   4   6  12    0.33    0.54
  -4   6 -12    0.73    0.52
   4   6  12    0.85    0.55
   4   6  13   23.72    1.44
   4   6  13   25.02    1.61
   4   6  13   25.21    1.55
   4   6  13   21.21    1.39
   4   6  13   23.79    1.58
  -4   6 -13   25.45    1.58
   4   6  13   23.19    1.58
   4   6  14   -0.28    0.40
   4   6  14    0.12    0.39
   4   6  14    0.34    0.42
   4   6  14    0.07    0.49
   4   6  14    0.07    0.50
   4   6  14    0.28    0.35
   4   6  15    9.90    0.80
   4   6  15   11.08    0.88
   4   6  15   10.24    0.90
   4   6  15   10.47    0.94
   4   6  15    8.52    0.75
   4   6  15   11.20    0.98
   4   6  16    0.54    0.34
   4   6  16    0.43    0.29
   4   6  16   -0.10    0.25
   4   6  16    0.25    0.27
   4   6  16    0.54    0.35
   4   6  17    3.64    0.43
   4  -6  17    3.00    0.29
   4   6  17    2.92    0.33
   4   6  17    2.87    0.30
   4   6  17    5.19    0.52
   4  -6  17    4.37    0.41
  -4   6 -18   30.06    1.06
   4  -6  18   30.53    1.04
  -4  -7  16   23.17    0.92
   4   7 -16   19.32    0.84
  -4  -7  15    7.09    0.57
   4   7 -15    7.77    0.62
   4   7 -15    5.69    0.40
   4   7 -14   15.80    0.83
  -4  -7  14   18.17    0.96
   4   7 -14   14.73    0.86
   4   7 -14   16.33    1.02
  -4   7  13   16.20    1.09
  -4  -7  13   15.81    0.99
   4   7 -13   15.63    0.92
  -4   7  13   14.39    1.02
   4   7 -13   14.44    1.06
   4   7 -13   16.95    1.03
  -4   7  12   15.16    1.10
   4   7 -12   14.24    0.98
  -4   7  12   13.98    1.07
   4   7 -12   13.99    1.06
   4   7 -12   16.37    1.19
  -4   7  12   14.41    1.11
  -4   7  11   37.32    1.87
  -4   7  11   37.95    1.93
   4   7 -11   40.20    1.95
  -4   7  11   35.99    1.85
   4   7 -11   39.84    1.83
   4   7 -11   35.37    1.95
  -4   7  11   37.10    1.89
  -4   7  10    0.49    0.48
  -4   7  10    0.73    0.46
   4   7 -10    1.10    0.48
  -4   7  10    0.20    0.47
  -4   7  10    1.61    0.88
   4   7 -10    1.01    0.54
   4   7 -10    0.16    0.46
  -4   7   9   56.18    2.47
   4   7  -9   57.39    2.24
   4   7  -9   58.53    2.65
   4   7  -9   59.56    2.51
   4   7  -9   54.37    2.24
  -4   7   9   58.58    2.53
  -4   7   9   61.03    2.43
   4   7  -9   52.72    2.59
  -4   7   9   56.00    2.52
   4   7  -8   68.62    2.98
   4   7  -8   61.52    2.42
  -4   7   8   69.12    2.81
  -4   7   8   68.84    2.70
   4   7  -8   66.01    2.73
  -4   7   8   69.30    2.65
  -4   7   8   62.80    2.70
  -4   7   8   67.18    2.73
   4   7  -8   65.53    2.51
   4   7  -8   65.77    2.93
   4   7  -8   65.64    2.59
   4   7  -8   63.31    2.45
  -4   7   8   66.19    2.79
   4   7  -7   18.85    1.42
  -4   7   7   16.39    1.21
   4   7  -7   16.45    1.13
   4   7  -7   17.56    1.25
   4   7  -7   16.51    1.26
  -4   7   7   19.17    1.25
  -4   7   7   16.79    1.23
   4   7  -7   15.45    1.10
   4   7  -7   13.37    2.11
  -4   7   7   17.28    1.23
   4   7  -7   18.14    1.18
   4   7  -7   14.37    1.30
  -4   7   7   18.10    1.13
   4   7  -7   18.14    1.19
  -4   7   7   18.77    1.35
   4   7  -6   90.93    5.54
   4   7  -6   94.15    3.70
  -4   7   6   98.26    3.52
   4   7  -6   96.09    3.76
   4   7  -6   94.79    3.34
  -4   7   6   94.39    3.50
   4   7  -6   94.14    3.41
   4   7  -6  102.01    3.57
   4   7  -6   91.06    5.73
   4   7  -6   99.49    3.58
  -4   7   6   87.33    3.22
  -4   7   6   97.60    3.46
  -4   7   6   91.64    3.42
  -4   7   6   95.31    3.31
   4   7  -6   94.21    3.39
   4   7  -6   96.46    3.45
  -4   7   6   94.85    3.57
  -4   7   6  100.04    3.37
  -4   7   6   96.07    3.57
   4   7  -5  159.95    7.86
   4   7  -5  160.97    5.37
  -4   7   5  166.72    5.16
  -4   7   5  168.88    5.22
   4   7  -5  163.93    5.13
   4   7  -5  157.90    5.20
   4   7  -5  152.21    7.71
  -4   7   5  156.67    4.77
   4   7  -5  166.45    5.25
  -4   7   5  153.66    4.87
   4   7  -5  159.91    4.88
  -4   7   5  157.91    5.10
  -4   7   5  158.35    4.95
  -4   7   5  151.21    4.97
   4   7  -5  157.69    5.11
   4   7  -5  161.75    5.15
  -4   7   5  159.81    5.30
  -4   7   5  168.30    5.04
  -4   7   5  157.21    5.18
   4   7  -4  126.71    7.01
   4   7  -4  130.08    4.45
  -4   7   4  134.64    4.48
  -4   7   4  133.82    4.25
   4   7  -4  134.16    4.61
  -4   7   4  131.03    4.39
   4   7  -4  124.82    4.42
  -4   7   4  127.34    4.19
   4   7  -4  127.81    4.48
  -4   7   4  132.95    4.44
   4   7  -4  128.41    4.23
  -4   7   4  119.38    4.15
  -4   7   4  137.28    4.34
  -4   7   4  137.12    4.70
   4   7  -4  136.40    4.52
   4   7  -4  139.80    4.60
   4   7  -4  132.11    6.85
  -4   7   4  129.43    4.16
  -4   7   4  137.11    4.38
  -4   7   4  135.73    4.47
   4   7  -3   22.44    2.84
   4   7  -3   25.31    1.66
  -4   7   3   26.17    1.54
  -4   7   3   26.67    1.58
  -4   7   3   24.64    1.44
   4   7  -3   27.41    1.64
   4   7  -3   25.68    1.62
   4   7  -3   27.48    1.64
   4   7  -3   29.33    2.87
  -4   7   3   24.13    1.41
  -4   7   3   22.58    1.36
   4   7  -3   27.95    1.54
  -4   7   3   24.99    1.56
   4   7  -3   26.07    1.48
  -4   7   3   25.06    1.49
   4   7  -3   26.21    1.64
  -4   7   3   28.04    1.75
   4   7  -3   30.12    1.72
  -4   7   3   25.64    1.53
  -4   7   3   27.18    1.58
   4   7  -2   33.53    3.51
   4   7  -2   33.14    1.87
   4   7  -2   35.84    3.10
  -4   7   2   32.66    1.72
   4   7  -2   31.94    1.84
   4   7  -2   34.24    1.91
  -4   7   2   33.88    1.78
  -4   7   2   31.84    1.78
   4   7  -2   36.56    1.94
  -4   7   2   33.68    1.66
   4   7  -2   33.54    1.77
   4   7  -2   34.35    1.78
  -4   7   2   33.31    1.83
  -4   7   2   34.68    1.79
  -4   7   2   36.29    2.08
   4   7  -2   36.24    1.94
  -4   7   2   34.83    1.73
  -4   7   2   33.90    1.79
  -4   7   2   33.28    1.76
   4   7  -1  506.71   17.64
  -4   7   1  509.54   13.54
  -4   7   1  501.49   13.38
   4   7  -1  495.47   13.58
  -4   7   1  489.53   13.28
   4   7  -1  506.14   13.58
  -4   7   1  506.73   13.20
   4   7  -1  501.48   13.44
   4   7  -1  511.14   13.47
  -4   7   1  507.80   13.43
   4   7  -1  487.21   13.57
  -4   7   1  511.85   13.38
   4   7  -1  514.98   13.60
  -4   7   1  495.71   13.42
   4   7  -1  493.62   13.61
  -4   7   1  502.25   13.33
   4   7   0  164.39    8.36
   4   7   0  162.15    5.34
  -4   7   0  161.53    5.16
  -4   7   0  155.95    4.78
   4   7   0  165.29    5.27
  -4   7   0  162.95    5.11
   4   7   0  167.82    5.26
   4   7   0  169.05    5.30
   4   7   0  160.44    5.00
  -4   7   0  160.32    5.12
   4   7   0  154.57    5.28
  -4   7   0  166.57    5.32
  -4   7   0  166.88    5.21
   4   7   0  160.91    5.35
   4   7   0  160.07    5.38
  -4   7   0  172.10    5.62
  -4   7   0  161.88    5.17
   4   7   0  170.25    5.16
  -4   7   0  169.50    5.11
   4   7   1   30.47    1.80
  -4   7  -1   30.18    1.67
   4   7   1   32.66    1.73
  -4   7  -1   30.94    1.48
  -4   7  -1   31.20    1.64
  -4   7  -1   35.44    1.81
  -4   7  -1   27.42    1.72
   4   7   1   30.12    1.74
   4   7   1   32.72    1.81
  -4   7  -1   31.38    1.73
  -4   7  -1   33.75    1.96
  -4   7  -1   32.56    1.71
  -4   7  -1   31.21    1.71
   4   7   1   31.26    1.69
   4   7   2   26.60    1.66
  -4   7  -2   26.47    1.66
  -4   7  -2   28.95    1.59
  -4   7  -2   27.53    1.50
  -4   7  -2   27.99    1.41
   4   7   2   30.01    1.61
   4   7   2   30.02    1.76
  -4   7  -2   26.89    1.70
   4   7   2   31.16    1.77
   4   7   2   28.08    1.69
   4   7   2   29.79    1.75
  -4   7  -2   28.87    1.72
  -4   7  -2   27.62    1.63
   4   7   2   28.30    3.16
   4   7   2   29.89    1.77
  -4   7  -2   33.69    1.92
  -4   7  -2   30.67    1.65
   4   7   2   26.53    1.55
   4   7   3   81.86    5.49
   4   7   3   85.92    3.26
  -4   7  -3   79.50    3.23
  -4   7  -3   78.99    3.02
  -4   7  -3   79.86    2.85
   4   7   3   80.83    3.01
  -4   7  -3   76.44    2.93
   4   7   3   79.48    3.24
  -4   7  -3   78.30    3.26
   4   7   3   85.02    3.36
  -4   7  -3   81.65    3.17
   4   7   3   82.78    3.23
   4   7   3   79.88    3.25
  -4   7  -3   79.87    3.23
  -4   7  -3   85.38    3.21
  -4   7  -3   87.45    3.41
   4   7   3   79.91    3.22
  -4   7  -3   83.17    3.12
  -4   7  -3   86.33    3.11
   4   7   3   86.76    3.17
   4   7   4  157.81    5.27
  -4   7  -4  165.33    5.38
   4   7   4  161.09    5.36
  -4   7  -4  163.88    5.20
   4   7   4  159.34    5.16
  -4   7  -4  162.72    5.08
   4   7   4  153.56    7.86
   4   7   4  162.36    5.13
  -4   7  -4  168.01    5.05
  -4   7  -4  156.09    5.26
  -4   7  -4  165.56    5.22
  -4   7  -4  151.96    4.93
  -4   7  -4  158.28    4.84
   4   7   4  158.18    4.88
  -4   7  -4  139.07    4.77
  -4   7  -4  162.75    5.32
   4   7   4  163.48    5.18
   4   7   4  168.37    5.24
  -4   7  -4  165.75    5.37
  -4   7  -5    6.69    0.73
   4   7   5    6.20    0.66
  -4   7  -5    6.68    0.74
  -4   7  -5    5.91    0.85
   4   7   5    6.80    0.82
   4   7   5    6.28    0.90
  -4   7  -5    6.74    0.79
   4   7   5    7.22    0.85
  -4   7  -5    6.99    0.86
  -4   7  -5    6.28    0.85
  -4   7  -5    7.22    0.85
   4   7   5    5.78    0.76
   4   7   5    6.66    0.90
  -4   7  -5    6.07    0.87
  -4   7  -5    4.59    0.72
   4   7   5    6.03    0.87
  -4   7  -5    4.52    0.77
   4   7   5    5.60    0.79
   4   7   5    6.28    1.49
  -4   7  -6    4.64    0.77
   4   7   6    4.97    0.80
   4   7   6    4.45    0.69
   4   7   6    5.89    0.79
  -4   7  -6    4.74    0.77
  -4   7  -6    3.88    0.65
  -4   7  -6    5.83    0.78
   4   7   6    3.96    0.62
  -4   7  -6    5.76    0.88
   4   7   6    5.92    0.86
  -4   7  -6    5.08    0.74
   4   7   6    4.87    0.83
  -4   7  -6    4.43    0.73
   4   7   6    4.17    0.66
  -4   7  -6    4.85    0.67
   4   7   6    4.62    1.35
   4   7   7  192.07    5.88
  -4   7  -7  202.29    6.42
   4   7   7  201.31    6.39
  -4   7  -7  203.82    6.10
   4   7   7  198.07    6.36
  -4   7  -7  198.96    5.76
   4   7   7  199.30    5.92
   4   7   7  190.75    6.08
  -4   7  -7  202.31    6.10
  -4   7  -7  191.30    6.19
  -4   7  -7  209.48    6.41
   4   7   7  197.87    6.43
   4   7   7  192.40    5.74
  -4   7  -7  205.81    5.97
   4   7   7  178.45    8.22
   4   7   8  138.82    4.84
  -4   7  -8  130.21    4.69
   4   7   8  128.25    4.49
   4   7   8  129.22    4.18
  -4   7  -8  133.90    4.45
  -4   7  -8  136.07    4.64
  -4   7  -8  140.87    4.35
   4   7   8  139.52    4.77
   4   7   8  135.48    4.78
   4   7   8  128.64    4.17
   4   7   8  136.57    4.55
   4   7   8  145.12    4.85
  -4   7  -8  136.89    4.45
   4   7   9   16.29    1.38
  -4   7  -9   18.17    1.14
  -4   7  -9   18.15    1.39
   4   7   9   18.39    1.31
  -4   7  -9   16.94    1.30
  -4   7  -9   18.74    1.23
  -4   7  -9   17.64    1.13
   4   7   9   17.77    1.41
   4   7   9   19.45    1.49
   4   7   9   16.40    1.26
   4   7   9   19.16    1.43
  -4   7  -9   18.80    1.22
  -4   7 -10   57.72    2.16
   4   7  10   58.04    2.70
  -4   7 -10   52.35    2.53
   4   7  10   57.90    2.47
  -4   7 -10   56.76    2.48
  -4   7 -10   59.43    2.31
  -4   7 -10   55.42    2.14
   4   7  10   55.86    2.59
   4   7  10   58.23    2.68
   4   7  10   56.12    2.45
   4   7  10   57.67    2.63
  -4   7 -10   58.13    2.28
  -4   7 -11   34.55    1.49
   4   7  11   40.26    2.09
  -4   7 -11   41.41    2.05
   4   7  11   38.40    1.86
  -4   7 -11   38.62    1.85
  -4   7 -11   35.76    1.61
  -4   7 -11   35.20    1.51
   4   7  11   38.00    1.98
   4   7  11   39.52    2.02
  -4   7 -11   37.29    1.63
   4   7  11   39.69    1.89
   4   7  11   36.18    2.00
   4   7  12    0.14    0.47
  -4   7 -12    0.39    0.26
  -4   7 -12    0.31    0.37
   4   7  12   -0.33    0.38
  -4   7 -12   -0.19    0.36
   4   7  12    0.53    0.45
  -4   7 -12    0.14    0.24
   4   7  12   -0.07    0.50
   4   7  12   -0.19    0.44
   4   7  12   -0.05    0.39
   4   7  13   99.08    3.31
   4   7  13  102.21    3.30
   4   7  13   98.47    3.45
   4   7  13  100.52    3.53
   4   7  13  102.29    3.58
   4   7  14   93.76    3.02
  -4   7 -14   95.11    3.25
   4   7  14   96.85    3.22
   4   7  14  101.88    3.33
   4   7  14  102.48    3.35
   4   7  15    3.00    0.36
  -4   7 -15    3.56    0.48
   4   7  15    4.43    0.54
  -4   7 -16    0.79    0.23
  -4  -8  15    2.16    0.21
  -4  -8  14    0.28    0.20
   4   8 -14    0.68    0.23
   4   8 -13   13.68    0.72
   4   8 -13   14.25    0.73
  -4  -8  13   15.93    0.81
   4   8 -13   14.77    0.87
   4   8 -12   37.62    1.63
   4   8 -12   38.63    1.54
   4   8 -12   39.39    1.59
  -4  -8  12   41.93    1.58
   4   8 -12   41.03    1.73
   4   8 -11   11.78    0.87
   4   8 -11   10.97    0.82
   4   8 -11    9.26    0.82
  -4   8  10    4.61    0.62
   4   8 -10    5.17    0.67
   4   8 -10    4.46    0.46
   4   8 -10    4.60    0.61
  -4   8  10    5.13    1.17
   4   8 -10    4.85    0.66
  -4   8  10    4.96    0.63
  -4   8   9   74.28    2.78
   4   8  -9   77.16    2.81
   4   8  -9   69.16    2.50
   4   8  -9   77.50    2.57
   4   8  -9   76.66    2.91
  -4   8   9   76.40    2.77
   4   8  -9   74.99    2.90
  -4   8   9   67.02    2.62
   4   8  -8    4.24    0.72
   4   8  -8    4.34    0.53
   4   8  -8    5.04    0.73
   4   8  -8    4.76    0.63
   4   8  -8    4.46    0.72
   4   8  -8    3.93    0.50
  -4   8   8    5.48    0.71
   4   8  -8    4.42    0.61
  -4   8   8    4.53    0.65
  -4   8   8    4.42    0.74
  -4   8   7   40.29    1.93
   4   8  -7   41.23    1.89
   4   8  -7   40.92    1.78
   4   8  -7   39.72    2.04
   4   8  -7   38.98    1.76
  -4   8   7   41.92    1.97
   4   8  -7   41.45    1.81
  -4   8   7   39.51    1.88
   4   8  -7   40.95    2.09
  -4   8   7   40.47    1.88
  -4   8   6   33.28    1.70
   4   8  -6   32.66    1.61
   4   8  -6   31.49    1.85
   4   8  -6   32.99    1.82
  -4   8   6   31.69    1.65
  -4   8   6   33.25    1.56
   4   8  -6   31.73    1.70
   4   8  -6   32.60    1.65
   4   8  -6   30.07    1.70
  -4   8   6   34.09    1.77
  -4   8   6   33.32    1.61
   4   8  -6   32.67    1.65
  -4   8   6   30.72    1.68
  -4   8   5    9.96    0.92
   4   8  -5   10.77    0.95
   4   8  -5    9.99    1.02
  -4   8   5    9.51    0.93
  -4   8   5   10.76    0.89
   4   8  -5    9.70    0.99
   4   8  -5    9.54    0.92
   4   8  -5    9.65    1.00
  -4   8   5    9.58    0.97
  -4   8   5    9.51    0.90
   4   8  -5    8.59    0.90
  -4   8   5    9.60    0.95
  -4   8   4  303.60    8.58
  -4   8   4  319.49    8.88
   4   8  -4  309.30    8.67
   4   8  -4  318.25    8.97
  -4   8   4  322.64    8.78
   4   8  -4  330.06    9.08
  -4   8   4  316.18    8.60
   4   8  -4  322.52    8.97
   4   8  -4  319.09    9.09
  -4   8   4  307.64    8.80
   4   8  -4  314.85    8.94
  -4   8   4  312.47    8.82
  -4   8   4  319.87    8.90
   4   8  -3   11.50    1.10
   4   8  -3   11.28    1.13
  -4   8   3   12.20    1.03
  -4   8   3   12.15    1.08
   4   8  -3   13.39    1.06
   4   8  -3   13.57    1.10
  -4   8   3   11.61    1.01
   4   8  -3   12.92    1.16
  -4   8   3   12.85    1.00
   4   8  -3   12.76    1.14
  -4   8   3   11.99    0.96
  -4   8   3   12.48    1.13
  -4   8   3   13.25    1.03
  -4   8   3   13.34    1.11
  -4   8   3   12.23    1.04
   4   8  -3   11.61    1.10
   4   8  -2  211.41    6.44
   4   8  -2  204.38    6.41
  -4   8   2  196.25    6.10
  -4   8   2  210.91    6.32
   4   8  -2  208.95    6.41
   4   8  -2  204.22    6.23
   4   8  -2  205.57    6.23
   4   8  -2  205.48    6.18
  -4   8   2  211.45    6.24
   4   8  -2  205.28    6.44
  -4   8   2  211.37    6.16
   4   8  -2  203.71    6.38
  -4   8   2  216.19    6.23
  -4   8   2  205.59    6.34
  -4   8   2  214.71    6.31
  -4   8   2  215.27    6.24
   4   8  -2  208.02    6.43
   4   8  -1   17.10    1.35
   4   8  -1   18.45    1.35
  -4   8   1   18.28    1.20
  -4   8   1   21.31    1.38
   4   8  -1   17.99    1.35
   4   8  -1   19.88    1.39
   4   8  -1   20.52    1.33
   4   8  -1   19.26    1.32
   4   8  -1   17.35    1.16
  -4   8   1   18.02    1.26
  -4   8   1   19.42    1.26
   4   8  -1   18.26    1.38
  -4   8   1   18.45    1.26
  -4   8   1   18.03    1.29
   4   8  -1   20.03    1.43
  -4   8   1   21.86    1.34
  -4   8   0   61.04    2.54
  -4   8   0   60.28    2.52
   4   8   0   58.73    2.63
   4   8   0   62.07    2.62
   4   8   0   59.58    2.52
   4   8   0   60.63    2.57
  -4   8   0   55.60    2.49
  -4   8   0   54.88    2.46
   4   8   0   57.60    2.63
  -4   8   0   60.27    2.49
   4   8   0   59.28    2.58
   4   8   0   56.06    2.56
  -4   8   0   55.10    2.30
   4   8   0   60.57    2.55
  -4   8   0   59.89    2.51
  -4   8   0   56.23    2.47
   4   8   0   55.08    2.60
  -4   8   0   57.85    2.78
   4   8   1   75.81    2.98
   4   8   1   73.63    2.93
   4   8   1   73.82    2.97
  -4   8  -1   73.28    2.96
  -4   8  -1   72.12    3.15
   4   8   1   75.44    3.04
  -4   8  -1   73.32    2.87
   4   8   1   72.06    2.97
  -4   8  -1   67.47    2.52
  -4   8  -1   68.88    2.64
   4   8   1   74.75    2.88
  -4   8  -1   73.08    2.87
  -4   8  -1   70.58    2.97
  -4   8  -1   71.61    2.89
  -4   8  -1   74.98    2.91
  -4   8  -2    0.45    0.49
   4   8   2   -0.28    0.41
   4   8   2    0.74    0.47
   4   8   2   -0.07    0.45
  -4   8  -2    0.07    0.43
  -4   8  -2    0.48    0.42
  -4   8  -2    0.88    0.51
   4   8   2    0.07    0.49
   4   8   2   -0.07    0.47
   4   8   2    0.42    0.41
  -4   8  -2    0.25    0.45
  -4   8  -2    0.14    0.36
   4   8   2    0.64    0.49
   4   8   2    0.15    0.46
   4   8   2    0.18    0.38
  -4   8  -3    3.76    0.71
   4   8   3    4.29    0.70
   4   8   3    4.42    0.63
  -4   8  -3    4.17    0.58
  -4   8  -3    4.68    0.66
   4   8   3    4.30    0.74
   4   8   3    4.28    0.70
   4   8   3    4.65    0.78
  -4   8  -3    3.99    0.70
  -4   8  -3    4.16    0.70
  -4   8  -3    3.73    0.67
   4   8   3    4.52    0.75
  -4   8  -3    4.35    0.74
   4   8   3    4.22    0.69
   4   8   3    5.17    0.76
   4   8   3    4.22    0.66
  -4   8  -4   15.39    1.22
  -4   8  -4   15.06    1.02
   4   8   4   16.24    1.06
  -4   8  -4   16.86    1.15
   4   8   4   16.99    1.30
   4   8   4   16.77    1.18
   4   8   4   15.71    1.30
  -4   8  -4   15.70    1.22
  -4   8  -4   17.21    1.24
   4   8   4   17.74    1.22
  -4   8  -4   16.20    1.20
   4   8   4   16.90    1.23
   4   8   4   16.59    1.26
  -4   8  -4   13.82    1.22
  -4   8  -4   16.37    1.21
  -4   8  -4   17.68    1.20
   4   8   4   15.63    1.16
   4   8   4   16.25    1.22
  -4   8  -5   53.82    2.46
  -4   8  -5   53.41    2.19
   4   8   5   53.41    2.48
   4   8   5   49.46    2.17
   4   8   5   55.48    2.53
  -4   8  -5   55.82    2.45
  -4   8  -5   55.87    2.41
  -4   8  -5   55.87    2.34
   4   8   5   56.14    2.28
   4   8   5   57.00    2.38
   4   8   5   49.88    2.37
  -4   8  -5   56.26    2.54
  -4   8  -5   57.47    2.44
  -4   8  -5   54.87    2.25
   4   8   5   53.03    2.32
   4   8   5   54.33    2.32
  -4   8  -6   44.83    2.19
  -4   8  -6   43.12    1.85
  -4   8  -6   42.88    2.11
  -4   8  -6   43.43    2.08
  -4   8  -6   48.11    2.06
   4   8   6   43.29    2.10
   4   8   6   46.74    2.25
   4   8   6   45.16    2.02
  -4   8  -6   47.18    2.27
  -4   8  -6   46.00    2.13
  -4   8  -6   45.98    1.94
   4   8   6   45.97    2.00
   4   8   6   47.01    2.09
  -4   8  -7   92.58    3.49
   4   8   7   97.60    3.59
  -4   8  -7   93.51    3.43
  -4   8  -7   93.66    3.37
  -4   8  -7   97.75    3.29
   4   8   7   92.00    3.38
   4   8   7   90.89    3.17
   4   8   7   95.17    3.19
   4   8   7   95.02    3.36
  -4   8  -7   98.57    3.62
  -4   8  -7   95.55    3.39
  -4   8  -8   22.04    1.38
   4   8   8   23.86    1.50
  -4   8  -8   24.16    1.36
  -4   8  -8   22.39    1.26
  -4   8  -8   24.14    1.29
  -4   8  -8   22.88    1.43
   4   8   8   22.88    1.36
   4   8   8   21.45    1.44
  -4   8  -8   23.33    1.34
  -4   8  -8   23.41    1.51
   4   8   8   21.30    1.31
  -4   8  -9    9.44    0.79
  -4   8  -9    8.81    0.74
  -4   8  -9    8.26    0.72
   4   8   9    8.01    0.88
  -4   8  -9    8.68    0.81
   4   8   9    7.28    0.75
  -4   8  -9    7.40    0.81
  -4   8  -9    9.91    0.82
  -4   8  -9    7.78    0.90
   4   8   9    8.45    0.90
  -4   8 -10   38.12    1.53
   4   8  10   38.68    1.81
   4   8  10   39.65    1.74
  -4   8 -10   37.68    1.62
  -4   8 -10   36.75    1.51
   4   8  10   40.35    1.87
  -4   8 -10   42.06    1.68
  -4   8 -10   41.12    1.93
  -4   8 -11    1.90    0.30
  -4   8 -11    1.48    0.31
   4   8  11    1.33    0.44
   4   8  11    1.63    0.39
  -4   8 -11    1.42    0.48
  -4   8 -11    1.24    0.31
   4   8  11    1.30    0.41
  -4   8 -11    1.55    0.30
   4   8  12    0.23    0.27
  -4   8 -12    0.51    0.35
  -4   8 -12    0.11    0.18
  -4   8 -12    0.13    0.19
   4   8  12    0.05    0.37
  -4   8 -13   45.46    1.72
   4   8  13   48.80    1.77
  -4   8 -14   99.25    2.88
   4  -8  14  100.61    2.77
   4   8  14   91.71    2.86
  -4  -9  12    1.22    0.21
  -4  -9  11   34.17    1.25
   4   9 -11   36.82    1.30
   4   9 -11   33.16    1.25
   4   9 -10   27.09    1.20
   4   9 -10   28.91    1.21
   4   9 -10   27.80    1.26
   4   9  -9    0.85    0.35
   4   9  -9    0.71    0.32
   4   9  -9    0.59    0.24
   4   9  -9    0.63    0.35
   4   9  -8    3.65    0.55
   4   9  -8    4.58    0.59
   4   9  -8    3.72    0.45
   4   9  -7    0.10    0.26
   4   9  -7   -0.07    0.33
  -4   9   7    0.04    0.68
   4   9  -7    0.47    0.41
   4   9  -7    0.12    0.33
   4   9  -7   -0.05    0.34
  -4   9   6    3.70    0.78
   4   9  -6    3.49    0.55
   4   9  -6    4.31    0.53
   4   9  -6    4.65    0.58
  -4   9   6    3.52    0.54
   4   9  -6    4.18    0.65
  -4   9   6    3.97    0.55
   4   9  -6    5.68    0.67
   4   9  -6    4.13    0.59
   4   9  -6    5.62    0.58
   4   9  -5   10.52    0.86
   4   9  -5   10.63    0.85
   4   9  -5   10.69    0.91
   4   9  -5   11.85    0.95
  -4   9   5   10.14    0.83
  -4   9   5   11.28    0.87
   4   9  -5   11.64    0.88
  -4   9   5   10.98    0.88
  -4   9   5   12.62    0.87
   4   9  -5   12.49    0.89
   4   9  -4   79.68    2.89
   4   9  -4   82.52    2.97
   4   9  -4   77.63    2.85
   4   9  -4   79.85    2.88
  -4   9   4   79.45    2.82
   4   9  -4   78.13    2.78
   4   9  -4   78.82    2.81
  -4   9   4   81.73    2.76
   4   9  -3   22.97    1.37
  -4   9   3   23.62    1.31
   4   9  -3   22.43    1.35
  -4   9   3   22.33    1.24
   4   9  -3   21.08    1.28
  -4   9   3   23.11    1.21
   4   9  -3   21.71    1.37
   4   9  -3   21.03    1.32
   4   9  -3   21.83    1.26
   4   9  -3   22.06    1.37
  -4   9   3   21.01    1.16
  -4   9   3   21.46    1.31
  -4   9   2    3.52    0.61
  -4   9   2    3.42    0.53
  -4   9   2    3.40    0.53
  -4   9   2    2.33    0.58
   4   9  -2    2.22    0.57
   4   9  -2    2.25    0.54
   4   9  -2    3.82    0.65
   4   9  -2    2.32    0.53
   4   9  -2    2.70    0.61
   4   9  -2    2.54    0.53
   4   9  -2    1.72    0.56
  -4   9   2    3.04    0.53
  -4   9   1    2.66    0.55
  -4   9   1    2.88    0.53
   4   9  -1    2.19    0.57
   4   9  -1    2.75    0.56
  -4   9   1    2.55    0.52
  -4   9   1    2.41    0.51
   4   9  -1    2.86    0.62
  -4   9   1    3.11    0.57
   4   9  -1    2.21    0.56
   4   9  -1    3.34    0.65
  -4   9   0   14.87    1.09
   4   9   0   15.94    1.13
  -4   9   0   15.63    1.10
  -4   9   0   16.81    1.11
   4   9   0   16.96    1.23
   4   9   0   17.12    1.13
   4   9   0   16.26    1.11
   4   9   0   15.94    1.14
   4   9   0   13.98    1.13
  -4   9   0   15.04    1.11
   4   9   0   16.02    1.20
  -4   9   0   16.08    1.09
  -4   9   0   15.09    1.08
  -4   9  -1   54.36    2.25
  -4   9  -1   53.65    2.28
  -4   9  -1   55.88    2.32
   4   9   1   61.95    2.43
   4   9   1   60.31    2.33
   4   9   1   57.11    2.32
   4   9   1   58.01    2.34
  -4   9  -1   58.44    2.36
  -4   9  -1   58.73    2.33
   4   9   1   57.04    2.40
  -4   9  -2   22.69    1.28
  -4   9  -2   23.19    1.38
   4   9   2   23.62    1.40
   4   9   2   23.53    1.29
   4   9   2   24.01    1.34
   4   9   2   26.45    1.45
   4   9   2   24.42    1.45
  -4   9  -2   24.47    1.37
   4   9   2   23.48    1.42
  -4   9  -2   26.93    1.46
   4   9   2   24.37    1.45
  -4   9  -3   59.74    2.41
   4   9   3   59.50    2.35
  -4   9  -3   56.15    2.26
   4   9   3   62.16    2.46
  -4   9  -3   60.59    2.36
   4   9   3   59.53    2.41
  -4   9  -3   63.58    2.44
   4   9   3   60.57    2.49
   4   9   3   58.21    2.40
   4   9   4   15.04    1.04
  -4   9  -4   14.24    1.02
   4   9   4   14.35    1.12
  -4   9  -4   12.85    1.01
  -4   9  -4   13.88    1.01
   4   9   4   12.79    0.92
   4   9   4   13.95    1.02
   4   9   4   13.34    1.05
  -4   9  -4   13.47    1.07
  -4   9  -4   11.94    1.00
  -4   9  -4   14.33    0.99
   4   9   4   11.18    0.94
   4   9   5   10.40    0.87
   4   9   5   11.87    0.90
  -4   9  -5   13.00    0.94
  -4   9  -5   13.44    0.96
  -4   9  -5   10.84    0.88
   4   9   5   11.84    1.01
   4   9   5   12.54    1.00
  -4   9  -5   13.69    0.99
  -4   9  -5   11.12    0.84
   4   9   5   13.05    0.90
   4   9   5   11.12    0.87
  -4   9  -5   13.54    0.99
  -4   9  -5   10.29    0.94
  -4   9  -6    6.99    0.71
  -4   9  -6    8.14    0.74
  -4   9  -6    7.31    0.72
   4   9   6    7.92    0.80
  -4   9  -6    8.02    0.75
   4   9   6    7.95    0.71
  -4   9  -6    7.24    0.78
  -4   9  -6    6.78    0.72
  -4   9  -7   18.54    1.04
  -4   9  -7   18.58    1.05
  -4   9  -7   21.02    1.10
   4   9   7   19.20    1.18
  -4   9  -7   18.15    1.07
   4   9   7   16.49    1.00
  -4   9  -7   17.49    1.14
  -4   9  -7   18.05    1.08
  -4   9  -8    5.92    0.57
  -4   9  -8    6.06    0.57
   4   9   8    6.18    0.68
   4   9   8    5.35    0.65
  -4   9  -8    5.71    0.57
   4   9   8    5.51    0.55
  -4   9  -8    5.81    0.59
  -4   9  -8    6.36    0.69
  -4   9  -9    5.40    0.49
  -4   9  -9    6.11    0.51
   4   9   9    6.10    0.61
   4   9   9    5.64    0.63
  -4   9  -9    5.71    0.52
   4   9   9    5.67    0.51
  -4   9  -9    5.26    0.61
  -4   9  -9    6.53    0.55
  -4   9 -10    3.10    0.32
   4   9  10    4.43    0.52
  -4   9 -10    3.23    0.35
   4   9  10    3.54    0.43
  -4   9 -10    3.59    0.47
  -4   9 -10    3.80    0.38
   4   9  10    3.51    0.36
  -4   9 -10    2.56    0.30
   4   9  11   12.29    0.71
  -4   9 -11   13.08    0.72
   4  -9  12    1.31    0.17
  -4   9 -12    1.85    0.26
   4   9  12    1.66    0.27
   4  10  -9   25.06    0.88
   4  10  -8    0.77    0.22
   4  10  -8    1.21    0.25
   4  10  -7    2.80    0.31
   4  10  -7    3.59    0.37
   4  10  -7    3.76    0.40
   4  10  -6    0.75    0.26
   4  10  -6    0.32    0.25
   4  10  -6    0.26    0.18
   4  10  -6    0.35    0.28
   4  10  -5   14.14    0.76
   4  10  -5   13.92    0.79
   4  10  -5   12.18    0.69
   4  10  -5   13.29    0.74
   4  10  -4    1.48    0.38
   4  10  -4    1.45    0.35
   4  10  -4    2.14    0.41
   4  10  -4    1.45    0.36
   4  10  -3   68.14    2.29
   4  10  -3   66.58    2.33
  -4  10   3   69.86    2.28
   4  10  -3   66.10    2.32
   4  10  -3   66.75    2.23
   4  10  -2    4.42    0.52
   4  10  -2    4.15    0.52
  -4  10   2    3.70    0.47
  -4  10   2    4.43    0.48
   4  10  -2    5.60    0.59
   4  10  -2    3.72    0.53
   4  10  -1    6.90    0.66
   4  10  -1    9.02    0.68
   4  10  -1    8.14    0.68
   4  10  -1    6.45    0.67
  -4  10   1    7.15    0.62
  -4  10   1    9.02    0.65
  -4  10   0   17.45    0.96
   4  10   0   16.83    1.01
   4  10   0   17.09    0.94
   4  10   0   16.14    0.95
   4  10   0   16.96    1.03
  -4  10   0   18.30    0.96
   4  10   0   18.90    1.03
  -4  10   0   16.99    0.95
  -4  10   0   15.23    0.90
  -4  10  -1   27.66    1.26
  -4  10  -1   27.54    1.23
  -4  10  -1   27.38    1.25
   4  10   1   26.15    1.25
  -4  10  -1   27.31    1.25
  -4  10  -2    2.03    0.38
   4  10   2    1.93    0.39
  -4  10  -2    1.18    0.38
   4  10   2    1.32    0.40
  -4  10  -2    2.45    0.45
   4  10   2    2.10    0.43
   4  10   2    1.61    0.42
  -4  10  -2    1.37    0.34
  -4  10  -3    1.94    0.38
  -4  10  -3    2.01    0.35
   4  10   3    2.06    0.41
   4  10   3    1.72    0.42
   4  10   4    2.05    0.37
   4  10   4    1.86    0.42
   4  10   4    1.99    0.38
  -4  10  -4    1.83    0.39
  -4  10  -4    1.81    0.38
  -4  10  -4    2.11    0.40
  -4  10  -5    4.89    0.49
   4  10   5    4.32    0.51
   4  10   5    5.56    0.53
  -4  10  -5    5.56    0.51
  -4  10  -5    5.48    0.52
  -4  10  -5    4.79    0.50
  -4  10  -6   19.47    0.90
  -4  10  -6   19.90    0.90
   4  10   6   18.38    0.93
  -4  10  -6   18.29    0.89
  -4  10  -6   18.16    0.91
  -4  10  -7    0.06    0.21
  -4  10  -7    0.12    0.20
   4  10   7   -0.03    0.23
  -4  10  -7    0.12    0.20
  -4  10  -7    0.11    0.19
   4  10   8   41.36    1.37
   4  10   8   39.56    1.34
  -4  10  -8   36.85    1.21
  -4  10  -8   38.51    1.22
   4  10   9   -0.04    0.14
   4  11   0   10.01    0.45
   4  11   0    9.01    0.45
   4  11   1    0.20    0.14
   5   0 -21   -0.04    0.19
   5   0 -20   10.99    0.72
   5   0 -20   11.11    0.80
   5   0 -19   -0.30    0.39
  -5   0  19   -0.05    0.35
   5   0 -19    0.25    0.39
  -5   0  18    3.53    0.54
   5   0 -18    3.98    0.64
  -5   0  18    3.76    0.64
   5   0 -18    4.01    0.62
  -5   0  17    0.28    0.40
   5   0 -17   -0.06    0.37
   5   0 -17    0.18    0.47
  -5   0  17   -0.06    0.44
   5   0 -16  522.19   13.66
  -5   0  16  518.45   13.51
  -5   0  16  508.93   13.44
  -5   0  16  497.98   13.64
   5   0 -16  505.01   13.66
   5   0 -15   -0.28    0.47
  -5   0  15    0.24    0.37
  -5   0  15   -0.06    0.39
   5   0 -15    0.27    0.48
  -5   0  14  125.16    4.18
  -5   0  14  130.83    4.21
  -5   0  13    0.06    0.33
  -5   0  13    0.11    0.36
  -5   0  12   18.00    1.13
  -5   0  12   17.72    1.13
   5   0 -10  680.43   19.38
   5   0  -9    0.14    0.44
   5   0  -8 1871.64   47.69
   5   0  -7   -0.13    0.48
   5   0  -4  825.83   23.34
   5   0  -3   -0.16    0.64
   5   0  -2  127.42    5.54
   5   0  -1   -0.15    0.61
   5   0   0   38.28    2.73
   5   0   1    0.77    0.74
   5   0   2    2.71    0.91
   5   0   3    1.34    0.77
   5   0   4 1300.43   34.82
   5   0   5    0.41    0.32
   5   0   5   -0.19    0.79
   5   0   6   19.25    2.20
   5   0   6   20.38    1.17
   5   0   7    0.61    0.38
   5   0   7    0.22    0.73
   5   0   8  641.45   19.41
   5   0   8  608.26   15.88
   5   0   9   -0.24    0.37
   5   0   9   -0.26    0.90
   5   0  10   50.23    2.24
   5   0  11   -0.07    0.40
   5   0  11    0.17    0.32
  -5   0 -11    0.25    0.47
  -5   0 -11   -0.09    0.47
  -5   0 -12   23.39    1.67
   5   0  12   24.27    1.45
   5   0  12   26.67    1.61
   5   0  12   25.09    2.78
  -5   0 -12   22.94    1.69
   5   0  13   -0.13    0.40
  -5   0 -13    0.09    0.56
   5   0  13    0.30    0.51
  -5   0 -13    0.19    0.52
   5   0  13    0.06    0.36
   5   0  13    0.83    0.84
  -5   0 -14   14.31    1.38
  -5   0 -14   13.31    1.37
   5   0  14   15.38    1.16
  -5   0 -14   16.72    1.19
   5   0  14   12.73    1.02
   5   0  14   13.56    1.19
   5   0  14   16.16    2.36
  -5   0 -15   -0.27    0.38
   5   0  15    0.58    0.45
  -5   0 -15    0.47    0.61
   5   0  15   -0.29    0.89
   5   0  15    0.67    0.56
  -5   0 -15   -0.19    0.57
   5   0  15   -0.06    0.33
  -5   0 -16   99.36    3.96
  -5   0 -16   94.98    3.46
   5   0  16   96.49    3.40
   5   0  16   98.33    3.61
  -5   0 -16   97.37    3.87
   5   0  16   94.96    3.35
   5   0  17   -0.26    0.41
  -5   0 -17   -0.26    0.60
   5   0  17   -0.20    0.34
   5   0  17    0.27    0.34
   5   0  18  173.18    5.20
  -5   0 -18  178.14    5.56
   5   0  18  160.92    4.88
  -5   0 -19   -0.06    0.43
   5   0  19    0.03    0.23
  -5   0 -20   87.23    2.94
  -5   0 -21    0.16    0.21
   5   1 -21   17.54    0.76
   5   1 -21   22.97    0.93
   5   1 -20   28.94    1.31
   5  -1 -20   28.94    1.22
   5  -1 -19   28.37    1.37
   5   1 -19   30.27    1.52
   5   1 -19   28.72    1.43
   5  -1 -19   24.65    1.19
  -5  -1  19   27.65    1.36
  -5  -1  18   12.51    0.96
   5  -1 -18   12.62    0.90
   5   1 -18   12.86    1.02
   5   1 -18   12.49    0.97
   5  -1 -18   11.91    0.94
  -5  -1  18   11.59    0.90
   5  -1 -17   -0.06    0.35
   5   1 -17    0.06    0.38
   5  -1 -17   -0.05    0.42
   5   1 -17    0.32    0.55
  -5   1  17    0.16    0.36
  -5  -1  17    0.38    0.40
  -5   1  17    0.57    0.47
  -5  -1  17   -0.24    0.41
   5   1 -16   32.08    1.75
   5  -1 -16   29.73    1.61
   5   1 -16   29.21    1.70
  -5  -1  16   30.39    1.69
  -5   1  16   31.39    1.75
  -5   1  16   28.90    1.58
  -5  -1  16   29.23    1.57
  -5  -1  16   31.77    1.57
  -5   1  16   30.16    1.61
  -5  -1  15  108.77    3.67
  -5   1  15  108.43    3.77
   5   1 -15  108.93    3.96
   5   1 -15  112.23    3.94
   5  -1 -15  110.01    3.79
  -5   1  15  107.26    3.62
  -5   1  15  111.16    3.78
  -5  -1  15  108.25    3.72
  -5   1  15  110.38    3.92
  -5  -1  15  111.42    3.90
   5   1 -14  446.07   11.95
  -5   1  14  419.59   11.63
  -5  -1  14  433.03   11.62
  -5  -1  14  422.08   11.54
  -5   1  14  439.57   11.73
  -5   1  14  452.62   11.87
  -5  -1  14  430.29   11.79
   5   1 -13  283.74    8.07
  -5   1  13  265.56    7.76
  -5  -1  13  272.30    7.75
  -5   1  13  276.97    7.87
  -5   1  13  287.88    8.01
  -5   1  12  122.90    4.11
   5   1 -12  128.38    4.20
   5   1 -12  125.78    5.93
  -5  -1  12  120.60    3.94
  -5   1  12  121.53    3.98
  -5   1  12  124.90    4.05
   5   1 -11   34.90    2.88
  -5  -1  11   42.47    1.75
   5   1 -11   36.69    1.83
   5   1 -10   38.49    1.76
   5   1 -10   38.51    2.93
   5   1  -9  177.19    5.25
   5   1  -9  187.65    7.34
   5  -1  -8   96.19    4.19
   5   1  -8  106.67    4.92
   5   1  -7  652.94   18.45
   5  -1  -7  634.97   17.58
   5   1  -6 1096.39   29.16
   5   1  -4  221.21    8.54
   5  -1  -4  225.98    8.48
   5   1  -3  250.26    9.05
   5  -1  -3  252.85    9.04
   5   1  -2   35.05    2.67
   5  -1  -2   41.02    2.83
   5  -1  -1  545.19   15.98
   5   1  -1  531.41   15.89
   5  -1   0   54.36    3.29
   5   1   0   50.43    3.19
   5  -1   1  123.40    5.39
   5   1   1  117.31    5.29
   5  -1   2  370.41   11.80
   5   1   2  355.70   11.71
   5  -1   3  260.65    9.19
   5   1   3  245.03    8.98
   5  -1   4   19.51    2.13
   5   1   4   20.81    2.17
   5  -1   5  232.90    8.94
   5   1   5  243.86    9.05
   5  -1   5  234.20    6.58
   5   1   5  234.12    6.57
   5  -1   6   53.59    3.74
   5   1   6   53.97    3.75
   5  -1   6   55.59    2.17
   5   1   6   54.99    2.16
   5  -1   7  302.90   10.96
   5   1   7  304.71   10.91
   5  -1   7  286.69    8.00
   5   1   7  286.64    7.99
   5  -1   8  127.57    6.46
   5   1   8  127.01    6.49
   5  -1   8  130.67    4.15
   5   1   8  125.31    4.11
   5  -1   9   44.28    1.99
   5   1   9   46.61    2.01
  -5   1 -10    0.58    0.35
   5  -1  10    0.06    0.38
   5   1  10    0.57    0.43
   5  -1  11   14.68    1.16
   5   1  11   15.72    1.21
   5   1  11   15.54    1.12
   5  -1  11   17.36    1.15
  -5  -1 -11   15.62    1.31
  -5  -1 -11   15.29    1.34
  -5   1 -11   18.60    1.45
  -5   1 -11   15.12    1.09
  -5   1 -12  282.85    8.21
   5  -1  12  300.05    8.22
   5   1  12  282.86    8.24
   5  -1  12  296.53    8.40
   5   1  12  293.01    8.39
  -5   1 -12  274.45    8.64
  -5  -1 -12  280.36    8.63
  -5  -1 -12  294.67    8.81
  -5   1 -12  297.40    8.83
   5  -1  12  295.10   11.48
   5   1  12  305.11   11.58
   5   1  13   25.94    1.46
  -5   1 -13   24.97    1.53
   5  -1  13   25.79    1.51
   5   1  13   23.91    1.48
   5  -1  13   26.92    1.65
   5   1  13   23.71    1.57
  -5   1 -13   26.08    1.82
  -5  -1 -13   24.07    1.75
  -5   1 -13   26.46    1.89
  -5  -1 -13   26.25    1.85
   5  -1  13   23.50    2.78
   5   1  13   28.90    3.01
   5  -1  14   31.45    1.58
   5   1  14   28.22    1.60
  -5   1 -14   30.78    1.75
   5   1  14   31.75    1.73
   5  -1  14   31.54    1.69
   5  -1  14   31.64    1.82
   5   1  14   37.33    1.92
  -5   1 -14   30.70    2.04
  -5  -1 -14   31.21    1.98
  -5   1 -14   32.22    2.08
  -5  -1 -14   31.95    2.06
   5  -1  14   30.68    3.21
   5   1  14   29.38    3.18
  -5   1 -15    1.33    0.49
  -5  -1 -15    0.91    0.63
   5  -1  15    0.57    0.42
  -5   1 -15    1.15    0.71
   5   1  15    0.70    0.39
  -5   1 -15    1.63    0.67
  -5  -1 -15    0.10    0.61
   5   1  15    0.31    0.39
   5  -1  15    1.16    0.42
   5  -1  15    0.95    0.54
   5   1  15    0.95    0.51
  -5   1 -16   67.90    3.14
   5  -1  16   72.05    2.88
   5   1  16   71.00    2.87
   5  -1  16   67.57    2.71
  -5  -1 -16   71.36    3.20
  -5   1 -16   75.85    3.27
   5  -1  16   67.85    2.61
   5   1  16   69.15    2.69
  -5   1 -17   77.09    3.24
   5  -1  17   76.46    2.95
   5   1  17   73.43    2.92
  -5  -1 -17   80.75    3.29
  -5   1 -17   80.89    3.30
   5   1  17   70.77    2.72
   5  -1  17   74.45    2.70
   5  -1  17   80.28    2.83
   5  -1  18    3.95    0.60
   5   1  18    2.98    0.54
  -5  -1 -18    3.72    0.71
  -5   1 -18    3.50    0.69
   5   1  18    2.85    0.47
   5  -1  18    3.16    0.46
   5  -1  18    3.79    0.51
   5  -1  19    2.52    0.35
   5   1  19    2.45    0.36
  -5   1 -19    1.90    0.52
  -5  -1 -19    2.47    0.55
  -5  -1 -20    4.04    0.52
  -5   1 -20    3.82    0.51
  -5  -1 -21    5.70    0.43
  -5   1 -21    5.25    0.43
   5   2 -21   31.37    1.11
   5   2 -21   28.15    1.03
   5   2 -20   29.14    1.32
   5   2 -20   28.93    1.28
   5   2 -19   28.78    1.42
  -5  -2  19   27.22    1.28
  -5  -2  19   27.26    1.27
   5   2 -19   28.98    1.46
   5  -2 -18    0.56    0.36
   5   2 -18    0.39    0.46
  -5  -2  18    0.77    0.37
   5  -2 -18    0.97    0.38
   5   2 -18    0.16    0.31
  -5  -2  18    0.53    0.38
  -5   2  17    5.69    0.59
   5   2 -17    5.39    0.71
[truncated: 389,256 more chars]
