# Supplementary material for: Crystal structure of 1-[(4-chloro­phen­yl)di­phenylyl­meth­yl]-3-(tri­fluoro­meth­yl)-1H-pyrazole
Source: Acta Crystallogr E Crystallogr Commun. 2025 Feb 18;81(Pt 3):235–8. doi: 10.1107/S2056989025001185 (PMC11891583; doi:10.1107/S2056989025001185)
Supplement: Supplementary file 2 [file e-81-00235-Isup2.hkl]

data_I                                                                          
_shelx_title ' g-39_g_a.res in P2(1)/c'                                         
_shelx_refln_list_code          4                                               
_shelx_F_calc_maximum      214.86                                               
_exptl_crystal_F_000       848.00                                               
_reflns_d_resolution_high  0.7833                                               
                                                                                
loop_                                                                           
 _space_group_symop_operation_xyz                                               
 'x, y, z'                                                                      
 '-x, y+1/2, -z+1/2'                                                            
 '-x, -y, -z'                                                                   
 'x, -y-1/2, z-1/2'                                                             
                                                                                
_cell_length_a    12.1205                                                       
_cell_length_b     8.9331                                                       
_cell_length_c    17.7520                                                       
_cell_angle_alpha  90.000                                                       
_cell_angle_beta   90.428                                                       
_cell_angle_gamma  90.000                                                       
                                                                                
_shelx_F_squared_multiplier     1.000                                           
                                                                                
loop_                                                                           
 _refln_index_h                                                                 
 _refln_index_k                                                                 
 _refln_index_l                                                                 
 _refln_F_squared_calc                                                          
 _refln_F_squared_meas                                                          
 _refln_F_squared_sigma                                                         
 _refln_observed_status                                                         
   1   0   0        405.36        300.47         9.45 o                         
   2   0   0        102.91        209.04         8.86 o                         
   3   0   0       7583.03       6552.17       164.81 o                         
   4   0   0        951.73        859.89        30.04 o                         
   5   0   0        226.72        171.39        12.22 o                         
   6   0   0        805.29        925.22        36.71 o                         
   7   0   0       2372.06       2304.24        75.26 o                         
   8   0   0        669.06        742.99        37.47 o                         
   9   0   0        505.62        480.05         9.75 o                         
  10   0   0       1336.69       1352.65        18.82 o                         
  11   0   0       1117.39       1157.84        16.76 o                         
  12   0   0        208.09        231.55         5.86 o                         
  13   0   0        552.80        553.33        13.21 o                         
  14   0   0        657.91        647.90        11.33 o                         
  15   0   0        630.69        642.12        17.73 o                         
   1   1   0       1992.98       1808.30        44.82 o                         
   2   1   0       3217.51       2977.90        54.58 o                         
   3   1   0        671.94        703.24        21.31 o                         
   4   1   0       2459.77       2513.25        50.05 o                         
   5   1   0        260.49        234.64        10.25 o                         
   6   1   0        496.12        424.09        24.47 o                         
   7   1   0        321.52        349.32        15.64 o                         
   8   1   0       2103.32       2262.63       107.18 o                         
   9   1   0        240.76        243.80         4.24 o                         
  10   1   0        192.91        191.85         3.61 o                         
  11   1   0       1702.82       1790.18        17.98 o                         
  12   1   0          0.08          0.74         0.88 o                         
  13   1   0         23.96         23.47         1.43 o                         
  14   1   0         94.10         96.43         2.12 o                         
  15   1   0        243.23        225.68         6.38 o                         
   0   2   0       1120.22        648.52        19.03 o                         
   1   2   0       4556.86       4101.42        70.03 o                         
   2   2   0        150.78        224.04         6.66 o                         
   3   2   0      23062.87      21233.34       365.28 o                         
   4   2   0        317.29        380.46        12.30 o                         
   5   2   0       2113.31       2392.59        50.34 o                         
   6   2   0       1005.33       1189.27        31.26 o                         
   7   2   0        973.09        803.48        25.72 o                         
   8   2   0         23.35         24.03         4.81 o                         
   9   2   0        389.90        371.75         4.98 o                         
  10   2   0        118.58        143.07         3.85 o                         
  11   2   0         57.33         60.89         1.84 o                         
  12   2   0         17.26         21.36         1.08 o                         
  13   2   0        133.59        123.61         2.30 o                         
  14   2   0         21.50         24.50         1.00 o                         
  15   2   0          2.37          0.45         0.76 o                         
   1   3   0       3211.60       3065.67        40.39 o                         
   2   3   0        265.02        285.94         6.90 o                         
   3   3   0      13963.05      13984.23       198.15 o                         
   4   3   0        470.73        454.25        13.85 o                         
   5   3   0        168.86        182.30         7.14 o                         
   6   3   0         33.29         53.33         3.77 o                         
   7   3   0        183.22        179.31         6.64 o                         
   8   3   0         22.48         26.78         1.14 o                         
   9   3   0         59.25         54.48         1.48 o                         
  10   3   0        204.22        196.57         3.19 o                         
  11   3   0        190.10        196.29         2.91 o                         
  12   3   0        286.06        301.68         4.02 o                         
  13   3   0        689.00        688.74         7.82 o                         
  14   3   0         57.51         53.84         2.51 o                         
   0   4   0        385.96        208.97         8.01 o                         
   1   4   0         81.32         71.61         3.86 o                         
   2   4   0       3038.45       3279.91        51.88 o                         
   3   4   0       1531.80       1416.53        21.06 o                         
   4   4   0       2052.93       1981.07        28.16 o                         
   5   4   0          1.38          4.49         1.50 o                         
   6   4   0         60.19         80.00         4.14 o                         
   7   4   0         69.37         63.23         1.52 o                         
   8   4   0       1347.27       1321.69        10.85 o                         
   9   4   0        260.86        271.98         3.27 o                         
  10   4   0        351.82        354.23         4.31 o                         
  11   4   0        326.71        316.22         4.47 o                         
  12   4   0        506.70        521.64         7.04 o                         
  13   4   0         12.34         13.09         0.77 o                         
  14   4   0         17.94         20.29         1.31 o                         
   1   5   0          2.38          9.46         0.94 o                         
   2   5   0        175.90        150.29         3.52 o                         
   3   5   0         71.54         57.85         2.13 o                         
   4   5   0        425.86        351.00         8.90 o                         
   5   5   0       2112.50       2203.48        38.32 o                         
   6   5   0       2549.86       2554.90        19.04 o                         
   7   5   0        150.64        147.08         2.29 o                         
   8   5   0          8.13         10.01         0.73 o                         
   9   5   0         51.31         40.02         1.46 o                         
  10   5   0        433.48        469.41         5.93 o                         
  11   5   0          7.08          5.85         0.76 o                         
  12   5   0        136.39        143.66         2.55 o                         
  13   5   0        137.62        150.55         2.82 o                         
   0   6   0        211.49        211.94         6.89 o                         
   1   6   0        268.00        316.77         5.98 o                         
   2   6   0        342.18        326.65         6.41 o                         
   3   6   0        222.24        207.00         2.49 o                         
   4   6   0        160.84        159.24         1.84 o                         
   5   6   0        109.71        111.71         1.67 o                         
   6   6   0       1549.12       1679.69        13.36 o                         
   7   6   0       2256.80       2241.51        18.02 o                         
   8   6   0         78.23         72.69         1.55 o                         
   9   6   0        122.98        128.41         2.61 o                         
  10   6   0          0.04          0.77         0.65 o                         
  11   6   0         39.89         41.37         1.32 o                         
  12   6   0         82.95         86.94         2.08 o                         
  13   6   0         39.48         38.95         2.03 o                         
   1   7   0         94.11         87.63         1.20 o                         
   2   7   0         69.55         61.41         0.93 o                         
   3   7   0        400.87        390.38         3.11 o                         
   4   7   0        695.45        733.38         5.44 o                         
   5   7   0         69.99         83.18         1.53 o                         
   6   7   0        632.44        644.14         5.83 o                         
   7   7   0         33.73         36.09         1.25 o                         
   8   7   0         71.81         81.33         1.85 o                         
   9   7   0        897.63        882.39         9.30 o                         
  10   7   0          4.94          1.29         0.64 o                         
  11   7   0         23.12         20.43         0.93 o                         
  12   7   0         79.35         73.97         4.31 o                         
   0   8   0         36.28         36.50         1.22 o                         
   1   8   0        463.48        450.87         3.41 o                         
   2   8   0        171.28        168.02         1.90 o                         
   3   8   0          0.39          1.12         0.42 o                         
   4   8   0        239.66        261.51         2.68 o                         
   5   8   0         52.99         58.80         1.36 o                         
   6   8   0         62.71         55.81         1.20 o                         
   7   8   0        464.47        455.90         4.57 o                         
   8   8   0        447.90        462.87         6.72 o                         
   9   8   0        130.90        108.40         1.94 o                         
  10   8   0          6.94          6.99         0.57 o                         
  11   8   0        670.96        521.47        32.26 o                         
   1   9   0         27.97         43.08         1.24 o                         
   2   9   0         73.29         75.88         1.38 o                         
   3   9   0          8.01          5.20         0.58 o                         
   4   9   0         66.59         70.96         1.40 o                         
   5   9   0         35.54         37.60         1.09 o                         
   6   9   0        559.13        582.76         6.05 o                         
   7   9   0         61.75         66.40         1.37 o                         
   8   9   0         27.54         28.72         0.90 o                         
   9   9   0        599.75        541.19        13.04 o                         
   0  10   0        127.49        151.82         4.89 o                         
   1  10   0        258.30        268.81         3.36 o                         
   2  10   0        269.15        284.85         3.96 o                         
   3  10   0          6.11          6.94         0.59 o                         
   4  10   0         69.67         76.59         1.44 o                         
   5  10   0         24.32         24.37         0.83 o                         
   6  10   0          0.59          1.20         0.56 o                         
   7  10   0        125.17        108.67         2.64 o                         
   1  11   0          1.24          4.22         0.59 o                         
   2  11   0         36.69         38.38         1.88 o                         
   3  11   0          5.82          4.22         1.10 o                         
   4  11   0         66.20         42.70         2.24 o                         
 -15   1   1        271.74        286.69         6.32 o                         
 -14   1   1          8.27         11.95         0.90 o                         
 -13   1   1         12.45         11.92         1.24 o                         
 -12   1   1       2753.77       2984.23        27.83 o                         
 -11   1   1        215.86        234.20         4.13 o                         
 -10   1   1       1345.91       1374.29        16.43 o                         
  -9   1   1       1042.85       1004.44        12.52 o                         
  -8   1   1        371.24        380.85        17.79 o                         
  -7   1   1          9.35         14.02         3.71 o                         
  -6   1   1        571.16        499.81        17.57 o                         
  -5   1   1       2471.64       2410.30        50.45 o                         
  -4   1   1         10.85         13.54         2.47 o                         
  -3   1   1       5098.43       5355.46        96.53 o                         
   0   1   1        525.35        587.71         7.72 o                         
   1   1   1        520.03        436.18         9.16 o                         
   2   1   1       7924.41       7866.10       137.15 o                         
   3   1   1       7836.99       7523.63       133.27 o                         
   4   1   1          3.42          3.96         1.85 o                         
   5   1   1        503.17        538.94        16.90 o                         
   6   1   1        948.73        935.59        26.37 o                         
   7   1   1       3421.84       3639.26        76.99 o                         
   8   1   1        193.33        225.56        13.51 o                         
   9   1   1        850.46        891.59        10.01 o                         
  10   1   1        642.64        635.50         7.45 o                         
  11   1   1         48.67         55.15         1.80 o                         
  12   1   1          5.62          9.16         0.97 o                         
  13   1   1         42.42         45.98         1.30 o                         
  14   1   1        184.16        183.93         3.16 o                         
  15   1   1         50.26         33.85         2.06 o                         
 -15   2   1          7.29          6.72         1.12 o                         
 -14   2   1         42.36         36.42         1.35 o                         
 -13   2   1        197.72        192.67         3.83 o                         
 -12   2   1         68.20         78.33         2.08 o                         
 -11   2   1          1.89          1.79         0.74 o                         
 -10   2   1        416.82        400.37         5.38 o                         
  -9   2   1        736.72        768.02         9.40 o                         
  -8   2   1          7.49         14.08         3.95 o                         
  -7   2   1        251.30        256.95        13.20 o                         
  -6   2   1         12.99         14.75         3.27 o                         
  -5   2   1        178.87        212.09        15.49 o                         
  -4   2   1        144.96        143.36         7.09 o                         
  -3   2   1        511.22        576.84        14.75 o                         
  -2   2   1        122.45         95.20         5.26 o                         
  -1   2   1       9529.67       9031.00       126.85 o                         
   0   2   1       5659.47       5967.90        64.62 o                         
   1   2   1      14362.49      13972.28       168.35 o                         
   2   2   1          0.47          1.75         0.90 o                         
   3   2   1       1152.00       1262.01        26.92 o                         
   4   2   1        281.44        284.13        16.54 o                         
   5   2   1        134.25        156.49         8.36 o                         
   6   2   1        170.00        167.78        17.08 o                         
   7   2   1        523.95        550.08        24.89 o                         
   8   2   1        556.46        576.69        11.96 o                         
   9   2   1        161.31        147.49         3.08 o                         
  10   2   1        188.00        201.74         4.64 o                         
  11   2   1        194.60        194.43         3.28 o                         
  12   2   1         10.63         13.84         1.02 o                         
  13   2   1        121.37        129.79         2.38 o                         
  14   2   1        285.44        296.30         6.29 o                         
  15   2   1         84.59         63.13         2.69 o                         
 -14   3   1          4.10          6.88         0.89 o                         
 -13   3   1          6.39          5.66         0.69 o                         
 -12   3   1         98.45        118.63         2.36 o                         
 -11   3   1        528.85        533.84         6.54 o                         
 -10   3   1        310.06        307.28         3.93 o                         
  -9   3   1        912.01        860.15         8.54 o                         
  -8   3   1          0.90          1.48         0.70 o                         
  -7   3   1         85.34         87.52         7.60 o                         
  -6   3   1         69.39         61.23        11.19 o                         
  -5   3   1       3807.95       3823.30        75.19 o                         
  -4   3   1         15.27         15.64         3.92 o                         
  -3   3   1        960.30        936.36        29.74 o                         
  -2   3   1        394.78        487.94        11.52 o                         
  -1   3   1       1591.05       1588.93        22.75 o                         
   0   3   1       2481.74       2283.74        35.17 o                         
   1   3   1       3201.47       3002.91        42.29 o                         
   2   3   1         23.86         25.95         1.56 o                         
   3   3   1       1176.15       1115.07        19.98 o                         
   4   3   1       5065.61       5507.87       101.47 o                         
   5   3   1       3067.42       3364.68        52.64 o                         
   6   3   1       1721.11       1734.36        22.40 o                         
   7   3   1        608.42        608.24        10.08 o                         
   8   3   1        295.02        265.80         4.10 o                         
   9   3   1          9.35         13.67         0.81 o                         
  10   3   1        693.33        712.05         7.56 o                         
  11   3   1        376.07        392.52         4.80 o                         
  12   3   1         34.11         39.66         1.51 o                         
  13   3   1        143.70        143.01         2.77 o                         
  14   3   1        522.28        532.10        19.25 o                         
 -14   4   1        152.23        151.34         3.86 o                         
 -13   4   1         24.99         22.43         1.10 o                         
 -12   4   1         96.53         82.90         2.30 o                         
 -11   4   1        178.18        211.84         3.64 o                         
 -10   4   1        188.24        208.55         3.30 o                         
  -9   4   1         97.18        103.35         2.03 o                         
  -8   4   1       1088.46       1102.14         9.09 o                         
  -7   4   1       1392.30       1295.47        11.71 o                         
  -6   4   1         19.63          8.09         2.01 o                         
  -5   4   1       1887.55       1913.61        36.10 o                         
  -4   4   1         26.23         20.02         2.65 o                         
  -3   4   1       3569.75       3610.13        81.05 o                         
  -2   4   1         71.81         85.76         5.51 o                         
  -1   4   1         21.30         21.05         2.77 o                         
   0   4   1        701.93        650.42        13.26 o                         
   1   4   1       2251.25       2377.25        37.98 o                         
   2   4   1        988.45       1205.80        26.91 o                         
   3   4   1       5330.22       5629.14        80.77 o                         
   4   4   1       4807.41       4791.94        62.03 o                         
   5   4   1         14.51         19.76         2.01 o                         
   6   4   1         41.01         42.38         3.01 o                         
   7   4   1         68.27         54.52         1.47 o                         
   8   4   1       1305.12       1313.52        11.24 o                         
   9   4   1        136.54        154.88         2.49 o                         
  10   4   1          7.77          5.00         0.66 o                         
  11   4   1        584.34        619.58         7.14 o                         
  12   4   1         83.00         84.83         2.17 o                         
  13   4   1         33.53         29.16         1.12 o                         
  14   4   1         66.22         57.32         8.66 o                         
 -13   5   1          0.19          0.69         0.49 o                         
 -12   5   1          6.52         11.76         0.99 o                         
 -11   5   1        119.62        127.21         3.11 o                         
 -10   5   1        699.41        704.01         9.22 o                         
  -9   5   1        926.70        946.09         9.09 o                         
  -8   5   1        966.22        959.83         8.41 o                         
  -7   5   1        551.38        566.47         5.79 o                         
  -6   5   1       1380.53       1351.02        10.89 o                         
  -5   5   1          4.75          6.34         1.43 o                         
  -4   5   1       1187.36       1287.71        24.18 o                         
  -3   5   1       1019.70        965.70        15.64 o                         
  -2   5   1       2902.40       2892.06        47.02 o                         
  -1   5   1       1060.64       1122.63        17.38 o                         
   0   5   1        381.51        417.09         6.49 o                         
   1   5   1         89.28        112.22         2.85 o                         
   2   5   1         98.44        117.53         3.15 o                         
   3   5   1        371.47        411.21         7.65 o                         
   4   5   1        198.22        221.32         6.02 o                         
   5   5   1          0.45          1.94         1.07 o                         
   6   5   1         44.54         54.28         1.32 o                         
   7   5   1        382.14        401.56         4.82 o                         
   8   5   1        167.98        164.98         3.15 o                         
   9   5   1        132.52        126.08         2.55 o                         
  10   5   1        453.13        492.74         6.13 o                         
  11   5   1         60.56         59.55         1.78 o                         
  12   5   1         13.06         18.17         1.02 o                         
  13   5   1        143.63        155.18         3.33 o                         
 -13   6   1          6.82          6.59         0.48 o                         
 -12   6   1         54.20         60.57         1.82 o                         
 -11   6   1         14.62         10.34         1.09 o                         
 -10   6   1        829.18        849.67         9.59 o                         
  -9   6   1          1.86          0.08         0.72 o                         
  -8   6   1          1.35          2.58         0.64 o                         
  -7   6   1         55.03         52.86         1.36 o                         
  -6   6   1       2078.63       2080.96        16.11 o                         
  -5   6   1          0.56          2.08         0.49 o                         
  -4   6   1        333.20        353.87         3.25 o                         
  -3   6   1        687.83        675.38         6.78 o                         
  -2   6   1       1053.98       1069.01        17.57 o                         
  -1   6   1         12.69         17.35         1.67 o                         
   0   6   1        576.09        592.08        11.16 o                         
   1   6   1        260.23        253.30         6.29 o                         
   2   6   1        910.09        922.04        14.82 o                         
   3   6   1        336.49        356.31         4.62 o                         
   4   6   1       1306.58       1255.33         9.01 o                         
   5   6   1        914.79        892.61         6.89 o                         
   6   6   1        273.28        258.17         2.77 o                         
   7   6   1        609.29        627.86         5.82 o                         
   8   6   1          5.28          3.40         0.78 o                         
   9   6   1         74.50         76.32         2.59 o                         
  10   6   1        394.49        416.11         5.96 o                         
  11   6   1        139.41        172.58         2.67 o                         
  12   6   1        350.25        384.32         8.07 o                         
  13   6   1         95.69         76.23         2.22 o                         
 -12   7   1          0.05          0.58         0.31 o                         
 -11   7   1         24.37         29.77         1.19 o                         
 -10   7   1         55.75         59.81         1.98 o                         
  -9   7   1        545.54        546.34         6.29 o                         
  -8   7   1         50.04         48.94         1.47 o                         
  -7   7   1        423.05        424.41         4.67 o                         
  -6   7   1        296.89        293.55         3.45 o                         
  -5   7   1        112.86        121.19         2.04 o                         
  -4   7   1       2198.85       2250.36        15.26 o                         
  -3   7   1        913.02        883.04         6.13 o                         
  -2   7   1         45.27         43.37         0.88 o                         
  -1   7   1          9.42         13.83         0.55 o                         
   0   7   1         63.32         74.09         1.10 o                         
   1   7   1          1.50          2.31         0.37 o                         
   2   7   1         72.79         65.11         1.09 o                         
   3   7   1        110.11        117.31         1.58 o                         
   4   7   1        142.08        141.19         2.06 o                         
   5   7   1          2.71          4.55         0.60 o                         
   6   7   1        996.32       1007.99         7.83 o                         
   7   7   1         17.68         18.65         0.91 o                         
   8   7   1         22.80         24.40         1.06 o                         
   9   7   1         46.15         50.59         1.68 o                         
  10   7   1         49.26         61.46         1.71 o                         
  11   7   1         24.58         25.30         1.72 o                         
  12   7   1          0.34          0.63         0.54 o                         
 -11   8   1        125.87         95.68         3.49 o                         
 -10   8   1         12.64         17.98         0.70 o                         
  -9   8   1         37.59         33.61         1.08 o                         
  -8   8   1          2.08          0.72         0.61 o                         
  -7   8   1         13.84         13.57         0.82 o                         
  -6   8   1        496.88        545.53         5.78 o                         
  -5   8   1         48.72         53.99         1.40 o                         
  -4   8   1         93.00         85.23         1.47 o                         
  -3   8   1        768.51        834.38         6.53 o                         
  -2   8   1        102.45        115.82         1.66 o                         
  -1   8   1        483.22        498.91         4.06 o                         
   0   8   1         23.58         21.67         0.74 o                         
   1   8   1       2201.65       2100.10        12.94 o                         
   2   8   1        179.49        153.49         1.82 o                         
   3   8   1          4.03          3.55         0.47 o                         
   4   8   1        337.12        325.14         3.34 o                         
   5   8   1          2.77          1.71         0.57 o                         
   6   8   1         64.17         77.55         1.63 o                         
   7   8   1        423.64        397.79         4.52 o                         
   8   8   1        501.17        579.89         6.15 o                         
   9   8   1        138.16        137.77         2.37 o                         
  10   8   1         86.66         82.44         1.92 o                         
  -9   9   1        105.71         87.41         2.60 o                         
  -8   9   1        127.55        125.10         3.12 o                         
  -7   9   1         30.91         23.67         1.05 o                         
  -6   9   1          1.04          1.73         0.61 o                         
  -5   9   1          1.10          2.37         0.59 o                         
  -4   9   1         11.23         12.15         0.79 o                         
  -3   9   1        388.73        396.13         4.11 o                         
  -2   9   1        125.32        112.19         1.72 o                         
  -1   9   1        997.85       1058.13         8.85 o                         
   0   9   1          0.08          0.72         0.50 o                         
   1   9   1         36.16         33.62         1.27 o                         
   2   9   1        529.40        526.38         4.89 o                         
   3   9   1         12.68          7.82         0.66 o                         
   4   9   1        255.48        257.76         3.31 o                         
   5   9   1          1.17          1.28         0.58 o                         
   6   9   1        106.57        120.90         2.31 o                         
   7   9   1         22.87         20.41         0.86 o                         
   8   9   1         99.24        115.06         2.03 o                         
   9   9   1        313.69        300.88         5.55 o                         
  -7  10   1         16.78         17.98         1.06 o                         
  -6  10   1          1.84          4.17         0.74 o                         
  -5  10   1          0.22         -0.12         0.55 o                         
  -4  10   1         19.57         35.34         1.90 o                         
  -3  10   1        149.76        146.86         2.18 o                         
  -2  10   1         77.84         78.25         1.91 o                         
  -1  10   1        432.14        489.99         7.84 o                         
   0  10   1         74.19         86.67         1.89 o                         
   1  10   1        133.88        145.00         2.23 o                         
   2  10   1        113.90        114.27         2.04 o                         
   3  10   1          2.74          4.09         0.61 o                         
   4  10   1        124.55        121.87         2.50 o                         
   5  10   1          3.45          6.30         0.69 o                         
   6  10   1         20.86         21.07         0.95 o                         
   7  10   1         33.01         27.89         1.84 o                         
  -3  11   1          2.11          3.27         0.51 o                         
  -2  11   1         78.98         60.60         1.71 o                         
  -1  11   1         90.20         79.31         2.41 o                         
   0  11   1        139.96        143.49         3.81 o                         
   1  11   1          0.03          0.36         0.57 o                         
   2  11   1        504.39        506.64         8.06 o                         
   3  11   1         11.81         11.54         0.90 o                         
   4  11   1          0.83          0.90         0.63 o                         
 -15   0   2        207.62        205.86         6.89 o                         
 -14   0   2         31.35         31.82         2.26 o                         
 -13   0   2       2678.00       2854.77        79.13 o                         
 -12   0   2        232.94        243.58         7.85 o                         
 -11   0   2       1331.67       1354.78        19.89 o                         
 -10   0   2         51.71         61.39         3.44 o                         
  -9   0   2        161.70        133.10         4.07 o                         
  -8   0   2        185.21        187.24        17.42 o                         
  -7   0   2        820.56        802.58        36.27 o                         
  -6   0   2        124.99        128.85        12.31 o                         
  -5   0   2        631.35        570.49        24.80 o                         
  -4   0   2       4630.36       4393.26       116.94 o                         
  -2   0   2       6924.93       7302.77       180.21 o                         
  -1   0   2        782.13        839.52        23.28 o                         
   0   0   2       5117.11       4941.58        94.76 o                         
   1   0   2       3070.53       3145.28        79.65 o                         
   2   0   2       6339.71       6056.77       151.60 o                         
   3   0   2       5808.41       5670.12       144.75 o                         
   4   0   2       1595.18       1457.42        45.58 o                         
   5   0   2          8.14         12.13         4.07 o                         
   6   0   2         49.46          8.06         3.94 o                         
   7   0   2       1791.63       1671.82        36.33 o                         
   8   0   2        597.06        617.40        17.76 o                         
   9   0   2          3.81          9.97         1.77 o                         
  10   0   2          1.89          2.89         1.16 o                         
  11   0   2          8.21          8.32         1.59 o                         
  12   0   2         37.05         43.32         2.33 o                         
  13   0   2        305.52        345.83         6.75 o                         
  14   0   2        235.61        238.32         5.01 o                         
  15   0   2         24.68         23.48         3.20 o                         
 -15   1   2        112.19        105.11         2.98 o                         
 -14   1   2          1.02          1.16         0.55 o                         
 -13   1   2         21.19         21.93         1.34 o                         
 -12   1   2        296.22        320.78         6.57 o                         
 -11   1   2        743.80        764.46         9.13 o                         
 -10   1   2         53.55         49.65         2.54 o                         
  -9   1   2         12.55         11.83         0.93 o                         
  -8   1   2          3.83          5.99         2.93 o                         
  -7   1   2        420.93        473.47        18.64 o                         
  -6   1   2        697.01        776.68        23.41 o                         
  -5   1   2        153.59        170.56        13.36 o                         
  -4   1   2        310.53        317.55        11.14 o                         
  -1   1   2        124.34        112.52         3.24 o                         
   0   1   2       5438.62       5530.29        67.45 o                         
   1   1   2          5.13         19.61         1.27 o                         
   2   1   2      16815.15      17069.05       293.55 o                         
   3   1   2       3225.79       3190.18        60.34 o                         
   4   1   2        269.27        269.58        10.22 o                         
   5   1   2       1534.19       1625.89        37.21 o                         
   6   1   2         56.04         71.96         6.44 o                         
   7   1   2        106.83         94.29         4.24 o                         
   8   1   2       1453.85       1637.78        26.16 o                         
   9   1   2         81.90         91.14         2.18 o                         
  10   1   2        199.18        190.76         3.69 o                         
  11   1   2        243.39        253.93         4.19 o                         
  12   1   2         61.34         62.79         1.93 o                         
  13   1   2         51.96         53.88         1.63 o                         
  14   1   2         13.28         11.67         0.68 o                         
  15   1   2         12.23         11.97         0.76 o                         
 -15   2   2        264.97        205.49         4.57 o                         
 -14   2   2       1008.82       1044.06        17.89 o                         
 -13   2   2        590.33        546.92         7.53 o                         
 -12   2   2         34.89         44.78         1.56 o                         
 -11   2   2        228.72        231.13         3.88 o                         
 -10   2   2        334.11        360.16         5.51 o                         
  -9   2   2       1745.90       1762.03        18.36 o                         
  -8   2   2        123.00        128.98        10.13 o                         
  -7   2   2        599.26        571.97        21.21 o                         
  -6   2   2       2053.39       2120.83        48.34 o                         
  -5   2   2        588.46        521.24        16.84 o                         
  -4   2   2        225.19        202.74         9.00 o                         
  -3   2   2       1715.41       1598.56        33.02 o                         
  -2   2   2       8744.70       8713.45       214.73 o                         
  -1   2   2       5493.38       5416.57        67.17 o                         
   0   2   2       3248.14       3065.13        31.59 o                         
   1   2   2       7230.53       7297.66        80.11 o                         
   2   2   2      12308.89      12268.94       173.30 o                         
   3   2   2       3580.72       3621.27        67.78 o                         
   4   2   2       4622.56       4662.84        87.41 o                         
   5   2   2       3404.26       3746.29        74.08 o                         
   6   2   2       1908.72       1808.26        26.68 o                         
   7   2   2        581.95        568.13        11.29 o                         
   8   2   2        106.63        116.19         5.94 o                         
   9   2   2       1524.25       1475.03        14.09 o                         
  10   2   2         96.85         97.64         2.53 o                         
  11   2   2        319.14        342.38         5.61 o                         
  12   2   2        300.48        324.51         4.71 o                         
  13   2   2        591.17        599.53         6.42 o                         
  14   2   2          1.38          3.18         0.94 o                         
  15   2   2          3.06          1.49         0.49 o                         
 -14   3   2          0.08         -0.13         0.74 o                         
 -13   3   2          0.21          0.61         0.55 o                         
 -12   3   2        130.01        132.82         3.25 o                         
 -11   3   2       1246.48       1259.79        12.14 o                         
 -10   3   2        749.67        764.69         8.86 o                         
  -9   3   2        217.22        186.65         3.32 o                         
  -8   3   2       1805.76       1766.86        17.08 o                         
  -7   3   2         82.26         99.55         7.30 o                         
  -6   3   2         25.09         20.77         3.56 o                         
  -5   3   2        619.96        616.15        14.97 o                         
  -4   3   2       2641.93       2555.46        51.43 o                         
  -3   3   2         99.95         89.09         5.71 o                         
  -2   3   2        285.70        291.06         5.68 o                         
  -1   3   2        182.68        238.51         6.29 o                         
   0   3   2        411.29        370.04         8.10 o                         
   1   3   2       2669.86       2735.31        31.61 o                         
   2   3   2       1856.25       1824.52        22.77 o                         
   3   3   2        371.00        249.11        13.36 o                         
   4   3   2        499.25        528.64        15.54 o                         
   5   3   2        684.00        729.65        16.99 o                         
   6   3   2       1389.37       1425.69        18.97 o                         
   7   3   2       1079.71       1106.22        15.98 o                         
   8   3   2         46.19         44.48         1.54 o                         
   9   3   2        244.58        269.15         3.82 o                         
  10   3   2        115.01        100.65         2.19 o                         
  11   3   2        898.33        931.84         9.62 o                         
  12   3   2        523.22        545.99         5.54 o                         
  13   3   2        179.03        184.64         2.81 o                         
  14   3   2         69.04         67.40         1.51 o                         
 -14   4   2        137.28        140.76         3.78 o                         
 -13   4   2          3.61          2.93         0.70 o                         
 -12   4   2          0.28          0.69         0.73 o                         
 -11   4   2        210.74        224.27         3.49 o                         
 -10   4   2        242.37        217.96         3.33 o                         
  -9   4   2        562.43        549.54         5.59 o                         
  -8   4   2        472.90        485.03         4.94 o                         
  -7   4   2          1.28          1.12         0.49 o                         
  -6   4   2        488.49        454.58        10.35 o                         
  -5   4   2       3016.45       2943.45        41.11 o                         
  -4   4   2        394.52        425.91         7.37 o                         
  -3   4   2        835.66        899.29        12.38 o                         
  -2   4   2       5698.91       5993.15        89.97 o                         
  -1   4   2        124.79        174.40         6.40 o                         
   0   4   2        184.68        227.14         5.74 o                         
   1   4   2       3199.16       3283.39        44.15 o                         
   2   4   2       1247.17       1226.04        24.25 o                         
   3   4   2       1475.11       1562.15        18.59 o                         
   4   4   2        284.19        268.83         5.29 o                         
   5   4   2       2149.44       2019.54        33.79 o                         
   6   4   2         18.13         10.65         1.82 o                         
   7   4   2        353.31        367.23         4.59 o                         
   8   4   2        142.97        148.93         2.73 o                         
   9   4   2        368.63        352.48         5.19 o                         
  10   4   2         16.20         16.36         1.29 o                         
  11   4   2         20.80         20.93         1.09 o                         
  12   4   2        253.50        262.93         3.98 o                         
  13   4   2         95.42        110.72         2.22 o                         
  14   4   2        140.72        141.16         7.66 o                         
 -13   5   2          7.44          6.76         0.76 o                         
 -12   5   2        170.70        174.95         3.83 o                         
 -11   5   2        139.31        164.61         3.26 o                         
 -10   5   2        299.14        280.27         4.40 o                         
  -9   5   2        140.45        130.57         2.27 o                         
  -8   5   2        397.91        389.36         4.30 o                         
  -7   5   2          1.23          2.22         0.57 o                         
  -6   5   2        789.08        819.43         6.93 o                         
  -5   5   2        111.73        109.03         3.88 o                         
  -4   5   2        848.61        808.97        14.05 o                         
  -3   5   2        120.72        145.12         4.12 o                         
  -2   5   2          8.04          9.19         1.22 o                         
  -1   5   2        747.79        667.72         9.53 o                         
   0   5   2       1304.45       1278.86        14.06 o                         
   1   5   2       1373.77       1478.56        16.49 o                         
   2   5   2        402.63        433.17         6.98 o                         
   3   5   2        469.34        419.23         9.73 o                         
   4   5   2       1291.86       1297.37        20.05 o                         
   5   5   2       1063.17       1067.20        18.15 o                         
   6   5   2          5.68         12.20         0.77 o                         
   7   5   2       1169.33       1191.21        10.94 o                         
   8   5   2         26.45         26.26         1.36 o                         
   9   5   2         92.71        115.49         2.82 o                         
  10   5   2        311.51        304.95         7.62 o                         
  11   5   2         87.34         88.45         2.40 o                         
  12   5   2        141.50        142.86         2.54 o                         
  13   5   2         70.96         63.43         1.57 o                         
 -13   6   2         10.86          5.82         0.52 o                         
 -12   6   2        213.76        219.38         9.16 o                         
 -11   6   2         92.73        102.79         2.58 o                         
 -10   6   2         77.66         71.03         2.12 o                         
  -9   6   2        180.56        176.40         2.75 o                         
  -8   6   2        798.99        833.54         8.07 o                         
  -7   6   2       2532.51       2587.29        20.49 o                         
  -6   6   2       2805.62       2875.07        19.23 o                         
  -5   6   2         76.06         74.33         1.36 o                         
  -4   6   2          7.72         14.10         0.60 o                         
  -3   6   2         12.16         12.12         0.71 o                         
  -2   6   2        175.52        142.72         4.41 o                         
  -1   6   2         21.78         26.51         1.94 o                         
   0   6   2          2.94          6.13         1.48 o                         
   1   6   2        343.11        337.09         9.42 o                         
   2   6   2        350.10        385.05         8.65 o                         
   3   6   2        220.53        197.41         2.47 o                         
   4   6   2        178.40        205.99         2.31 o                         
   5   6   2        169.69        179.94         2.26 o                         
   6   6   2        225.83        227.91         2.87 o                         
   7   6   2         32.82         35.99         1.29 o                         
   8   6   2        748.26        782.31         8.19 o                         
   9   6   2         59.65         67.83         2.03 o                         
  10   6   2         57.17         62.77         1.97 o                         
  11   6   2        129.45        138.23         2.46 o                         
  12   6   2        283.30        309.02        10.91 o                         
  13   6   2         64.30         44.88         1.86 o                         
 -12   7   2        327.95        261.90         7.63 o                         
 -11   7   2        148.33        180.61         2.90 o                         
 -10   7   2        114.79        146.87         2.76 o                         
  -9   7   2        234.29        233.09         3.66 o                         
  -8   7   2        449.08        501.39         5.45 o                         
  -7   7   2        777.70        720.99         6.97 o                         
  -6   7   2        675.09        652.85         5.84 o                         
  -5   7   2          8.29         13.05         0.75 o                         
  -4   7   2        152.67        152.33         1.94 o                         
  -3   7   2        923.99        915.51         6.09 o                         
  -2   7   2        103.43        106.32         1.33 o                         
  -1   7   2       1682.22       1692.02         9.31 o                         
   0   7   2         33.95         30.52         0.69 o                         
   1   7   2       1068.40       1112.49         6.60 o                         
   2   7   2        594.39        571.56         4.31 o                         
   3   7   2        451.80        466.30         4.15 o                         
   4   7   2        123.49        129.03         1.78 o                         
   5   7   2        155.38        154.49         2.05 o                         
   6   7   2          1.10          2.57         0.53 o                         
   7   7   2       1062.22       1046.81         9.04 o                         
   8   7   2        462.99        495.55         5.48 o                         
   9   7   2          2.93          3.09         0.65 o                         
  10   7   2        128.92        125.99         2.08 o                         
  11   7   2        235.09        278.79         3.50 o                         
  12   7   2         73.06         70.69         2.23 o                         
 -10   8   2         46.73         54.37         1.31 o                         
  -9   8   2         20.40         17.52         0.78 o                         
  -8   8   2         73.00         65.92         1.42 o                         
  -7   8   2        296.18        301.25         3.54 o                         
  -6   8   2          0.31          2.68         0.60 o                         
  -5   8   2         25.66         21.71         0.83 o                         
  -4   8   2        944.99        932.44         6.84 o                         
  -3   8   2        131.30        141.56         1.75 o                         
  -2   8   2        764.97        760.76         5.19 o                         
  -1   8   2          1.33          2.87         0.47 o                         
   0   8   2          0.15          0.49         0.43 o                         
   1   8   2         77.76         96.64         1.58 o                         
   2   8   2        121.42        124.74         1.64 o                         
   3   8   2          0.68          4.02         0.52 o                         
   4   8   2          0.31          1.15         0.51 o                         
   5   8   2        177.05        170.65         2.40 o                         
   6   8   2        138.04        146.02         2.23 o                         
   7   8   2          3.52          2.76         0.52 o                         
   8   8   2        209.51        188.69         2.28 o                         
   9   8   2          0.92          1.44         0.43 o                         
  10   8   2          4.42         11.04         0.68 o                         
  -9   9   2        116.91        109.20         2.60 o                         
  -8   9   2          6.11          4.11         0.60 o                         
  -7   9   2          2.08          2.85         0.69 o                         
  -6   9   2         15.63         17.96         0.86 o                         
  -5   9   2        136.96        149.94         2.17 o                         
  -4   9   2         11.95         12.92         0.78 o                         
  -3   9   2        546.89        569.63         5.13 o                         
  -2   9   2         46.29         53.24         1.17 o                         
  -1   9   2          0.98          1.18         0.54 o                         
   0   9   2        366.72        361.33         3.74 o                         
   1   9   2          0.09          2.17         0.59 o                         
   2   9   2         69.28         68.78         1.42 o                         
   3   9   2         11.76         19.67         0.81 o                         
   4   9   2        107.31        108.68         1.87 o                         
   5   9   2          7.45          7.34         0.65 o                         
   6   9   2         20.05         26.34         0.92 o                         
   7   9   2        122.90        140.08         1.96 o                         
   8   9   2         28.51         39.76         1.19 o                         
   9   9   2        263.70        277.27         3.72 o                         
  -7  10   2          1.87          1.59         0.54 o                         
  -6  10   2         31.46         32.01         1.08 o                         
  -5  10   2          4.39          4.25         0.72 o                         
  -4  10   2         20.76         19.50         0.96 o                         
  -3  10   2         69.16         67.26         2.37 o                         
  -2  10   2        872.89        903.93        14.72 o                         
  -1  10   2          0.04          0.96         0.81 o                         
   0  10   2          2.90          4.89         0.61 o                         
   1  10   2          0.66          1.34         0.53 o                         
   2  10   2        113.27        115.60         2.18 o                         
   3  10   2         31.69         33.29         1.14 o                         
   4  10   2          5.16          8.07         0.64 o                         
   5  10   2         13.91         17.08         0.91 o                         
   6  10   2         26.81         32.18         0.95 o                         
   7  10   2         10.91         12.74         1.08 o                         
  -3  11   2         59.63         48.59         1.71 o                         
  -2  11   2          1.54          2.15         0.94 o                         
  -1  11   2        180.98        156.02         2.80 o                         
   0  11   2        169.95        150.54         3.17 o                         
   1  11   2         21.57         26.14         1.01 o                         
   2  11   2         87.63         71.64         2.42 o                         
   3  11   2         27.84         26.26         0.76 o                         
 -15   1   3         75.55         67.34         4.63 o                         
 -14   1   3         15.81          9.67         0.87 o                         
 -13   1   3         82.96         81.59         2.76 o                         
 -12   1   3         50.84         52.51         2.49 o                         
 -11   1   3        470.24        515.27        12.73 o                         
 -10   1   3       1177.81       1159.65        19.13 o                         
  -9   1   3         23.91         31.59         1.75 o                         
  -8   1   3       1201.47       1137.75        55.72 o                         
  -7   1   3        462.48        461.14        18.63 o                         
  -6   1   3          0.46          1.80         2.31 o                         
  -5   1   3       1193.03       1126.30        28.64 o                         
  -2   1   3       2618.95       2641.82        49.02 o                         
  -1   1   3        365.88        321.12         5.61 o                         
   0   1   3       8696.31       8191.45        89.02 o                         
   1   1   3        243.10        269.14         8.33 o                         
   2   1   3          8.37         11.72         1.97 o                         
   3   1   3         35.60         52.24         4.02 o                         
   4   1   3       1480.00       1305.80        30.12 o                         
   5   1   3       1165.35       1132.29        34.97 o                         
   6   1   3       2346.78       2312.08        32.82 o                         
   7   1   3       1601.22       1408.24        22.50 o                         
   8   1   3        315.74        380.88         9.62 o                         
   9   1   3       1959.40       1996.07        18.24 o                         
  10   1   3          2.21          3.17         0.82 o                         
  11   1   3       1147.49       1194.02        12.14 o                         
  12   1   3        485.00        524.55         6.68 o                         
  13   1   3          1.57          2.96         0.64 o                         
  14   1   3        144.44        142.04         2.23 o                         
  15   1   3        213.96        179.83         2.93 o                         
 -15   2   3          0.01          0.40         0.63 o                         
 -14   2   3        469.39        423.79         6.74 o                         
 -13   2   3         17.01         17.02         1.19 o                         
 -12   2   3         22.74         16.45         1.26 o                         
 -11   2   3        312.73        297.99         4.61 o                         
 -10   2   3        181.84        192.91         5.03 o                         
  -9   2   3        133.69        124.41         3.62 o                         
  -8   2   3        205.20        185.02        23.51 o                         
  -7   2   3         86.08         67.33         6.96 o                         
  -6   2   3          7.98          5.22         2.59 o                         
  -5   2   3        189.61        174.46         9.20 o                         
  -4   2   3         10.92          7.42         2.15 o                         
  -2   2   3       1144.88       1111.66        22.95 o                         
  -1   2   3       5694.40       5695.36        70.77 o                         
   0   2   3        415.62        372.09         6.42 o                         
   1   2   3        834.54        924.88        19.37 o                         
   2   2   3        873.67        890.31        16.02 o                         
   3   2   3        579.33        555.39        15.28 o                         
   4   2   3       2111.69       2173.16        45.43 o                         
   5   2   3       1343.73       1500.19        35.54 o                         
   6   2   3        544.88        539.42        10.34 o                         
   7   2   3          5.19          3.36         1.11 o                         
   8   2   3        165.93        161.27         3.49 o                         
   9   2   3         64.31         58.11         1.89 o                         
  10   2   3        238.93        227.77         4.12 o                         
  11   2   3         83.72         91.02         2.18 o                         
  12   2   3          4.41          5.55         0.71 o                         
  13   2   3        244.69        259.36         3.32 o                         
  14   2   3         68.04         64.38         1.70 o                         
  15   2   3        183.63        132.66         4.52 o                         
 -14   3   3        249.50        242.63        43.72 o                         
 -13   3   3          3.69          6.57         0.75 o                         
 -12   3   3          4.57          2.06         0.65 o                         
 -11   3   3         31.29         44.84         1.52 o                         
 -10   3   3         78.71         78.92         2.18 o                         
  -9   3   3        787.75        786.91        10.18 o                         
  -8   3   3       2856.10       2806.07        29.04 o                         
  -7   3   3        954.23        929.16        28.25 o                         
  -6   3   3        757.00        743.28        16.04 o                         
  -5   3   3       4046.45       4248.16        77.78 o                         
  -4   3   3          3.10          3.06         1.49 o                         
  -3   3   3       2891.71       2635.23        55.28 o                         
  -2   3   3       5643.29       5910.30        87.17 o                         
  -1   3   3         17.37         22.71         2.19 o                         
   0   3   3       1834.20       1588.99        20.71 o                         
   1   3   3        432.10        449.42         6.39 o                         
   2   3   3       4272.58       4602.00        52.93 o                         
   3   3   3        287.06        308.69        10.23 o                         
   4   3   3       1536.79       1429.95        32.35 o                         
   5   3   3         43.57         59.53         3.43 o                         
   6   3   3        280.01        280.57         5.58 o                         
   7   3   3        748.34        706.33        11.29 o                         
   8   3   3         14.85         15.58         0.79 o                         
   9   3   3         56.86         60.79         1.93 o                         
  10   3   3        307.82        314.09         4.28 o                         
  11   3   3        310.31        327.40         4.24 o                         
  12   3   3         11.86         13.51         0.79 o                         
  13   3   3         46.16         48.52         1.73 o                         
  14   3   3        112.19        133.96         2.67 o                         
 -14   4   3         18.03         12.76         1.39 o                         
 -13   4   3         50.25         57.24         1.78 o                         
 -12   4   3        135.89        124.12         2.85 o                         
 -11   4   3          4.15          3.58         0.81 o                         
 -10   4   3          2.83          4.14         0.70 o                         
  -9   4   3        218.88        235.15         3.50 o                         
  -8   4   3        427.63        426.46         4.93 o                         
  -7   4   3         56.05         52.02         1.22 o                         
  -6   4   3        238.90        247.43         7.15 o                         
  -5   4   3        192.33        166.76        10.98 o                         
  -4   4   3       1461.34       1555.88        29.26 o                         
  -3   4   3         37.49         17.06         1.12 o                         
  -2   4   3        102.81         73.55         4.35 o                         
  -1   4   3        749.35        703.63        15.37 o                         
   0   4   3        632.55        634.14        14.25 o                         
   1   4   3         19.56         64.20         2.99 o                         
   2   4   3        151.97        170.10         3.64 o                         
   3   4   3       7176.32       7314.47       112.83 o                         
   4   4   3       1203.01       1144.75        15.79 o                         
   5   4   3        226.30        219.37         5.30 o                         
   6   4   3          5.75          8.31         1.63 o                         
   7   4   3          5.35          5.37         0.57 o                         
   8   4   3         56.13         48.92         1.31 o                         
   9   4   3        196.43        187.07         2.81 o                         
  10   4   3        109.11        103.98         1.99 o                         
  11   4   3         72.27         76.55         1.93 o                         
  12   4   3          1.75          0.72         0.64 o                         
  13   4   3        178.86        186.46         3.85 o                         
  14   4   3        141.69        143.32         2.88 o                         
 -13   5   3         15.14          9.68         0.83 o                         
 -12   5   3        244.78        256.01         3.91 o                         
 -11   5   3          3.98          6.36         0.94 o                         
 -10   5   3        109.46        120.61         2.63 o                         
  -9   5   3          4.12          2.57         0.59 o                         
  -8   5   3        869.28        831.06         7.82 o                         
  -7   5   3        616.38        621.80         5.94 o                         
  -6   5   3        107.44        114.94         1.93 o                         
  -5   5   3       3715.80       3610.46        39.17 o                         
  -4   5   3        414.71        402.20         9.83 o                         
  -3   5   3        393.12        363.74         7.29 o                         
  -2   5   3        210.77        192.17         4.81 o                         
  -1   5   3        496.41        567.87         9.66 o                         
   0   5   3         63.27         58.18         2.46 o                         
   1   5   3         69.02        105.73         3.38 o                         
   2   5   3        697.34        927.88        15.28 o                         
   3   5   3        426.12        431.14         7.87 o                         
   4   5   3        390.49        357.59         9.12 o                         
   5   5   3          5.93          7.19         0.77 o                         
   6   5   3        546.47        548.21         4.92 o                         
   7   5   3        299.93        260.58         3.15 o                         
   8   5   3        182.73        181.58         2.80 o                         
   9   5   3          7.25          4.86         1.20 o                         
  10   5   3        216.12        212.20         3.27 o                         
  11   5   3        246.25        230.49         3.38 o                         
  12   5   3        337.38        390.36         5.36 o                         
  13   5   3         30.02         33.24         1.19 o                         
 -13   6   3        578.70        474.72        12.72 o                         
 -12   6   3          4.17          5.01         0.57 o                         
 -11   6   3        348.43        351.05         5.42 o                         
 -10   6   3        390.44        418.46         6.96 o                         
  -9   6   3         78.59         77.85         1.80 o                         
  -8   6   3          1.21          1.74         0.63 o                         
  -7   6   3        299.34        294.18         3.60 o                         
  -6   6   3        784.51        819.39         7.14 o                         
  -5   6   3       2092.76       2044.50        13.62 o                         
  -4   6   3         99.90         87.12         1.34 o                         
  -3   6   3       1490.38       1479.02        10.17 o                         
  -2   6   3        149.82        134.83         2.75 o                         
  -1   6   3          2.02          1.87         1.02 o                         
   0   6   3        555.18        596.38        12.63 o                         
   1   6   3       4429.93       4393.94        53.05 o                         
   2   6   3       1364.40       1432.18        14.98 o                         
   3   6   3         33.39         38.48         0.80 o                         
   4   6   3        235.24        248.29         2.42 o                         
   5   6   3        841.00        856.77         6.09 o                         
   6   6   3       3251.38       3269.80        22.99 o                         
   7   6   3          0.40          0.71         0.55 o                         
   8   6   3        412.29        431.38         5.06 o                         
   9   6   3         52.67         60.21         1.79 o                         
  10   6   3        404.31        440.00         5.84 o                         
  11   6   3        238.26        212.90         3.23 o                         
  12   6   3         40.17         42.82         2.15 o                         
 -12   7   3          2.08          1.97         0.58 o                         
 -11   7   3        140.84        143.10         2.72 o                         
 -10   7   3        111.12        119.93         3.11 o                         
  -9   7   3          0.08          0.15         0.76 o                         
  -8   7   3         29.74         26.02         1.16 o                         
  -7   7   3         77.43         87.26         1.87 o                         
  -6   7   3        128.66        136.95         2.72 o                         
  -5   7   3        327.49        353.20         3.26 o                         
  -4   7   3        107.36        116.96         1.62 o                         
  -3   7   3         85.96         74.90         1.26 o                         
  -2   7   3        420.40        416.16         3.31 o                         
  -1   7   3        137.37        136.38         1.49 o                         
   0   7   3       1701.57       1605.24         8.57 o                         
   1   7   3         81.08         66.67         1.06 o                         
   2   7   3          0.46          0.89         0.44 o                         
   3   7   3       1608.46       1518.09         9.67 o                         
   4   7   3        383.13        367.00         3.22 o                         
   5   7   3          2.32          4.02         0.51 o                         
   6   7   3        106.26         95.01         1.61 o                         
   7   7   3         78.73         75.77         1.62 o                         
   8   7   3        284.91        304.48         3.88 o                         
   9   7   3       1576.05       1602.43        14.54 o                         
  10   7   3         69.07         75.88         1.62 o                         
  11   7   3          9.07         13.42         1.05 o                         
  12   7   3         11.64         11.06         1.07 o                         
 -10   8   3        125.60        144.46         2.75 o                         
  -9   8   3        174.54        177.27         2.40 o                         
  -8   8   3         34.68         30.75         1.14 o                         
  -7   8   3         50.52         47.89         1.25 o                         
  -6   8   3         22.82         30.33         0.93 o                         
  -5   8   3        398.30        377.51         3.62 o                         
  -4   8   3         66.77         55.87         1.20 o                         
  -3   8   3        319.88        328.10         3.12 o                         
  -2   8   3        683.15        696.41         4.97 o                         
  -1   8   3        606.98        651.58         4.67 o                         
   0   8   3          0.45          1.20         0.42 o                         
   1   8   3         98.01         80.04         1.27 o                         
   2   8   3         37.37         46.31         1.06 o                         
   3   8   3        365.30        365.26         3.37 o                         
   4   8   3         17.44         19.32         0.78 o                         
   5   8   3          7.35          5.32         0.57 o                         
   6   8   3         62.46         71.88         1.60 o                         
   7   8   3          1.03          1.28         0.58 o                         
   8   8   3         32.37         30.85         1.06 o                         
   9   8   3         27.50         39.69         1.10 o                         
  10   8   3         45.83         58.30         1.39 o                         
  -9   9   3         36.95         32.08         1.11 o                         
  -8   9   3          4.05          5.09         0.56 o                         
  -7   9   3          4.58          4.82         0.58 o                         
  -6   9   3          5.84          9.66         0.78 o                         
  -5   9   3          1.26          0.60         0.57 o                         
  -4   9   3         90.20         98.81         1.67 o                         
  -3   9   3        161.03        193.36         2.40 o                         
  -2   9   3        462.01        459.22         4.23 o                         
  -1   9   3          0.53          1.65         0.53 o                         
   0   9   3         30.76         27.84         0.93 o                         
   1   9   3        130.98        126.57         1.92 o                         
   2   9   3          3.25          2.32         0.53 o                         
   3   9   3          7.56          8.44         0.64 o                         
   4   9   3        266.11        268.59         3.57 o                         
   5   9   3        166.21        187.03         2.94 o                         
   6   9   3        265.77        273.28         4.12 o                         
   7   9   3          0.32          1.37         0.58 o                         
   8   9   3        479.07        499.30         8.09 o                         
   9   9   3         27.01         22.52         1.09 o                         
  -7  10   3         10.89         11.42         1.12 o                         
  -6  10   3         64.14         68.67         2.29 o                         
  -5  10   3         16.83         17.18         0.88 o                         
  -4  10   3        295.20        302.32         4.58 o                         
  -3  10   3        501.37        517.17         7.92 o                         
  -2  10   3          3.72          3.07         0.93 o                         
  -1  10   3        164.83        164.68         2.94 o                         
   0  10   3          2.32          1.92         0.54 o                         
   1  10   3        104.69        104.75         2.05 o                         
   2  10   3         23.83         25.64         1.04 o                         
   3  10   3         67.35         65.85         1.86 o                         
   4  10   3          6.24          8.73         0.87 o                         
   5  10   3         32.31         38.50         1.22 o                         
   6  10   3         14.00         15.58         0.81 o                         
   7  10   3        144.72        123.97         4.21 o                         
  -3  11   3         11.12          6.74         0.70 o                         
  -2  11   3         26.84         18.85         1.10 o                         
  -1  11   3        151.82        139.68         7.61 o                         
   0  11   3          3.16          1.56         0.69 o                         
   1  11   3        406.62        314.17         9.27 o                         
   2  11   3         78.43         81.37         4.59 o                         
   3  11   3          2.68          1.08         0.44 o                         
 -14   0   4         81.87         78.30         3.31 o                         
 -13   0   4       1677.05       1756.11        34.01 o                         
 -12   0   4        945.67        938.92        30.71 o                         
 -11   0   4        257.15        267.82        12.02 o                         
 -10   0   4          9.79         -1.84         4.48 o                         
  -9   0   4       1029.00        975.12        19.37 o                         
  -8   0   4        968.47        915.63        43.21 o                         
  -7   0   4       1800.51       1753.50        63.76 o                         
  -6   0   4       5626.80       5720.53       158.05 o                         
  -5   0   4       4053.20       3697.41       104.50 o                         
  -3   0   4      20571.65      20146.77       492.09 o                         
  -2   0   4       6181.25       5966.55       150.08 o                         
  -1   0   4      10785.79      11228.20       193.83 o                         
   0   0   4      46163.57      44646.05       758.49 o                         
   1   0   4      32167.70      31593.20       763.63 o                         
   2   0   4       2472.95       2535.98        69.40 o                         
   3   0   4       4751.85       4794.60       125.94 o                         
   4   0   4       5424.68       5501.19       145.33 o                         
   5   0   4       5698.86       5822.30       155.90 o                         
   6   0   4       4589.29       4927.63        91.42 o                         
   7   0   4       4277.05       4289.04        82.05 o                         
   8   0   4         18.11         17.14         2.95 o                         
   9   0   4        322.61        308.69         7.45 o                         
  10   0   4        545.42        535.80        13.04 o                         
  11   0   4        942.00        988.14        17.88 o                         
  12   0   4         23.23         20.37         1.97 o                         
  13   0   4         16.21         16.88         1.39 o                         
  14   0   4        719.62        717.66        15.02 o                         
  15   0   4        151.24        131.99         4.66 o                         
 -14   1   4         21.93         22.37         1.10 o                         
 -13   1   4         62.75         51.59         2.11 o                         
 -12   1   4         10.84         14.68         1.44 o                         
 -11   1   4        576.79        552.50        16.26 o                         
 -10   1   4        129.70        121.07         7.99 o                         
  -9   1   4        273.39        276.80         7.06 o                         
  -8   1   4        371.39        421.71        19.34 o                         
  -7   1   4        875.55        837.81        27.37 o                         
  -6   1   4        589.81        723.62        23.05 o                         
  -5   1   4        920.10       1001.27        26.94 o                         
  -3   1   4       1208.08       1169.13        25.96 o                         
  -2   1   4      10156.01      10442.21       241.19 o                         
  -1   1   4         63.39         61.15         2.01 o                         
   0   1   4       1102.19       1163.13        15.93 o                         
   1   1   4        473.04        453.99        15.98 o                         
   2   1   4       6082.04       6105.92       109.68 o                         
   3   1   4        540.98        587.83        16.26 o                         
   4   1   4         60.06         79.35         5.69 o                         
   5   1   4        106.70         90.30         6.81 o                         
   6   1   4          3.55          0.75         0.90 o                         
   7   1   4         10.71         14.28         1.69 o                         
   8   1   4        154.72        188.65         5.92 o                         
   9   1   4        102.05        118.04         2.75 o                         
  10   1   4        351.24        353.02         5.86 o                         
  11   1   4        327.69        343.98         5.18 o                         
  12   1   4        628.62        693.06         7.18 o                         
  13   1   4         16.22         13.41         0.86 o                         
  14   1   4         11.75         16.25         0.73 o                         
  15   1   4          0.53          1.28         0.63 o                         
 -14   2   4         48.00         42.17         2.20 o                         
 -13   2   4         33.20         36.17         1.54 o                         
 -12   2   4        157.71        155.18         4.14 o                         
 -11   2   4        253.18        248.23         6.00 o                         
 -10   2   4       2920.64       3007.82        38.40 o                         
  -9   2   4          4.89          8.93         1.02 o                         
  -8   2   4         55.34        100.47        11.64 o                         
  -7   2   4        208.61        217.64        12.70 o                         
  -6   2   4          1.82          4.94         3.47 o                         
  -5   2   4        666.93        428.78        15.65 o                         
  -3   2   4       1347.16       1275.78        39.44 o                         
  -2   2   4       7599.69       7542.52       108.86 o                         
  -1   2   4        415.93        404.34         6.62 o                         
   0   2   4        995.16        874.85        11.74 o                         
   1   2   4        260.33        201.76         5.38 o                         
   2   2   4       4194.85       4269.86        78.51 o                         
   3   2   4        715.97        614.27        16.81 o                         
   4   2   4          6.03          4.61         1.88 o                         
   5   2   4       1540.44       1514.54        36.33 o                         
   6   2   4        914.33       1103.37        17.95 o                         
   7   2   4        912.78        850.06        15.28 o                         
   8   2   4       1387.65       1458.20        13.00 o                         
   9   2   4        646.17        642.48         7.40 o                         
  10   2   4        207.10        206.76         3.57 o                         
  11   2   4        230.17        218.58         5.51 o                         
  12   2   4        318.21        334.98         4.20 o                         
  13   2   4         25.74         27.03         0.98 o                         
  14   2   4        609.98        619.81         8.89 o                         
 -14   3   4        145.30        144.79         5.51 o                         
 -13   3   4         72.09         76.43         2.33 o                         
 -12   3   4         15.73         17.63         1.10 o                         
 -11   3   4        570.76        575.13         6.83 o                         
 -10   3   4         57.02         47.41         1.65 o                         
  -9   3   4        988.03        913.31        14.36 o                         
  -8   3   4       1086.05       1007.20        12.05 o                         
  -7   3   4          6.48          3.20         1.36 o                         
  -6   3   4        218.63        187.06         6.44 o                         
  -5   3   4         88.42         92.85         3.98 o                         
  -4   3   4        192.10        158.36        12.36 o                         
  -2   3   4         16.87         29.34         3.85 o                         
  -1   3   4       2250.92       2358.15        31.83 o                         
   0   3   4       2611.15       2635.57        34.97 o                         
   1   3   4       1563.07       1653.30        20.41 o                         
   2   3   4         63.25        103.85         4.48 o                         
   3   3   4       1967.46       2205.67        44.67 o                         
   4   3   4       2090.78       2063.24        43.93 o                         
   5   3   4        131.04        181.14         4.19 o                         
   6   3   4        152.72        147.04         3.73 o                         
   7   3   4          1.85          5.44         1.40 o                         
   8   3   4        493.82        502.87         5.13 o                         
   9   3   4        446.91        447.37         5.07 o                         
  10   3   4        166.62        161.60         2.58 o                         
  11   3   4         27.22         26.31         1.13 o                         
  12   3   4         22.44         28.29         1.06 o                         
  13   3   4          7.34          6.07         0.62 o                         
  14   3   4        202.53        180.50         4.77 o                         
 -14   4   4         44.80         38.01         2.28 o                         
 -13   4   4          7.53         11.02         0.79 o                         
 -12   4   4         84.93         86.67         2.54 o                         
 -11   4   4        308.48        296.88         4.43 o                         
 -10   4   4        108.48         90.07         3.00 o                         
  -9   4   4        303.95        296.39         4.50 o                         
  -8   4   4         33.74         32.02         1.35 o                         
  -7   4   4         17.35         20.39         0.90 o                         
  -6   4   4         51.64         68.66         4.13 o                         
  -5   4   4        682.83        617.42        16.65 o                         
  -4   4   4        411.13        423.13         7.19 o                         
  -3   4   4        339.51        304.61         5.84 o                         
  -2   4   4        648.43        503.00         7.04 o                         
  -1   4   4       3604.79       3864.58        51.27 o                         
   0   4   4        451.90        396.78         9.03 o                         
   1   4   4         93.68        138.74         3.89 o                         
   2   4   4       2593.69       2485.76        24.53 o                         
   3   4   4         19.41         33.09         1.78 o                         
   4   4   4       1797.03       1784.71        23.07 o                         
   5   4   4       2450.66       2263.71        43.74 o                         
   6   4   4        512.69        546.43        13.01 o                         
   7   4   4       1561.85       1605.34        13.78 o                         
   8   4   4         10.54         19.27         0.98 o                         
   9   4   4         67.54         71.83         1.66 o                         
  10   4   4        139.92        162.83         2.56 o                         
  11   4   4        106.30        107.36         1.92 o                         
  12   4   4         51.61         56.32         1.68 o                         
  13   4   4          7.15          5.06         0.60 o                         
  14   4   4         68.43         55.36         5.33 o                         
 -13   5   4          3.87          4.02         0.79 o                         
 -12   5   4         26.70         22.49         0.98 o                         
 -11   5   4        126.22        129.12         3.05 o                         
 -10   5   4         56.83         59.67         1.78 o                         
  -9   5   4          2.04          5.29         0.76 o                         
  -8   5   4        856.58        865.99         8.05 o                         
  -7   5   4        969.87        975.82         8.42 o                         
  -6   5   4        822.62        845.80         7.76 o                         
  -5   5   4         30.90         42.67         1.14 o                         
  -4   5   4        796.76        842.69        14.70 o                         
  -3   5   4         98.07         89.93         4.43 o                         
  -2   5   4        123.20         99.97         3.37 o                         
  -1   5   4        892.65        924.00        13.97 o                         
   0   5   4        120.84        101.60         4.12 o                         
   1   5   4       1966.58       1935.27        25.18 o                         
   2   5   4        373.37        374.49         7.91 o                         
   3   5   4        209.86        174.85         6.98 o                         
   4   5   4         57.04         47.37         2.72 o                         
   5   5   4        210.29        204.70         2.51 o                         
   6   5   4         36.34         33.04         0.99 o                         
   7   5   4         59.46         43.09         1.15 o                         
   8   5   4        292.70        252.36         3.31 o                         
   9   5   4          2.79          6.79         0.73 o                         
  10   5   4         19.78         11.96         0.92 o                         
  11   5   4        521.36        544.24         5.56 o                         
  12   5   4        322.27        332.34         6.72 o                         
  13   5   4         36.86         37.56         1.55 o                         
 -12   6   4         27.49         30.35         1.84 o                         
 -11   6   4         74.92         85.77         2.17 o                         
 -10   6   4        317.25        326.72         5.02 o                         
  -9   6   4         25.89         29.92         1.68 o                         
  -8   6   4        336.04        366.44         4.63 o                         
  -7   6   4         10.87          9.66         0.81 o                         
  -6   6   4        270.73        231.80         3.18 o                         
  -5   6   4        226.91        255.68         2.85 o                         
  -4   6   4        261.57        292.57         2.77 o                         
  -3   6   4        929.99        918.17         6.09 o                         
  -2   6   4        533.27        476.24         5.70 o                         
  -1   6   4          0.01          1.45         0.61 o                         
   0   6   4        748.74        769.15        16.84 o                         
   1   6   4       2182.33       2277.26        22.74 o                         
   2   6   4        598.46        616.45         4.60 o                         
   3   6   4         90.39         82.25         1.22 o                         
   4   6   4       1037.60        973.94         6.41 o                         
   5   6   4        224.29        220.22         2.59 o                         
   6   6   4         54.56         66.75         1.49 o                         
   7   6   4        582.91        605.72         5.81 o                         
   8   6   4        327.16        328.52         4.24 o                         
   9   6   4          0.68          1.45         0.64 o                         
  10   6   4         23.44         32.90         1.16 o                         
  11   6   4         70.66         63.06         1.67 o                         
  12   6   4         11.86          9.10         1.39 o                         
 -11   7   4         10.71          9.38         0.54 o                         
 -10   7   4        258.09        286.75         4.92 o                         
  -9   7   4        323.13        327.93         4.54 o                         
  -8   7   4        159.31        172.03         3.18 o                         
  -7   7   4         13.18         12.93         0.77 o                         
  -6   7   4        545.00        562.87         5.48 o                         
  -5   7   4        652.32        685.60         5.38 o                         
  -4   7   4        612.81        590.74         4.54 o                         
  -3   7   4         11.62         12.67         0.60 o                         
  -2   7   4        167.65        163.80         1.80 o                         
  -1   7   4        425.43        450.97         3.26 o                         
   0   7   4         12.26         15.24         0.59 o                         
   1   7   4         29.08         16.33         0.62 o                         
   2   7   4        147.11        159.61         1.97 o                         
   3   7   4        442.08        476.03         4.08 o                         
   4   7   4        709.32        718.09         5.36 o                         
   5   7   4       2142.90       2083.65        13.37 o                         
   6   7   4         19.51         19.65         0.85 o                         
   7   7   4          2.81          4.08         0.55 o                         
   8   7   4        170.74        187.46         2.54 o                         
   9   7   4        241.88        255.36         2.95 o                         
  10   7   4          2.96          1.84         0.48 o                         
  11   7   4          1.17          0.22         0.43 o                         
 -10   8   4          3.70          3.70         0.45 o                         
  -9   8   4          4.59          5.65         0.57 o                         
  -8   8   4         33.02         32.03         0.99 o                         
  -7   8   4        142.38        134.62         2.07 o                         
  -6   8   4        288.83        302.05         3.43 o                         
  -5   8   4         12.38         16.92         0.68 o                         
  -4   8   4       1387.28       1417.44        10.99 o                         
  -3   8   4         27.94         33.53         1.01 o                         
  -2   8   4        105.70        104.90         1.45 o                         
  -1   8   4         89.81         79.51         1.26 o                         
   0   8   4          3.59          4.61         0.47 o                         
   1   8   4        247.74        276.98         2.85 o                         
   2   8   4         59.90         48.55         1.07 o                         
   3   8   4         55.33         59.32         1.12 o                         
   4   8   4         81.31         73.02         1.26 o                         
   5   8   4        196.76        198.89         2.48 o                         
   6   8   4         64.85         67.01         1.39 o                         
   7   8   4         13.99         15.01         0.78 o                         
   8   8   4          2.83          4.02         0.58 o                         
   9   8   4         20.50         24.61         0.86 o                         
  10   8   4         14.83         14.26         1.49 o                         
  -9   9   4         58.00         49.79         2.42 o                         
  -8   9   4         69.53         84.07         2.14 o                         
  -7   9   4         19.75         20.89         0.69 o                         
  -6   9   4        318.01        329.03         3.73 o                         
  -5   9   4         19.64         20.83         0.95 o                         
  -4   9   4        338.37        356.97         4.50 o                         
  -3   9   4        282.39        289.84         3.39 o                         
  -2   9   4         49.70         58.24         1.28 o                         
  -1   9   4        198.63        217.49         2.74 o                         
   0   9   4        263.08        258.37         2.98 o                         
   1   9   4        249.95        273.55         3.44 o                         
   2   9   4        102.86        104.55         1.76 o                         
   3   9   4         25.12         28.87         0.91 o                         
   4   9   4         59.82         60.31         1.31 o                         
   5   9   4        296.63        350.70         3.95 o                         
   6   9   4          4.24          5.46         0.62 o                         
   7   9   4         83.86         95.55         2.60 o                         
   8   9   4        424.46        439.24         9.05 o                         
   9   9   4          4.51          2.64         0.63 o                         
  -6  10   4        350.60        301.61        16.03 o                         
  -5  10   4         10.95         12.39         0.81 o                         
  -4  10   4          7.28          7.38         0.83 o                         
  -3  10   4        202.25        216.48         5.00 o                         
  -2  10   4        293.06        311.55         4.83 o                         
  -1  10   4         60.60         59.40         1.72 o                         
   0  10   4          4.33          4.51         0.62 o                         
   1  10   4         91.84         93.86         1.90 o                         
   2  10   4         69.03         80.76         1.74 o                         
   3  10   4         52.72         58.39         1.55 o                         
   4  10   4         11.06          8.73         0.71 o                         
   5  10   4         37.02         33.34         1.12 o                         
   6  10   4        234.63        248.71         4.38 o                         
  -3  11   4          6.69          6.13         0.85 o                         
  -2  11   4          4.38          5.98         0.71 o                         
  -1  11   4        419.58        370.72        11.26 o                         
   0  11   4         16.55         12.60         1.14 o                         
   1  11   4         51.40         46.83         1.76 o                         
   2  11   4          4.65          4.68         0.52 o                         
   3  11   4         12.70          5.53         0.57 o                         
 -14   1   5        602.30        634.19        12.92 o                         
 -13   1   5          6.52          8.34         1.74 o                         
 -12   1   5        210.78        218.50         7.32 o                         
 -10   1   5        118.79        104.25        14.86 o                         
  -9   1   5         91.19         99.78         9.91 o                         
  -8   1   5       1136.88       1134.17        35.68 o                         
  -7   1   5       3638.36       3538.64        77.01 o                         
  -6   1   5        658.02        787.22        24.91 o                         
  -3   1   5        870.72        998.35        18.84 o                         
  -2   1   5        331.76        241.82         5.36 o                         
  -1   1   5        598.53        535.23         7.73 o                         
   0   1   5       3387.97       3240.29        76.20 o                         
   1   1   5         15.33         17.81         1.55 o                         
   2   1   5       3177.11       3057.53        83.16 o                         
   3   1   5        171.32        206.41         8.86 o                         
   4   1   5       2499.79       2416.85        50.92 o                         
   5   1   5       1058.13       1055.13        16.80 o                         
   6   1   5       1062.94        992.62        16.63 o                         
   7   1   5          1.10          5.90         1.39 o                         
   8   1   5        983.29       1000.64        10.16 o                         
   9   1   5        854.23        812.00         8.32 o                         
  10   1   5          2.57          2.72         0.92 o                         
  11   1   5        214.56        229.37         4.25 o                         
  12   1   5          8.02         11.64         0.89 o                         
  13   1   5         70.43         77.63         1.62 o                         
  14   1   5         82.40         80.30         1.63 o                         
  15   1   5          9.64          5.28         0.81 o                         
 -14   2   5          2.62          2.28         1.07 o                         
 -13   2   5         13.55         12.87         1.47 o                         
 -12   2   5        195.55        205.57         4.20 o                         
 -11   2   5         44.39         49.10         2.97 o                         
 -10   2   5        339.83        334.28         6.52 o                         
  -9   2   5         11.55         16.39         1.45 o                         
  -8   2   5        436.91        429.44        11.80 o                         
  -7   2   5        902.43        904.08        29.36 o                         
  -6   2   5         16.32         18.70         3.86 o                         
  -5   2   5         20.77         56.95         4.35 o                         
  -4   2   5       2684.99       2979.09        83.46 o                         
  -3   2   5        114.30         94.51         7.05 o                         
  -2   2   5          0.19          0.58         0.45 o                         
  -1   2   5        378.82        413.80         6.94 o                         
   0   2   5        474.17        446.53         7.18 o                         
   1   2   5         59.20         53.13         2.94 o                         
   2   2   5        138.11        176.82         6.49 o                         
   3   2   5         53.69         33.65         4.10 o                         
   4   2   5         26.96         49.15         8.28 o                         
   5   2   5        471.07        484.06         9.29 o                         
   6   2   5        981.88       1009.77        16.90 o                         
   7   2   5       1759.93       1769.39        27.35 o                         
   8   2   5        104.85        111.69         2.17 o                         
   9   2   5        177.89        174.09         2.79 o                         
  10   2   5         13.83         11.68         0.90 o                         
  11   2   5         25.07         23.28         1.26 o                         
  12   2   5          1.28          2.55         0.62 o                         
  13   2   5         11.62         14.25         0.76 o                         
  14   2   5          1.45          1.01         0.55 o                         
 -14   3   5         45.77         51.67         2.55 o                         
 -13   3   5          7.44          9.51         1.61 o                         
 -12   3   5          2.63          3.31         0.66 o                         
 -11   3   5        141.26        137.41         2.84 o                         
 -10   3   5         97.22         87.52         2.40 o                         
  -9   3   5         71.84         67.38         1.91 o                         
  -8   3   5         46.84         46.74         1.68 o                         
  -7   3   5        962.81        949.37        18.07 o                         
  -6   3   5        116.70        129.79         4.77 o                         
  -5   3   5       1847.09       1926.09        29.19 o                         
  -4   3   5        135.13         68.52        13.05 o                         
  -3   3   5        358.21        351.19        17.77 o                         
  -2   3   5       1143.46       1065.53        16.90 o                         
  -1   3   5          6.87          8.34         1.17 o                         
   0   3   5        309.18        285.33         6.27 o                         
   1   3   5        193.71        158.15         9.34 o                         
   2   3   5        827.80        860.73        20.22 o                         
   3   3   5        124.02        170.22         7.26 o                         
   4   3   5        261.57        359.36        12.01 o                         
   5   3   5        559.76        521.18         8.31 o                         
   6   3   5        598.71        594.58         9.59 o                         
   7   3   5        108.22        103.19         2.36 o                         
   8   3   5         35.42         32.67         1.30 o                         
   9   3   5        184.70        161.64         2.70 o                         
  10   3   5        426.71        454.38         5.72 o                         
  11   3   5         94.05         95.23         1.90 o                         
  12   3   5        249.94        232.11         3.11 o                         
  13   3   5        274.82        271.89         4.65 o                         
  14   3   5          5.58          7.52         0.70 o                         
 -14   4   5          5.06          4.25         0.85 o                         
 -13   4   5          4.30          4.07         0.95 o                         
 -12   4   5        228.21        220.41         4.29 o                         
 -11   4   5        198.84        228.92         3.99 o                         
 -10   4   5        716.01        782.13         9.23 o                         
  -9   4   5        172.36        171.12         3.21 o                         
  -8   4   5       2563.47       2427.43        21.81 o                         
  -7   4   5         16.64         21.38         0.99 o                         
  -6   4   5         75.49         72.37         2.69 o                         
  -5   4   5        694.99        595.88        10.19 o                         
  -4   4   5        176.03        144.81         4.47 o                         
  -3   4   5        268.22        313.78         8.98 o                         
  -2   4   5        170.89        206.72         4.65 o                         
  -1   4   5       2853.98       3005.81        36.37 o                         
   0   4   5       1633.23       1566.61        18.62 o                         
   1   4   5         24.99         20.05         1.31 o                         
   2   4   5        257.62        305.26         4.99 o                         
   3   4   5       1227.17       1035.63        21.12 o                         
   4   4   5       1137.04       1249.01        21.32 o                         
   5   4   5        245.80        216.11         7.77 o                         
   6   4   5       1271.33       1153.17        14.34 o                         
   7   4   5        307.27        296.91         3.79 o                         
   8   4   5        229.69        224.05         3.16 o                         
   9   4   5        144.55        165.92         2.60 o                         
  10   4   5         34.90         41.84         1.32 o                         
  11   4   5        483.88        479.41         6.16 o                         
  12   4   5          3.79          5.70         0.64 o                         
  13   4   5          1.67          2.12         0.54 o                         
  14   4   5        164.98        111.20         2.79 o                         
 -13   5   5         16.68         15.24         1.63 o                         
 -12   5   5         38.36         50.80         1.96 o                         
 -11   5   5          0.08         -0.27         0.62 o                         
 -10   5   5        354.20        378.58         6.77 o                         
  -9   5   5          0.55          1.75         0.77 o                         
  -8   5   5          7.66         10.96         0.79 o                         
  -7   5   5        388.33        370.36         4.23 o                         
  -6   5   5        258.85        274.76         3.25 o                         
  -5   5   5        762.04        757.60         7.06 o                         
  -4   5   5         83.94         82.56         3.52 o                         
  -3   5   5          1.48         -0.40         0.99 o                         
  -2   5   5        913.70        945.82        14.40 o                         
  -1   5   5       1135.35       1217.38        17.33 o                         
   0   5   5         55.86         46.69         2.84 o                         
   1   5   5        228.21        214.04         5.18 o                         
   2   5   5         18.95         13.70         2.63 o                         
   3   5   5        539.20        543.40        11.51 o                         
   4   5   5        344.24        365.58         8.81 o                         
   5   5   5        293.55        294.75         3.00 o                         
   6   5   5         65.24         62.39         1.34 o                         
   7   5   5        126.01        121.21         1.93 o                         
   8   5   5        273.10        221.95         3.03 o                         
   9   5   5         35.27         35.44         1.25 o                         
  10   5   5        234.07        239.67         3.45 o                         
  11   5   5          0.09          1.06         0.56 o                         
  12   5   5         10.23          8.29         0.67 o                         
  13   5   5        146.51        143.21         3.99 o                         
 -12   6   5         26.28         26.80         2.04 o                         
 -11   6   5        112.57        122.98         2.85 o                         
 -10   6   5          1.12          2.54         0.79 o                         
  -9   6   5        115.04        127.63         2.59 o                         
  -8   6   5        120.02        130.26         2.61 o                         
  -7   6   5        112.98        117.54         2.76 o                         
  -6   6   5        117.86        115.72         2.25 o                         
  -5   6   5        490.20        476.58         4.65 o                         
  -4   6   5          3.84          3.60         0.49 o                         
  -3   6   5        394.86        391.62         3.18 o                         
  -2   6   5         48.67         43.17         0.89 o                         
  -1   6   5         76.73         67.79         1.22 o                         
   0   6   5         83.24         71.12         1.58 o                         
   1   6   5        120.40        127.35         1.72 o                         
   2   6   5          4.03          7.17         0.49 o                         
   3   6   5       1176.19       1082.00         6.95 o                         
   4   6   5         28.93         22.41         0.76 o                         
   5   6   5        183.88        161.00         2.21 o                         
   6   6   5         20.83         16.42         0.80 o                         
   7   6   5        487.43        421.46         4.43 o                         
   8   6   5       1068.10       1111.46         9.79 o                         
   9   6   5         41.85         44.50         1.39 o                         
  10   6   5         84.03         96.30         1.91 o                         
  11   6   5        161.51        161.40         2.87 o                         
  12   6   5          9.38          7.54         1.04 o                         
 -11   7   5          7.33          8.15         0.54 o                         
 -10   7   5         33.73         45.05         1.21 o                         
  -9   7   5         20.24         22.42         0.90 o                         
  -8   7   5         11.59         20.19         0.97 o                         
  -7   7   5          7.00          2.70         0.73 o                         
  -6   7   5         17.94         10.80         0.67 o                         
  -5   7   5        149.12        123.98         1.79 o                         
  -4   7   5        646.67        717.41         5.39 o                         
  -3   7   5         15.37         18.08         0.63 o                         
  -2   7   5        296.25        294.62         2.70 o                         
  -1   7   5        231.10        201.38         2.05 o                         
   0   7   5        176.39        169.43         1.85 o                         
   1   7   5         20.78         15.86         0.60 o                         
   2   7   5         77.33         82.62         1.31 o                         
   3   7   5        379.53        372.45         3.34 o                         
   4   7   5         19.24         28.16         0.84 o                         
   5   7   5         17.67         17.94         0.78 o                         
   6   7   5         74.74         72.82         1.40 o                         
   7   7   5          0.55          1.80         0.49 o                         
   8   7   5         23.27         25.41         0.91 o                         
   9   7   5          6.89          9.03         0.66 o                         
  10   7   5          0.03          0.32         0.50 o                         
  11   7   5        116.25        102.56         2.93 o                         
 -10   8   5          0.14          0.34         0.42 o                         
  -9   8   5          1.14          1.32         0.52 o                         
  -8   8   5        266.97        280.79         3.36 o                         
  -7   8   5        400.39        411.86         4.39 o                         
  -6   8   5         41.82         42.41         1.24 o                         
  -5   8   5        295.92        332.44         3.65 o                         
  -4   8   5         45.26         43.85         1.22 o                         
  -3   8   5        356.35        369.47         3.73 o                         
  -2   8   5         56.03         52.37         1.08 o                         
  -1   8   5        754.64        754.12         5.45 o                         
   0   8   5        246.18        220.20         2.38 o                         
   1   8   5        569.85        589.04         5.37 o                         
   2   8   5       2578.41       2559.15        16.40 o                         
   3   8   5         60.25         65.62         1.27 o                         
   4   8   5        223.48        244.04         2.64 o                         
   5   8   5          0.81          1.57         0.51 o                         
   6   8   5         69.02         82.47         1.56 o                         
   7   8   5        156.87        158.28         2.33 o                         
   8   8   5        316.41        341.29         4.39 o                         
   9   8   5          4.06          4.77         0.65 o                         
  10   8   5         36.52         36.05         3.20 o                         
  -8   9   5        125.39        129.76         2.28 o                         
  -7   9   5          0.19          2.27         0.47 o                         
  -6   9   5         98.56        111.08         1.79 o                         
  -5   9   5        115.03        125.85         2.12 o                         
  -4   9   5         52.82         50.66         1.24 o                         
  -3   9   5        471.33        484.03         5.39 o                         
  -2   9   5         69.13         59.09         1.38 o                         
  -1   9   5        168.82        186.73         2.62 o                         
   0   9   5        176.88        181.05         2.49 o                         
   1   9   5        133.52        128.06         2.10 o                         
   2   9   5         44.08         41.74         1.13 o                         
   3   9   5          4.52          2.88         0.58 o                         
   4   9   5         48.72         54.11         1.38 o                         
   5   9   5         98.51         95.68         1.70 o                         
   6   9   5         97.36        107.31         2.12 o                         
   7   9   5        360.09        371.03         6.91 o                         
   8   9   5         37.23         37.34         1.20 o                         
  -6  10   5         12.38         12.17         0.90 o                         
  -5  10   5         39.36         42.14         1.69 o                         
  -4  10   5         40.00         59.80         1.67 o                         
  -3  10   5         60.36         78.72         1.89 o                         
  -2  10   5          0.03          0.83         0.60 o                         
  -1  10   5        428.57        488.85         6.17 o                         
   0  10   5         52.85         62.02         1.40 o                         
   1  10   5         81.83         84.63         1.92 o                         
   2  10   5         49.39         59.91         1.71 o                         
   3  10   5         35.65         33.89         1.43 o                         
   4  10   5         18.80         22.97         0.93 o                         
   5  10   5          9.33          9.34         0.82 o                         
   6  10   5         90.33         84.17         2.41 o                         
  -2  11   5         24.63         21.98         1.43 o                         
  -1  11   5          0.63          0.54         0.58 o                         
   0  11   5          2.83          3.38         0.59 o                         
   1  11   5        132.93        120.22         2.62 o                         
   2  11   5         47.72         31.97         1.56 o                         
 -14   0   6         73.51         63.22         2.52 o                         
 -13   0   6         26.37         23.82         3.40 o                         
 -10   0   6        272.84        243.52        23.15 o                         
  -9   0   6         72.21         53.37        10.66 o                         
  -8   0   6        954.09        868.76        43.25 o                         
  -7   0   6        109.36         94.11        12.22 o                         
  -6   0   6       2389.56       2885.20        90.39 o                         
  -3   0   6         34.12         48.39         3.67 o                         
  -2   0   6       2222.77       2412.08        46.48 o                         
  -1   0   6       3422.24       3379.29        62.39 o                         
   0   0   6       2300.36       2083.93        40.12 o                         
   2   0   6       3252.58       3565.96        96.75 o                         
   3   0   6       7051.93       7453.75       192.03 o                         
   4   0   6        332.22        455.20        22.21 o                         
   5   0   6         70.58         90.18         4.62 o                         
   6   0   6          9.01          5.76         1.67 o                         
   7   0   6       4020.60       3862.43        75.40 o                         
   8   0   6        150.99        155.96         6.39 o                         
   9   0   6        934.64       1023.32        15.03 o                         
  10   0   6         44.61         46.55         4.17 o                         
  11   0   6        582.48        598.71        13.70 o                         
  12   0   6        334.38        366.93         8.48 o                         
  13   0   6        227.49        220.41         5.42 o                         
  14   0   6        294.59        289.59         5.96 o                         
 -14   1   6          5.06          5.24         0.62 o                         
 -13   1   6         56.22         61.79         2.65 o                         
 -12   1   6         47.52         39.13         3.63 o                         
 -11   1   6        114.16        117.88         6.67 o                         
 -10   1   6         51.55         56.33         7.25 o                         
  -9   1   6         19.08         11.59         6.00 o                         
  -8   1   6         24.76         25.52         5.40 o                         
  -7   1   6          3.80         -0.07         2.89 o                         
  -6   1   6        175.04        214.16        12.09 o                         
  -5   1   6       4375.53       4908.77       130.56 o                         
  -4   1   6       3031.31       3182.58        87.17 o                         
  -3   1   6        613.56        648.27        15.24 o                         
  -2   1   6       4261.56       4366.24        56.13 o                         
  -1   1   6       1956.21       2108.95        30.47 o                         
   0   1   6        285.11        276.28         7.30 o                         
   1   1   6       8090.74       8244.04       142.29 o                         
   3   1   6         13.57          6.82         2.30 o                         
   4   1   6       1860.24       2047.45        49.76 o                         
   5   1   6        250.04        245.89         5.93 o                         
   6   1   6        141.65        115.81         4.04 o                         
   7   1   6         48.34         50.50         2.85 o                         
   8   1   6         14.28         21.36         1.59 o                         
   9   1   6        315.13        323.50         4.60 o                         
  10   1   6         12.06         15.22         1.30 o                         
  11   1   6        477.36        483.44         6.78 o                         
  12   1   6         40.76         41.60         1.60 o                         
  13   1   6         70.98         73.75         1.55 o                         
  14   1   6         16.26         15.31         0.99 o                         
 -14   2   6          1.21          1.61         0.76 o                         
 -13   2   6          1.60          4.11         0.99 o                         
 -12   2   6         28.91         26.42         2.00 o                         
 -11   2   6        168.04        173.40         7.01 o                         
 -10   2   6        145.90        164.74         6.36 o                         
  -9   2   6        107.39        106.33         5.57 o                         
  -8   2   6       2330.13       2295.76        33.59 o                         
  -7   2   6        386.50        386.54         9.62 o                         
  -6   2   6        655.27        692.81        13.73 o                         
  -5   2   6        217.65        244.70         7.47 o                         
  -4   2   6        236.45        153.61        11.10 o                         
  -3   2   6        241.99        184.83         5.01 o                         
  -2   2   6        138.04        155.00         4.72 o                         
  -1   2   6          9.64          6.36         0.90 o                         
   0   2   6        293.97        230.63         4.74 o                         
   1   2   6         13.53          9.66         0.99 o                         
   2   2   6         52.52         41.63         3.24 o                         
   3   2   6         50.83         28.73         6.13 o                         
   4   2   6       6134.09       6332.32       116.76 o                         
   5   2   6        210.20        264.14         5.12 o                         
   6   2   6          3.48          4.45         1.00 o                         
   7   2   6        873.03        869.13        13.34 o                         
   8   2   6        129.42        131.86         2.39 o                         
   9   2   6       1014.73       1069.33         9.79 o                         
  10   2   6          2.23          2.15         0.63 o                         
  11   2   6         51.73         60.88         1.72 o                         
  12   2   6         42.83         46.95         1.27 o                         
  13   2   6         39.08         44.25         1.24 o                         
  14   2   6        368.19        391.07         9.92 o                         
 -14   3   6         37.59         32.55         2.19 o                         
 -13   3   6         70.32         87.00         3.21 o                         
 -12   3   6          3.63          3.57         1.03 o                         
 -11   3   6        165.15        158.67         4.07 o                         
 -10   3   6        118.13        103.34         2.96 o                         
  -9   3   6          2.77          4.71         1.00 o                         
  -8   3   6        411.46        419.76         8.71 o                         
  -7   3   6        211.31        177.79         4.29 o                         
  -6   3   6        422.98        463.99        10.65 o                         
  -5   3   6        851.91        787.14        23.29 o                         
  -4   3   6       1638.63       1679.38        64.43 o                         
  -3   3   6       3690.96       4052.92        61.38 o                         
  -2   3   6        245.48        227.70         6.32 o                         
  -1   3   6        669.02        631.67        11.06 o                         
   0   3   6        173.60        202.40         4.84 o                         
   1   3   6          1.78          8.09         1.06 o                         
   2   3   6         23.25         30.44         2.69 o                         
   3   3   6       2392.34       2393.81        45.43 o                         
   4   3   6        358.99        273.99         4.53 o                         
   5   3   6        102.65         93.20         2.74 o                         
   6   3   6        469.32        431.31         7.64 o                         
   7   3   6         57.09         67.03         2.77 o                         
   8   3   6         65.79         55.75         1.43 o                         
   9   3   6        724.98        657.96         6.09 o                         
  10   3   6        294.91        291.51         3.91 o                         
  11   3   6         13.37         12.57         0.87 o                         
  12   3   6        632.63        630.08         6.59 o                         
  13   3   6        160.73        159.42         3.59 o                         
  14   3   6        302.19        280.62         4.72 o                         
 -13   4   6          8.78         13.50         1.95 o                         
 -12   4   6         77.84         73.99         2.85 o                         
 -11   4   6          8.79          8.26         0.89 o                         
 -10   4   6         47.25         45.49         1.84 o                         
  -9   4   6        808.67        813.39        10.86 o                         
  -8   4   6        290.29        299.74         4.84 o                         
  -7   4   6        313.83        281.59         4.56 o                         
  -6   4   6          3.73          2.41         0.73 o                         
  -5   4   6        136.14        138.45         4.03 o                         
  -4   4   6        638.40        606.94        11.89 o                         
  -3   4   6         60.98         44.96         2.36 o                         
  -2   4   6        936.51        985.30        22.48 o                         
  -1   4   6        876.58        861.82        12.80 o                         
   0   4   6        896.75        947.16        16.16 o                         
   1   4   6       3256.37       3260.38        35.94 o                         
   2   4   6        231.64        214.59         4.57 o                         
   3   4   6          6.49          3.70         0.80 o                         
   4   4   6        209.92        173.97         5.12 o                         
   5   4   6          1.31          0.37         0.88 o                         
   6   4   6          0.03          1.81         0.47 o                         
   7   4   6         36.93         50.98         1.26 o                         
   8   4   6         15.32         16.39         0.81 o                         
   9   4   6        227.45        216.98         2.75 o                         
  10   4   6        220.20        208.12         3.20 o                         
  11   4   6        822.04        824.65         8.76 o                         
  12   4   6        138.59        132.97         2.55 o                         
  13   4   6          6.20          9.69         0.84 o                         
 -13   5   6         33.85         43.83         2.33 o                         
 -12   5   6          0.80          1.27         0.62 o                         
 -11   5   6         91.03        102.33         2.39 o                         
 -10   5   6         45.87         48.90         1.67 o                         
  -9   5   6        848.98        889.78        11.00 o                         
  -8   5   6        153.34        152.28         3.45 o                         
  -7   5   6         60.60         51.51         1.75 o                         
  -6   5   6        251.17        285.00         6.08 o                         
  -5   5   6         18.55          7.69         0.58 o                         
  -4   5   6       1072.79       1208.15        12.82 o                         
  -3   5   6          1.47          4.61         1.15 o                         
  -2   5   6        477.31        447.81         8.44 o                         
  -1   5   6          7.05          9.02         1.65 o                         
   0   5   6         19.62         26.40         2.65 o                         
   1   5   6       1090.41       1064.06        15.66 o                         
   2   5   6          3.05          3.25         1.23 o                         
   3   5   6        808.59        765.07        18.52 o                         
   4   5   6          1.06          2.07         0.53 o                         
   5   5   6        950.62        999.41         7.48 o                         
   6   5   6       1207.60       1186.41         9.33 o                         
   7   5   6        861.98        827.54         6.96 o                         
   8   5   6        100.52        136.24         2.39 o                         
   9   5   6         98.71         92.57         1.93 o                         
  10   5   6        168.53        191.10         3.14 o                         
  11   5   6         33.88         32.95         1.21 o                         
  12   5   6          5.92          4.49         0.66 o                         
  13   5   6        263.10        236.64         5.19 o                         
 -12   6   6        606.98        535.82        14.46 o                         
 -11   6   6         10.77         10.21         0.73 o                         
 -10   6   6         78.69         92.78         2.28 o                         
  -9   6   6        359.66        361.45         5.44 o                         
  -8   6   6         54.22         56.44         1.75 o                         
  -7   6   6         99.58         99.97         2.89 o                         
  -6   6   6          4.09          3.05         0.71 o                         
  -5   6   6          1.61          4.18         0.57 o                         
  -4   6   6         41.77         38.01         1.00 o                         
  -3   6   6         16.21         25.36         0.72 o                         
  -2   6   6          4.73          5.73         0.42 o                         
  -1   6   6         57.77         69.24         1.12 o                         
   0   6   6        103.13        106.55         1.40 o                         
   1   6   6         77.54         67.09         1.14 o                         
   2   6   6       1477.41       1429.10         9.38 o                         
   3   6   6         23.15         25.41         0.82 o                         
   4   6   6        107.11        111.23         1.56 o                         
   5   6   6        249.90        252.60         2.79 o                         
   6   6   6        207.70        186.62         2.43 o                         
   7   6   6        110.26        117.32         1.91 o                         
   8   6   6        144.56        135.69         2.35 o                         
   9   6   6        225.45        221.06         3.19 o                         
  10   6   6          9.88          9.12         0.77 o                         
  11   6   6         41.57         36.93         1.18 o                         
  12   6   6         24.51         17.29         1.12 o                         
 -11   7   6         23.77         32.41         4.30 o                         
 -10   7   6        412.63        465.51         5.54 o                         
  -9   7   6          1.21          1.82         0.54 o                         
  -8   7   6        204.14        229.28         3.00 o                         
  -7   7   6          8.75          8.91         0.71 o                         
  -6   7   6        816.09        858.00         8.22 o                         
  -5   7   6         56.81         56.71         1.20 o                         
  -4   7   6        430.53        427.62         3.69 o                         
  -3   7   6        106.65        109.11         1.45 o                         
  -2   7   6       1685.73       1658.90        10.22 o                         
  -1   7   6        194.31        229.20         2.40 o                         
   0   7   6         10.84         15.79         0.65 o                         
   1   7   6        432.03        419.28         3.31 o                         
   2   7   6        473.09        504.18         4.02 o                         
   3   7   6          1.68          3.17         0.70 o                         
   4   7   6         19.97         21.81         0.84 o                         
   5   7   6         21.43         23.12         0.85 o                         
   6   7   6         68.37         64.97         1.38 o                         
   7   7   6         38.34         52.59         1.09 o                         
   8   7   6        819.10        797.98         6.85 o                         
   9   7   6         44.54         41.34         1.38 o                         
  10   7   6         23.95         34.91         1.38 o                         
  11   7   6         24.38         19.82         1.46 o                         
 -10   8   6          0.13          0.09         0.67 o                         
  -9   8   6          2.75          3.39         0.50 o                         
  -8   8   6        121.24        135.62         2.76 o                         
  -7   8   6         17.76         17.60         0.83 o                         
  -6   8   6        138.28        162.78         2.53 o                         
  -5   8   6         22.61         33.82         1.18 o                         
  -4   8   6        162.44        145.07         2.09 o                         
  -3   8   6         79.87         64.20         1.28 o                         
  -2   8   6         14.11         12.91         0.68 o                         
  -1   8   6         21.73         19.95         0.79 o                         
   0   8   6        293.39        308.34         3.66 o                         
   1   8   6          2.33          2.73         0.50 o                         
   2   8   6        359.74        381.47         3.47 o                         
   3   8   6        448.90        456.68         4.75 o                         
   4   8   6        210.76        203.10         2.58 o                         
   5   8   6          3.31          3.88         0.59 o                         
   6   8   6        224.87        214.49         2.77 o                         
   7   8   6          1.35          0.81         0.64 o                         
   8   8   6         15.02         17.31         1.19 o                         
   9   8   6         36.25         38.72         1.36 o                         
  10   8   6        145.63        114.03         3.94 o                         
  -8   9   6         24.23         22.26         1.30 o                         
  -7   9   6          6.08          4.67         0.47 o                         
  -6   9   6          6.04         10.75         0.63 o                         
  -5   9   6          2.17          1.98         0.58 o                         
  -4   9   6         15.02         19.78         0.94 o                         
  -3   9   6         94.79        111.41         2.00 o                         
  -2   9   6        135.01        135.07         2.21 o                         
  -1   9   6          1.97          1.64         0.55 o                         
   0   9   6         79.98         79.75         1.68 o                         
   1   9   6        293.93        288.02         3.42 o                         
   2   9   6          1.23          2.80         0.56 o                         
   3   9   6         18.83         18.71         1.19 o                         
   4   9   6         28.73         33.86         1.17 o                         
   5   9   6        357.00        346.74         4.01 o                         
   6   9   6          4.20          0.82         0.52 o                         
   7   9   6        108.10        110.58         2.53 o                         
   8   9   6         23.13         22.23         4.90 o                         
  -6  10   6          2.77          6.09         0.90 o                         
  -5  10   6         19.26         23.83         1.30 o                         
  -4  10   6          3.90          1.81         0.52 o                         
  -3  10   6         87.68         96.60         2.00 o                         
  -2  10   6         72.77         72.09         1.83 o                         
  -1  10   6          1.62          2.20         0.58 o                         
   0  10   6         51.22         52.36         1.56 o                         
   1  10   6        118.68        122.96         2.74 o                         
   2  10   6         10.52          9.90         0.87 o                         
   3  10   6        185.60        186.23         2.90 o                         
   4  10   6         84.43         84.50         1.81 o                         
   5  10   6         80.61         69.71         1.65 o                         
   6  10   6         32.81         25.86         1.25 o                         
 -13   1   7         32.97         39.47         2.00 o                         
 -12   1   7        496.30        509.91        16.16 o                         
 -11   1   7         87.89         85.87         5.37 o                         
 -10   1   7          2.85          5.73         2.58 o                         
  -9   1   7        206.07        186.31        11.61 o                         
  -8   1   7        471.15        407.23        20.35 o                         
  -7   1   7        717.74        684.30        19.59 o                         
  -6   1   7        753.77        744.74        30.89 o                         
  -5   1   7       3068.40       2881.74        56.98 o                         
  -4   1   7        114.83        115.86         4.58 o                         
  -3   1   7        144.77        158.50         5.64 o                         
  -2   1   7        329.55        288.99         6.70 o                         
  -1   1   7       2824.88       2760.32        40.23 o                         
   0   1   7        683.35        787.29        15.70 o                         
   1   1   7        967.78       1023.16        19.24 o                         
   2   1   7      11667.89      10881.18       264.20 o                         
   3   1   7         25.79         20.68         3.50 o                         
   4   1   7        245.05        195.68         4.93 o                         
   5   1   7       1382.51       1311.22        22.15 o                         
   6   1   7         10.23         10.06         1.72 o                         
   7   1   7        481.12        451.91        10.73 o                         
   8   1   7        329.70        315.91         4.42 o                         
   9   1   7         68.82         68.96         2.08 o                         
  10   1   7        587.46        607.02         7.64 o                         
  11   1   7       1310.31       1313.48        13.49 o                         
  12   1   7        432.11        452.27         6.09 o                         
  13   1   7         37.53         32.01         1.17 o                         
  14   1   7         38.31         41.51         1.42 o                         
 -13   2   7          3.84          1.59         0.77 o                         
 -12   2   7         82.14         83.54         4.79 o                         
 -11   2   7        500.87        482.88        11.40 o                         
 -10   2   7          3.96          2.18         1.03 o                         
  -9   2   7         44.70         48.13         3.26 o                         
  -8   2   7        207.54        223.07         7.16 o                         
  -7   2   7          5.70          5.12         2.00 o                         
  -6   2   7         90.48         93.14         5.78 o                         
  -5   2   7        290.93        238.96         7.42 o                         
  -4   2   7          0.85          5.51         2.78 o                         
  -3   2   7         84.52         96.37         5.06 o                         
  -2   2   7       2433.36       2522.48        35.33 o                         
  -1   2   7        621.62        644.58        11.50 o                         
   0   2   7       2050.71       2057.93        41.87 o                         
   1   2   7        429.37        440.11         8.79 o                         
   2   2   7        446.86        406.17        15.83 o                         
   4   2   7        240.65        210.64         5.19 o                         
   5   2   7         71.46         76.69         3.06 o                         
   6   2   7         45.43         39.11         2.02 o                         
   7   2   7          1.00          1.43         0.49 o                         
   8   2   7          6.95          9.85         0.79 o                         
   9   2   7         59.92         59.84         1.59 o                         
  10   2   7        155.85        141.53         2.66 o                         
  11   2   7         37.74         33.06         1.27 o                         
  12   2   7         49.74         50.55         1.52 o                         
  13   2   7        214.85        223.52         3.29 o                         
  14   2   7          1.09          1.31         0.39 o                         
 -14   3   7          8.09          2.55         0.72 o                         
 -13   3   7         46.16         45.31         2.55 o                         
 -12   3   7         77.52         77.37         4.00 o                         
 -11   3   7         19.10         23.81         2.10 o                         
 -10   3   7        311.12        314.48         6.87 o                         
  -9   3   7        134.82        146.51         3.90 o                         
  -8   3   7        733.21        724.10        11.09 o                         
  -7   3   7        130.09        113.36         3.78 o                         
  -6   3   7          1.30          3.95         1.73 o                         
  -5   3   7       1517.03       1405.55        21.53 o                         
  -4   3   7        649.78        683.47        17.17 o                         
  -3   3   7        542.25        548.39        10.74 o                         
  -2   3   7       1459.99       1488.38        29.14 o                         
  -1   3   7        905.73        850.68        11.55 o                         
   0   3   7         37.52         43.68         2.21 o                         
   1   3   7         80.22         76.45         2.71 o                         
   2   3   7       2812.36       2728.42        38.07 o                         
   3   3   7        260.12        279.49         5.38 o                         
   4   3   7       1964.28       1912.75        25.83 o                         
   5   3   7        928.44        845.83        11.07 o                         
   6   3   7         65.70         55.70         2.35 o                         
   7   3   7        211.95        196.65         3.17 o                         
   8   3   7         37.19         34.82         1.16 o                         
   9   3   7       1008.07        967.51         8.20 o                         
  10   3   7         62.74         55.26         1.41 o                         
  11   3   7         19.08         29.64         1.25 o                         
  12   3   7         80.23         87.60         2.13 o                         
  13   3   7         24.72         18.45         0.86 o                         
  14   3   7        389.48        341.26         6.85 o                         
 -13   4   7         16.97         17.33         1.79 o                         
 -12   4   7          5.55          4.16         1.30 o                         
 -11   4   7        215.92        206.09         4.95 o                         
 -10   4   7          1.06          1.70         0.73 o                         
  -9   4   7          1.53          2.26         0.78 o                         
  -8   4   7        166.05        175.98         3.64 o                         
  -7   4   7          1.79          2.29         0.73 o                         
  -6   4   7        131.40        143.31         3.16 o                         
  -5   4   7         37.95         25.79         1.42 o                         
  -4   4   7        643.27        546.76         9.03 o                         
  -3   4   7        594.68        599.48        21.67 o                         
  -2   4   7        197.50        167.33         6.93 o                         
  -1   4   7          2.47          1.07         0.81 o                         
   0   4   7       1284.42       1293.19        17.77 o                         
   1   4   7        121.59        116.74         3.76 o                         
   2   4   7         25.17         29.14         2.05 o                         
   3   4   7       1158.07       1160.90        16.10 o                         
   4   4   7       1392.86       1364.04        26.88 o                         
   5   4   7         33.34         34.41         1.63 o                         
   6   4   7        116.40        139.06         2.32 o                         
   7   4   7        338.90        329.40         3.94 o                         
   8   4   7        426.03        400.20         4.34 o                         
   9   4   7          0.78          3.21         0.61 o                         
  10   4   7          5.68          5.82         0.69 o                         
  11   4   7         22.58         24.07         1.68 o                         
  12   4   7        245.29        260.48         4.80 o                         
  13   4   7         72.41         64.40         2.31 o                         
 -12   5   7         23.75         26.37         1.43 o                         
 -11   5   7         33.81         33.05         1.48 o                         
 -10   5   7          7.00          9.53         0.94 o                         
  -9   5   7        122.54        148.82         3.39 o                         
  -8   5   7          0.72          0.76         0.69 o                         
  -7   5   7         53.30         54.18         1.67 o                         
  -6   5   7        450.14        466.69         6.94 o                         
  -5   5   7        321.18        325.15         4.06 o                         
  -4   5   7         89.91         95.54         1.70 o                         
  -3   5   7       1151.98       1184.25        11.84 o                         
  -2   5   7        315.13        309.13         7.18 o                         
  -1   5   7        448.48        452.15        10.24 o                         
   0   5   7        456.23        472.57        10.48 o                         
   1   5   7         87.97         69.95         4.58 o                         
   2   5   7         97.96         72.68         3.63 o                         
   3   5   7          3.40          3.44         0.57 o                         
   4   5   7       2897.51       2731.37        19.20 o                         
   5   5   7        602.14        600.77         5.17 o                         
   6   5   7        426.18        362.53         3.75 o                         
   7   5   7        779.11        760.63         6.52 o                         
   8   5   7        110.08         82.38         1.77 o                         
   9   5   7        470.61        444.61         5.29 o                         
  10   5   7        155.18        155.34         2.90 o                         
  11   5   7         52.68         63.96         1.83 o                         
  12   5   7         77.87         57.31         1.88 o                         
  13   5   7          2.55          1.93         0.58 o                         
 -11   6   7        115.85         91.03         4.54 o                         
 -10   6   7         16.06         12.32         0.79 o                         
  -9   6   7        329.64        369.51         5.86 o                         
  -8   6   7          7.32         14.62         1.11 o                         
  -7   6   7       1296.46       1262.80        12.73 o                         
  -6   6   7        452.76        515.01         6.33 o                         
  -5   6   7        107.82         88.23         1.65 o                         
  -4   6   7        409.65        369.11         3.38 o                         
  -3   6   7        520.56        525.24         4.47 o                         
  -2   6   7         96.13         86.12         1.43 o                         
  -1   6   7          8.15          6.21         0.49 o                         
   0   6   7        221.40        220.87         2.25 o                         
   1   6   7       3134.22       3091.35        19.28 o                         
   2   6   7         61.12         76.05         1.45 o                         
   3   6   7          0.60          1.09         0.46 o                         
   4   6   7         95.11         89.07         1.53 o                         
   5   6   7       1822.02       1693.35        11.11 o                         
   6   6   7          0.87          2.01         0.46 o                         
   7   6   7        236.92        244.74         2.90 o                         
   8   6   7        229.72        228.14         2.84 o                         
   9   6   7         14.50         17.60         1.15 o                         
  10   6   7         82.19         89.58         1.92 o                         
  11   6   7        490.94        477.60         6.35 o                         
  12   6   7        189.94        179.13         4.05 o                         
 -11   7   7         10.84          6.54         0.94 o                         
 -10   7   7         39.51         47.47         2.64 o                         
  -9   7   7         27.11         25.95         0.89 o                         
  -8   7   7        116.63        119.84         2.17 o                         
  -7   7   7         15.45         14.58         0.82 o                         
  -6   7   7        366.84        380.77         4.33 o                         
  -5   7   7         84.14         86.07         1.59 o                         
  -4   7   7         71.90         77.26         1.55 o                         
  -3   7   7        298.70        290.64         2.68 o                         
  -2   7   7         45.02         48.80         0.98 o                         
  -1   7   7        159.84        139.97         1.85 o                         
   0   7   7         47.68         38.64         0.96 o                         
   1   7   7       2187.19       2121.35        13.77 o                         
   2   7   7        290.60        290.45         2.97 o                         
   3   7   7        935.73        927.58         7.68 o                         
   4   7   7        914.63        887.71         7.17 o                         
   5   7   7        106.89        108.16         1.78 o                         
   6   7   7        362.17        393.75         4.48 o                         
   7   7   7          0.17          1.03         0.51 o                         
   8   7   7         32.51         31.09         1.13 o                         
   9   7   7         70.02         53.03         1.94 o                         
  10   7   7          0.43          0.25         0.54 o                         
  11   7   7         30.08         21.67         1.06 o                         
  -9   8   7        164.88        184.53         4.72 o                         
  -8   8   7          6.85          9.11         0.64 o                         
  -7   8   7          2.50          1.24         0.63 o                         
  -6   8   7        101.87        124.49         2.15 o                         
  -5   8   7        121.96        138.74         2.81 o                         
  -4   8   7        183.75        181.53         2.68 o                         
  -3   8   7         92.46         98.55         1.74 o                         
  -2   8   7        104.16         97.67         1.59 o                         
  -1   8   7         65.19         66.18         1.56 o                         
   0   8   7        161.51        149.32         2.32 o                         
   1   8   7          6.27          8.18         0.67 o                         
   2   8   7         71.27         68.43         1.35 o                         
   3   8   7         24.59         24.90         0.87 o                         
   4   8   7        432.67        424.11         4.56 o                         
   5   8   7         20.81         14.19         0.82 o                         
   6   8   7         20.19         18.56         0.89 o                         
   7   8   7          9.14          9.39         0.74 o                         
   8   8   7        183.96        205.35         3.61 o                         
   9   8   7         70.11         56.10         1.76 o                         
  -8   9   7         22.89         14.82         2.24 o                         
  -7   9   7          2.17          4.73         0.78 o                         
  -6   9   7          1.75          0.74         0.60 o                         
  -5   9   7          0.36          2.17         0.51 o                         
  -4   9   7          1.62          0.43         0.63 o                         
  -3   9   7          4.72         11.50         0.78 o                         
  -2   9   7        150.68        181.63         3.52 o                         
  -1   9   7          3.42          3.34         0.71 o                         
   0   9   7         24.20         25.72         1.05 o                         
   1   9   7          7.38         10.34         0.75 o                         
   2   9   7          1.88          2.29         0.58 o                         
   3   9   7         30.28         36.74         1.29 o                         
   4   9   7         86.74         82.69         1.71 o                         
   5   9   7         70.45         74.55         1.57 o                         
   6   9   7        136.39        135.45         2.32 o                         
   7   9   7          0.11          1.01         0.51 o                         
  -5  10   7          8.19          7.82         0.80 o                         
  -4  10   7         14.35         14.99         1.27 o                         
  -3  10   7         17.49         18.75         1.29 o                         
  -2  10   7        195.20        189.77         3.36 o                         
  -1  10   7          7.69         10.44         1.40 o                         
   0  10   7          4.06          2.30         0.54 o                         
   1  10   7        146.27        156.68         2.59 o                         
   2  10   7          0.73          1.09         0.56 o                         
   3  10   7          5.25          4.83         0.57 o                         
   4  10   7          0.18          0.36         0.41 o                         
   5  10   7        113.67        103.77         2.16 o                         
 -13   0   8          0.98          0.54         1.79 o                         
 -10   0   8       1074.14       1071.08        53.82 o                         
  -9   0   8        365.24        306.11        47.91 o                         
  -8   0   8        141.81        114.33         9.10 o                         
  -7   0   8        417.45        384.16        22.65 o                         
  -6   0   8       2033.00       2151.61        65.46 o                         
  -5   0   8       8171.03       8379.72       213.52 o                         
  -4   0   8          6.50         18.95         2.98 o                         
  -3   0   8          4.26          9.44         2.15 o                         
  -2   0   8       2299.51       2513.23        50.22 o                         
  -1   0   8        855.86        795.41        30.11 o                         
   0   0   8       8398.20       8808.13       156.05 o                         
   1   0   8        581.94        678.07        26.01 o                         
   3   0   8        457.96        459.85        14.69 o                         
   4   0   8          4.96          4.61         3.83 o                         
   5   0   8       2663.30       2784.80        74.30 o                         
   6   0   8         86.30         78.19         4.85 o                         
   7   0   8         74.49         84.53         3.27 o                         
   8   0   8         36.14         42.59         2.79 o                         
   9   0   8       1710.56       1785.55        21.37 o                         
  10   0   8        135.73        143.06         5.66 o                         
  11   0   8          2.69          3.68         0.89 o                         
  12   0   8          7.36          8.21         1.67 o                         
  13   0   8          5.06          4.87         0.68 o                         
  14   0   8        226.49        228.48         5.47 o                         
 -13   1   8         18.55         26.01         2.29 o                         
 -12   1   8          6.92          4.25         1.43 o                         
 -11   1   8         71.67         71.72         4.52 o                         
 -10   1   8          5.40          5.16         1.46 o                         
  -9   1   8        393.06        350.71         9.54 o                         
  -8   1   8          0.82         -1.07         1.94 o                         
  -7   1   8        131.65        132.78         7.71 o                         
  -6   1   8         30.37         37.96         4.06 o                         
  -5   1   8        443.76        451.58        23.46 o                         
  -4   1   8         37.89         42.75         2.89 o                         
  -3   1   8       1496.87       1596.29        24.62 o                         
  -2   1   8        166.88        209.48         5.80 o                         
  -1   1   8        307.01        307.99         7.08 o                         
   0   1   8          0.17          4.01         1.49 o                         
   1   1   8       3986.84       4519.12        72.78 o                         
   3   1   8       2831.34       2837.58        50.91 o                         
   4   1   8       1800.04       1781.79        26.75 o                         
   5   1   8        538.12        572.23        11.02 o                         
   6   1   8          2.87          6.07         1.29 o                         
   7   1   8         19.48         15.73         1.20 o                         
   8   1   8        208.76        218.74         3.53 o                         
   9   1   8        160.31        163.85         2.87 o                         
  10   1   8        148.70        158.22         3.05 o                         
  11   1   8        609.39        628.71         7.40 o                         
  12   1   8         28.36         28.88         1.32 o                         
  13   1   8         41.97         42.18         1.24 o                         
  14   1   8         77.95         83.11         1.67 o                         
 -14   2   8        202.15        154.02         5.10 o                         
 -13   2   8        352.23        379.11        11.10 o                         
 -11   2   8         56.96         59.37         4.07 o                         
 -10   2   8        451.42        428.06        15.09 o                         
  -9   2   8        428.73        430.63        11.08 o                         
  -8   2   8        140.96        125.54         5.10 o                         
  -7   2   8       1222.27       1137.62        20.88 o                         
  -6   2   8        209.19        217.92        15.71 o                         
  -5   2   8          8.86          1.66         2.69 o                         
  -4   2   8        606.57        577.05        14.73 o                         
  -3   2   8       2555.68       2681.62        34.45 o                         
  -2   2   8       2947.49       3057.58        41.85 o                         
  -1   2   8       1074.20       1050.85        20.95 o                         
   0   2   8       3436.68       3405.60        54.02 o                         
   1   2   8         22.47         26.24         1.77 o                         
   2   2   8       3982.42       3770.28        51.69 o                         
   3   2   8       2760.57       2776.42        35.76 o                         
   4   2   8         66.72         99.62         3.93 o                         
   5   2   8        293.54        235.14         7.85 o                         
   6   2   8        967.72        967.90        16.80 o                         
   7   2   8          2.34          2.56         0.54 o                         
   8   2   8        568.46        582.89         8.38 o                         
   9   2   8        318.37        305.53         3.72 o                         
  10   2   8         11.52         13.69         0.86 o                         
  11   2   8        204.72        213.26         3.26 o                         
  12   2   8        840.88        846.13         8.93 o                         
  13   2   8         85.85         79.84         1.65 o                         
  14   2   8        278.28        242.98         7.48 o                         
 -12   3   8        456.78        443.16        14.91 o                         
 -11   3   8         11.25         16.97         1.76 o                         
 -10   3   8        654.62        608.85        13.26 o                         
  -9   3   8        165.31        140.36         4.44 o                         
  -8   3   8       2235.54       2078.22        29.06 o                         
  -7   3   8        301.16        295.76         6.74 o                         
  -6   3   8        551.14        490.23         9.51 o                         
  -5   3   8        283.31        246.20         7.54 o                         
  -4   3   8        270.61        278.90         7.94 o                         
  -3   3   8        113.88        114.01         3.96 o                         
  -2   3   8        150.00        139.55         4.15 o                         
  -1   3   8         68.53         52.66         2.88 o                         
   0   3   8        974.19        889.26        24.70 o                         
   1   3   8        268.30        272.72         5.93 o                         
   2   3   8        237.76        302.86         5.95 o                         
   3   3   8       2671.84       2694.82        29.49 o                         
   4   3   8         25.60         31.34         1.68 o                         
   5   3   8         55.86         63.62         2.44 o                         
   6   3   8        561.77        577.99         7.73 o                         
   7   3   8         65.36         67.98         1.72 o                         
   8   3   8        143.90        132.39         2.25 o                         
   9   3   8          6.16          1.60         0.55 o                         
  10   3   8        165.26        196.37         3.10 o                         
  11   3   8        259.43        245.02         3.98 o                         
  12   3   8         14.67         22.26         1.19 o                         
  13   3   8        145.67        130.30        10.86 o                         
 -13   4   8          0.92         -0.31         0.67 o                         
 -12   4   8        134.07        161.11         9.22 o                         
 -11   4   8        117.15        112.65         4.28 o                         
 -10   4   8         46.95         57.32         3.22 o                         
  -9   4   8         30.20         25.66         1.83 o                         
  -8   4   8        155.82        135.64         4.77 o                         
  -7   4   8        415.44        363.70        10.46 o                         
  -6   4   8        486.73        486.43         9.69 o                         
  -5   4   8        192.16        174.27         4.55 o                         
  -4   4   8         85.46         79.49         2.80 o                         
  -3   4   8        244.31        213.03         7.11 o                         
  -2   4   8       1258.52       1435.24        21.76 o                         
  -1   4   8        151.96        214.46         5.00 o                         
   0   4   8          3.90          1.28         0.80 o                         
   1   4   8          3.84          2.19         0.82 o                         
   2   4   8        916.70        899.64        15.40 o                         
   3   4   8        967.50        870.21        16.94 o                         
   4   4   8         28.78         24.75         1.64 o                         
   5   4   8        722.25        704.55         9.21 o                         
   6   4   8        191.04        184.27         2.93 o                         
   7   4   8        664.72        679.96         8.11 o                         
   8   4   8         23.55         29.42         1.06 o                         
   9   4   8         23.12         26.61         1.03 o                         
  10   4   8          6.44          5.93         0.63 o                         
  11   4   8          2.41          2.09         0.66 o                         
  12   4   8         28.27         26.08         1.52 o                         
  13   4   8        146.20        146.06         3.66 o                         
 -12   5   8         61.95         66.44         4.21 o                         
 -11   5   8        363.63        403.43         7.46 o                         
 -10   5   8        114.52        110.04         5.33 o                         
  -9   5   8         57.62         65.12         2.06 o                         
  -8   5   8        133.08        141.68         3.20 o                         
  -7   5   8         35.92         40.62         1.54 o                         
  -6   5   8        705.63        721.68         8.55 o                         
  -5   5   8       1090.00       1116.91        10.81 o                         
  -4   5   8        666.97        638.27         6.33 o                         
  -3   5   8        329.41        337.28         3.79 o                         
  -2   5   8          4.64          3.40         0.57 o                         
  -1   5   8       1873.04       1904.26        20.76 o                         
   0   5   8         57.96         49.33         1.35 o                         
   1   5   8          9.61         11.70         0.82 o                         
   2   5   8        343.40        325.17         5.42 o                         
   3   5   8       1957.37       1833.50        16.04 o                         
   4   5   8         39.44         38.39         1.23 o                         
   5   5   8         22.05         25.37         0.91 o                         
   6   5   8        582.78        543.75         5.42 o                         
   7   5   8          3.77          2.91         0.55 o                         
   8   5   8          1.78          2.21         0.54 o                         
   9   5   8        194.87        159.32         2.93 o                         
  10   5   8        505.43        497.21         7.41 o                         
  11   5   8         60.37         61.69         2.00 o                         
  12   5   8          0.18          0.19         0.34 o                         
 -11   6   8        457.79        461.61        25.21 o                         
 -10   6   8         46.66         54.73         2.03 o                         
  -9   6   8         46.24         48.21         1.32 o                         
  -8   6   8        404.00        407.76         4.98 o                         
  -7   6   8        101.31        106.33         2.14 o                         
  -6   6   8        133.67        129.37         2.19 o                         
  -5   6   8        215.08        203.11         2.58 o                         
  -4   6   8         31.81         34.13         1.10 o                         
  -3   6   8        166.30        147.16         2.43 o                         
  -2   6   8          1.18          1.93         0.52 o                         
  -1   6   8          0.06          0.09         0.48 o                         
   0   6   8         13.95         18.97         0.81 o                         
   1   6   8        744.33        756.04         6.45 o                         
   2   6   8       1275.74       1289.81        12.07 o                         
   3   6   8          0.94          0.62         0.49 o                         
   4   6   8        302.25        305.29         3.49 o                         
   5   6   8        114.02        129.33         1.87 o                         
   6   6   8        356.53        320.33         3.36 o                         
   7   6   8          3.99          4.93         0.67 o                         
   8   6   8         41.37         28.89         1.08 o                         
   9   6   8          6.74          5.04         0.83 o                         
  10   6   8        189.38        177.02         2.96 o                         
  11   6   8        130.61        137.90         3.71 o                         
 -10   7   8         66.99         65.59         3.40 o                         
  -9   7   8        212.36        237.08         8.65 o                         
  -8   7   8        903.27        925.49        21.32 o                         
  -7   7   8         23.20         23.38         0.96 o                         
  -6   7   8         11.07         15.44         0.83 o                         
  -5   7   8          2.06          1.57         0.52 o                         
  -4   7   8        314.05        295.72         3.32 o                         
  -3   7   8        118.66        121.52         1.86 o                         
  -2   7   8         48.68         45.69         1.12 o                         
  -1   7   8        117.66        118.58         1.89 o                         
   0   7   8         18.92         12.97         0.76 o                         
   1   7   8         94.27        101.80         1.71 o                         
   2   7   8          9.72         11.63         0.68 o                         
   3   7   8          8.45          6.02         0.73 o                         
   4   7   8        582.69        605.53         5.63 o                         
   5   7   8        208.05        213.33         2.84 o                         
   6   7   8        470.40        476.67         5.77 o                         
   7   7   8        218.18        223.51         4.07 o                         
   8   7   8        392.14        388.23         8.34 o                         
   9   7   8         32.93         39.59         1.60 o                         
  10   7   8        182.26        205.38         3.54 o                         
  -9   8   8         32.00         27.22         1.22 o                         
  -8   8   8          1.22          0.85         0.53 o                         
  -7   8   8         33.04         34.32         1.67 o                         
  -6   8   8        114.02        106.53         2.65 o                         
  -5   8   8        124.01        121.59         2.05 o                         
  -4   8   8         20.91         20.30         0.90 o                         
  -3   8   8         36.70         32.74         1.15 o                         
  -2   8   8         36.06         33.88         1.14 o                         
  -1   8   8        255.30        264.09         3.63 o                         
   0   8   8          0.77          1.62         0.59 o                         
   1   8   8         77.85         75.96         1.83 o                         
   2   8   8         50.35         59.04         1.65 o                         
   3   8   8         28.69         31.38         1.32 o                         
   4   8   8         88.99        102.63         1.85 o                         
   5   8   8        124.90        136.10         2.29 o                         
   6   8   8          8.67          5.30         0.60 o                         
   7   8   8         44.06         40.06         1.15 o                         
   8   8   8        131.60        137.23         3.33 o                         
   9   8   8          2.50          2.37         0.48 o                         
  -7   9   8          4.72         10.91         8.37 o                         
  -6   9   8        202.50        184.75         5.75 o                         
  -5   9   8        101.11        106.71         2.65 o                         
  -4   9   8         16.57         17.73         1.34 o                         
  -3   9   8         11.14         11.91         0.91 o                         
  -2   9   8          6.55          7.29         0.78 o                         
  -1   9   8        385.95        420.31         5.70 o                         
   0   9   8          2.49          3.59         0.64 o                         
   1   9   8         43.31         46.10         1.25 o                         
   2   9   8         15.87         16.00         0.86 o                         
   3   9   8         23.68         23.37         0.98 o                         
   4   9   8         15.41         26.22         0.95 o                         
   5   9   8        334.61        352.46         4.64 o                         
   6   9   8        222.53        225.28         3.29 o                         
   7   9   8        115.07        117.53         5.64 o                         
  -5  10   8          3.96          2.74         0.90 o                         
  -4  10   8          3.61          4.53         0.98 o                         
  -3  10   8        196.63        178.00         9.96 o                         
  -2  10   8        175.12        191.48         4.75 o                         
  -1  10   8         14.34         17.86         1.23 o                         
   0  10   8         61.31         71.29         1.65 o                         
   1  10   8        154.91        161.18         2.47 o                         
   2  10   8         14.20         14.15         0.82 o                         
   3  10   8         41.48         50.17         1.12 o                         
   4  10   8        249.75        174.50         3.59 o                         
 -13   1   9         17.56         16.73         1.40 o                         
  -9   1   9          8.17         11.82         3.10 o                         
  -8   1   9         71.85         78.27         6.79 o                         
  -7   1   9       1591.63       1542.17        42.98 o                         
  -6   1   9         69.48         81.17         9.04 o                         
  -5   1   9        829.76        809.77        23.42 o                         
  -4   1   9       1632.11       1787.69        34.07 o                         
  -3   1   9         11.22         26.78         2.95 o                         
  -2   1   9        348.06        373.87         8.68 o                         
  -1   1   9         56.45         53.15         1.89 o                         
   0   1   9        992.38        719.90        10.85 o                         
   1   1   9          9.10          3.13         0.78 o                         
   2   1   9       4526.15       4841.81        77.75 o                         
   3   1   9        661.77        604.00        13.19 o                         
   4   1   9       1747.12       1785.49        34.81 o                         
   5   1   9        209.53        203.55         6.33 o                         
   6   1   9        119.88        130.75         3.15 o                         
   7   1   9       2940.50       2881.70        26.37 o                         
   8   1   9        517.80        492.54         6.95 o                         
   9   1   9         74.10         66.17         1.99 o                         
  10   1   9        116.73        130.87         2.78 o                         
  11   1   9         32.80         35.63         1.40 o                         
  12   1   9          6.14          8.97         0.76 o                         
  13   1   9         16.69         18.61         0.75 o                         
  14   1   9        206.83        163.51         5.33 o                         
 -13   2   9          2.02          2.19         1.43 o                         
 -12   2   9         41.39         47.46         3.90 o                         
  -9   2   9       1182.21       1073.82        20.80 o                         
  -8   2   9         44.65         47.25         5.33 o                         
  -7   2   9        226.71        228.97        11.31 o                         
  -6   2   9         39.51         43.70         7.30 o                         
  -5   2   9        507.09        486.81        13.61 o                         
  -4   2   9        116.30        106.77         5.70 o                         
  -3   2   9        420.87        393.85         9.12 o                         
  -2   2   9        216.04        241.60         7.34 o                         
  -1   2   9       2419.73       2690.19        46.93 o                         
   0   2   9          9.55          9.78         1.04 o                         
   1   2   9        673.43        707.87        10.88 o                         
   2   2   9         83.10         93.90         3.50 o                         
   3   2   9         21.42         11.80         1.22 o                         
   4   2   9          0.18          0.47         0.81 o                         
   5   2   9        415.73        390.64         8.08 o                         
   6   2   9       2640.91       2653.82        35.22 o                         
   7   2   9          0.10         11.43         8.58 o                         
   8   2   9        416.63        390.04         5.10 o                         
   9   2   9        404.05        388.41         5.41 o                         
  10   2   9        140.04        159.53         3.03 o                         
  11   2   9        109.36        109.13         2.49 o                         
  12   2   9         70.40         69.28         1.63 o                         
  13   2   9          3.26          4.13         0.59 o                         
 -13   3   9         28.86         24.67         1.79 o                         
 -12   3   9         10.43         14.25         1.90 o                         
 -11   3   9         32.82         29.82         3.49 o                         
  -9   3   9        576.87        558.71        17.60 o                         
  -8   3   9         44.64         23.58         3.07 o                         
  -7   3   9        289.18        287.82         8.39 o                         
  -6   3   9          0.06          1.10         0.85 o                         
  -5   3   9         44.61         48.81         2.68 o                         
  -4   3   9        118.08        103.36         5.51 o                         
  -3   3   9        846.43        861.48        16.12 o                         
  -2   3   9         47.34         36.27         2.53 o                         
  -1   3   9        718.44        758.20        14.20 o                         
   0   3   9       1383.00       1283.31        24.58 o                         
   1   3   9         25.56         24.77         1.35 o                         
   2   3   9        255.08        257.55         5.11 o                         
   3   3   9        659.01        637.34         9.83 o                         
   4   3   9       2987.96       2933.63        43.59 o                         
   5   3   9       1199.89       1198.81        17.21 o                         
   6   3   9          1.51          1.79         0.89 o                         
   7   3   9        106.35        125.82         2.50 o                         
   8   3   9         32.84         29.12         1.34 o                         
   9   3   9        192.96        192.88         3.15 o                         
  10   3   9        106.46        112.83         2.36 o                         
  11   3   9        963.12        942.12        10.47 o                         
  12   3   9         52.07         50.88         1.48 o                         
  13   3   9         40.68         38.03         1.74 o                         
 -12   4   9         33.03         32.78         1.82 o                         
 -11   4   9         10.70         10.57         1.51 o                         
 -10   4   9          3.17          2.74         1.21 o                         
  -9   4   9         89.66         84.13         5.15 o                         
  -8   4   9        209.89        176.20        13.16 o                         
  -7   4   9       1009.35        940.66        18.30 o                         
  -6   4   9         11.63         16.27         1.81 o                         
  -5   4   9        200.01        210.51         3.59 o                         
  -4   4   9        112.48        123.28         2.36 o                         
  -3   4   9          6.96          9.79         1.48 o                         
  -2   4   9        662.73        639.23        13.20 o                         
  -1   4   9         24.98         33.14         2.97 o                         
   0   4   9          1.33          3.72         1.27 o                         
   1   4   9          1.98          6.91         1.40 o                         
   2   4   9        281.09        318.60         8.99 o                         
   3   4   9        109.05         84.32         2.72 o                         
   4   4   9         24.73         17.95         1.07 o                         
   5   4   9        266.31        278.80         4.20 o                         
   6   4   9        351.15        322.40         4.58 o                         
   7   4   9          0.16          0.99         0.60 o                         
   8   4   9          0.62          1.20         0.50 o                         
   9   4   9        229.55        223.76         3.73 o                         
  10   4   9          3.47          5.18         0.71 o                         
  11   4   9         15.15          8.83         1.02 o                         
  12   4   9         91.71         85.84         3.05 o                         
  13   4   9         16.78         17.25         0.74 o                         
 -12   5   9         40.12         37.83         2.37 o                         
 -11   5   9          0.81          1.38         0.62 o                         
 -10   5   9         15.97         19.48         1.43 o                         
  -9   5   9        376.20        443.11        22.54 o                         
  -8   5   9         92.76        125.76         4.75 o                         
  -7   5   9          0.97          5.03         0.87 o                         
  -6   5   9        937.68        862.49        11.19 o                         
  -5   5   9        462.15        462.13         5.66 o                         
  -4   5   9         83.07         86.60         1.88 o                         
  -3   5   9        138.91        116.73         2.03 o                         
  -2   5   9        258.85        252.63         3.25 o                         
  -1   5   9        125.15        117.15         2.27 o                         
   0   5   9        194.41        191.79         3.26 o                         
   1   5   9        700.73        695.52         8.46 o                         
   2   5   9        102.43        105.36         3.00 o                         
   3   5   9         47.21         38.23         1.40 o                         
   4   5   9       1065.32       1056.90        10.44 o                         
   5   5   9         32.94         28.91         1.15 o                         
   6   5   9         25.05         21.31         1.19 o                         
   7   5   9          0.30          1.39         0.62 o                         
   8   5   9         94.68         93.11         2.08 o                         
   9   5   9          5.82          9.18         0.95 o                         
  10   5   9         34.77         38.23         1.41 o                         
  11   5   9         79.57         95.97         2.43 o                         
  12   5   9          8.83          2.29         0.56 o                         
 -11   6   9         86.22         73.65         3.04 o                         
 -10   6   9        743.79        780.39        22.90 o                         
  -9   6   9          7.75          3.69         0.96 o                         
  -8   6   9        113.33        143.32         3.02 o                         
  -7   6   9         63.34         68.29         1.82 o                         
  -6   6   9        234.78        240.74         4.24 o                         
  -5   6   9        573.13        534.35         5.38 o                         
  -4   6   9        164.33        158.81         2.55 o                         
  -3   6   9          0.98          2.47         0.68 o                         
  -2   6   9        205.07        208.24         2.93 o                         
  -1   6   9         17.33         17.10         1.05 o                         
   0   6   9         77.89         93.45         1.73 o                         
   1   6   9       2049.31       1972.29        16.33 o                         
   2   6   9        228.91        232.00         5.44 o                         
   3   6   9        109.88        105.26         2.36 o                         
   4   6   9       1023.41        979.24         9.52 o                         
   5   6   9         43.08         46.56         1.30 o                         
   6   6   9          5.64         10.10         0.85 o                         
   7   6   9         29.38         41.86         1.52 o                         
   8   6   9        132.70        107.89         2.08 o                         
   9   6   9        630.81        671.93        15.01 o                         
  10   6   9          9.14          7.00         0.78 o                         
  11   6   9         24.72         33.51         1.23 o                         
 -10   7   9        186.54        189.73         4.66 o                         
  -9   7   9        151.07        186.46         5.17 o                         
  -8   7   9          1.74          6.17         0.98 o                         
  -7   7   9         40.42         56.92         2.45 o                         
  -6   7   9         15.82         24.13         1.49 o                         
  -5   7   9          3.52          1.71         0.73 o                         
  -4   7   9        266.22        256.20         3.66 o                         
  -3   7   9         20.73         21.11         0.95 o                         
  -2   7   9        490.78        481.42         4.92 o                         
  -1   7   9          9.76         13.68         0.83 o                         
   0   7   9        512.02        506.09         5.23 o                         
   1   7   9         55.95         57.90         1.35 o                         
   2   7   9         39.39         44.42         1.41 o                         
   3   7   9         14.16         15.05         1.02 o                         
   4   7   9         77.42         80.66         1.67 o                         
   5   7   9         29.07         26.39         0.99 o                         
   6   7   9         48.55         50.39         1.43 o                         
   7   7   9         10.40          3.98         0.87 o                         
   8   7   9        135.87        144.01         3.80 o                         
   9   7   9        181.44        187.16         4.11 o                         
  10   7   9          3.36          5.98         0.65 o                         
  -9   8   9         11.13          8.82         2.10 o                         
  -8   8   9        137.34        116.78         2.90 o                         
  -7   8   9         45.56         44.41         2.33 o                         
  -6   8   9         92.36        112.36         3.21 o                         
  -5   8   9          0.48          0.55         0.70 o                         
  -4   8   9        332.84        331.86         5.14 o                         
  -3   8   9         38.10         32.70         1.29 o                         
  -2   8   9       1346.72       1432.31        19.40 o                         
  -1   8   9       1243.64       1240.37        13.61 o                         
   0   8   9         11.43         13.63         0.81 o                         
   1   8   9         12.90         10.75         0.85 o                         
   2   8   9        396.95        411.15         5.24 o                         
   3   8   9          0.48          0.46         0.60 o                         
   4   8   9         34.02         37.98         1.14 o                         
   5   8   9        364.61        389.33         4.19 o                         
   6   8   9         35.25         35.99         1.06 o                         
   7   8   9          0.32          1.37         0.48 o                         
   8   8   9          0.09          0.62         0.54 o                         
   9   8   9         39.39         34.70         1.35 o                         
  -7   9   9         10.54          4.26         0.55 o                         
  -6   9   9         26.45         41.06         1.90 o                         
  -5   9   9          1.19          0.50         0.50 o                         
  -4   9   9          2.97          3.07         0.68 o                         
  -3   9   9         62.93         62.16         1.65 o                         
  -2   9   9         93.59         99.69         2.41 o                         
  -1   9   9         61.33         61.39         1.72 o                         
   0   9   9        162.49        160.20         2.76 o                         
   1   9   9          0.84          0.92         0.59 o                         
   2   9   9        203.10        208.75         2.97 o                         
   3   9   9         13.47         15.55         0.77 o                         
   4   9   9         23.52         26.09         0.87 o                         
   5   9   9         37.18         40.00         1.01 o                         
   6   9   9         13.97         10.70         0.72 o                         
   7   9   9         73.16         59.59         2.73 o                         
  -4  10   9        142.00        112.20         3.94 o                         
  -3  10   9         52.59         54.19         1.82 o                         
  -2  10   9          5.21          4.81         0.70 o                         
  -1  10   9         26.73         12.23         0.65 o                         
   0  10   9         41.70         32.35         3.02 o                         
   1  10   9          9.36         11.09         1.02 o                         
   2  10   9         49.64         47.27         1.84 o                         
   3  10   9          1.89          1.14         0.43 o                         
   4  10   9          0.14         -0.18         0.63 o                         
 -13   0  10          1.31         -0.22         1.25 o                         
  -9   0  10          4.76          3.76         5.06 o                         
  -8   0  10       2570.36       2320.94        88.51 o                         
  -7   0  10          5.98          3.40         4.52 o                         
  -6   0  10        742.99        800.79        32.01 o                         
  -5   0  10       3117.42       3046.43        86.77 o                         
  -4   0  10         91.55        125.07        13.70 o                         
  -3   0  10         95.66         97.28         6.51 o                         
  -2   0  10        473.02        433.46        14.38 o                         
  -1   0  10       6135.90       6560.59        97.01 o                         
   0   0  10        849.55        992.79        18.44 o                         
   1   0  10        183.75        183.55         6.68 o                         
   2   0  10        807.77        864.96        42.40 o                         
   3   0  10       1370.33       1146.75        32.28 o                         
   4   0  10       2374.97       2519.28        65.77 o                         
   5   0  10        197.13        224.89        10.03 o                         
   6   0  10       3805.96       3915.31        69.81 o                         
   7   0  10        103.95         91.55         3.80 o                         
   8   0  10        969.36        949.07        13.19 o                         
   9   0  10         36.97         46.92         2.53 o                         
  10   0  10         21.88         20.89         1.67 o                         
  11   0  10       1096.79       1143.79        16.64 o                         
  12   0  10        171.26        173.89         3.89 o                         
  13   0  10        179.19        160.59        27.78 o                         
 -13   1  10          0.83          2.69         1.34 o                         
  -9   1  10        323.60        288.13        18.22 o                         
  -8   1  10        217.14        239.09        11.90 o                         
  -7   1  10        384.25        357.72        14.36 o                         
  -6   1  10         17.16         19.03         4.97 o                         
  -5   1  10        176.62        172.35         6.75 o                         
  -4   1  10       2884.68       3098.32        53.82 o                         
  -3   1  10          1.27          8.16         2.18 o                         
  -2   1  10        210.80        188.99         7.83 o                         
  -1   1  10        323.40        407.51         7.48 o                         
   0   1  10        496.12        506.90         8.67 o                         
   1   1  10        397.27        427.11         8.34 o                         
   2   1  10        884.11        990.43        17.49 o                         
   3   1  10         45.64         74.87         3.02 o                         
   4   1  10        195.86        206.56         6.47 o                         
   5   1  10          0.59          1.80         0.99 o                         
   6   1  10        222.63        239.05         4.71 o                         
   7   1  10       1047.59       1089.42        13.35 o                         
   8   1  10       1042.51       1071.99        12.34 o                         
   9   1  10          8.52          8.95         0.89 o                         
  10   1  10        296.43        321.10         4.67 o                         
  11   1  10          2.15          1.92         0.63 o                         
  12   1  10          2.19          4.19         0.70 o                         
  13   1  10         66.37         65.40         2.93 o                         
 -13   2  10          5.79          6.05         1.01 o                         
 -12   2  10          7.91         19.83         2.64 o                         
  -9   2  10         39.40         47.91         3.85 o                         
  -8   2  10       1069.79        949.63        20.64 o                         
  -7   2  10        509.60        496.89         9.59 o                         
  -6   2  10         54.73         62.20         3.98 o                         
  -5   2  10       1004.73        918.83        18.42 o                         
  -4   2  10        388.27        375.01         9.46 o                         
  -3   2  10        151.85        147.93         5.31 o                         
  -2   2  10        285.34        206.45         6.28 o                         
  -1   2  10        727.76        717.06        17.39 o                         
   0   2  10        208.33        283.08         5.88 o                         
   1   2  10         29.92         25.18         1.59 o                         
   2   2  10       2049.13       2173.08        27.05 o                         
   3   2  10        299.90        320.96         6.16 o                         
   4   2  10        277.57        240.19         7.27 o                         
   5   2  10        338.76        334.71         5.02 o                         
   6   2  10         58.33         77.50         2.70 o                         
   7   2  10        130.65        148.87         3.07 o                         
   8   2  10         96.37         95.85         2.99 o                         
   9   2  10        527.98        514.19         6.92 o                         
  10   2  10        205.98        227.66         3.87 o                         
  11   2  10        324.36        339.03         5.76 o                         
  12   2  10          3.94          4.79         0.66 o                         
  13   2  10         17.33         15.98         0.90 o                         
 -13   3  10        100.00         93.84         2.64 o                         
 -12   3  10         12.80         12.60         1.27 o                         
  -8   3  10         40.99         48.67         3.96 o                         
  -7   3  10          4.30          9.74         1.27 o                         
  -6   3  10        427.20        450.23         8.98 o                         
  -5   3  10         13.14         13.38         1.18 o                         
  -4   3  10       1631.89       1702.42        52.13 o                         
  -3   3  10         28.38         35.92         3.48 o                         
  -2   3  10          5.24          5.60         1.48 o                         
  -1   3  10         59.10         64.01         3.48 o                         
   0   3  10        126.38         91.73         3.05 o                         
   1   3  10          8.31         14.43         1.14 o                         
   2   3  10         54.22         80.07         2.66 o                         
   3   3  10          0.84          4.16         0.88 o                         
   4   3  10        271.26        249.30         4.87 o                         
   5   3  10        637.63        616.66         7.30 o                         
   6   3  10        337.57        322.18         6.65 o                         
   7   3  10        377.36        352.33         5.68 o                         
   8   3  10         34.51         25.53         1.25 o                         
   9   3  10         99.67        101.92         2.14 o                         
  10   3  10        128.06        119.86         2.56 o                         
  11   3  10          2.63          2.57         0.74 o                         
  12   3  10          1.44          1.93         0.56 o                         
  13   3  10         44.37         31.20         1.10 o                         
 -12   4  10         17.11         23.24         2.24 o                         
 -11   4  10         11.61          9.38         1.59 o                         
 -10   4  10          0.52          0.79         0.82 o                         
  -9   4  10         75.75        109.00         4.43 o                         
  -8   4  10        174.13        170.39         5.99 o                         
  -7   4  10        442.28        454.10        10.68 o                         
  -6   4  10         80.06         79.22         5.96 o                         
  -5   4  10          3.92          1.01         0.71 o                         
  -4   4  10       1098.24       1118.29        13.86 o                         
  -3   4  10          2.03          3.50         0.64 o                         
  -2   4  10         11.94          8.94         0.99 o                         
  -1   4  10       1725.70       1770.70        19.85 o                         
   0   4  10        111.29        112.43         3.82 o                         
   1   4  10        164.94        161.13         4.10 o                         
   2   4  10       1322.81       1290.40        13.55 o                         
   3   4  10         21.26         23.08         1.80 o                         
   4   4  10        400.61        384.97         5.13 o                         
   5   4  10         19.16         20.05         1.43 o                         
   6   4  10         75.75         73.59         1.95 o                         
   7   4  10          7.41          4.93         0.77 o                         
   8   4  10        131.50        124.08         2.48 o                         
   9   4  10          2.28          2.86         0.70 o                         
  10   4  10          7.05          8.21         0.83 o                         
  11   4  10        134.17        141.29         3.39 o                         
  12   4  10          3.56          2.23         0.46 o                         
 -12   5  10          0.43          1.75         0.49 o                         
 -11   5  10         56.78         63.40         3.76 o                         
 -10   5  10          6.05          2.35         0.82 o                         
  -9   5  10         10.97         25.07         1.86 o                         
  -8   5  10        383.34        408.26        10.52 o                         
  -7   5  10         34.41         35.40         6.76 o                         
  -6   5  10        149.13        159.70         3.45 o                         
  -5   5  10        283.00        240.39         3.92 o                         
  -4   5  10          1.35          2.09         0.65 o                         
  -3   5  10        144.13        137.11         2.63 o                         
  -2   5  10         98.67         94.48         2.02 o                         
  -1   5  10        327.58        324.79         8.39 o                         
   0   5  10          7.17          8.43         0.87 o                         
   1   5  10        110.73        104.65         3.24 o                         
   2   5  10        109.73        114.27         3.61 o                         
   3   5  10        919.68        874.12        12.45 o                         
   4   5  10        277.17        265.76         5.70 o                         
   5   5  10       1189.51       1227.09        11.89 o                         
   6   5  10          0.04          1.29         0.64 o                         
   7   5  10          8.85         14.47         0.99 o                         
   8   5  10        270.99        274.71         4.16 o                         
   9   5  10         67.39         66.78         2.06 o                         
  10   5  10          2.11          4.38         0.76 o                         
  11   5  10        115.07        111.85         2.66 o                         
 -11   6  10         56.29         47.37         2.15 o                         
 -10   6  10         60.79         53.52         2.26 o                         
  -9   6  10          0.19          0.87         0.98 o                         
  -8   6  10         61.93         72.28         4.45 o                         
  -7   6  10        174.42        189.36         4.33 o                         
  -6   6  10        201.16        171.13         4.22 o                         
  -5   6  10         19.18         15.16         1.16 o                         
  -4   6  10        153.72        135.78         2.67 o                         
  -3   6  10          5.46          4.04         0.74 o                         
  -2   6  10          4.96          7.28         0.85 o                         
  -1   6  10        526.08        528.27         6.64 o                         
   0   6  10         45.12         45.81         1.52 o                         
   1   6  10          0.19          1.69         0.97 o                         
   2   6  10         37.75         38.43         1.52 o                         
   3   6  10       1255.94       1275.06        12.96 o                         
   4   6  10        200.84        194.58         2.72 o                         
   5   6  10         94.03        103.55         1.90 o                         
   6   6  10         40.55         30.50         1.39 o                         
   7   6  10          6.17          5.52         0.77 o                         
   8   6  10        143.53        141.01         2.78 o                         
   9   6  10          0.32         -0.36         0.53 o                         
  10   6  10         50.35         59.85         2.09 o                         
  11   6  10          6.71          3.77         0.57 o                         
 -10   7  10         70.35         62.32         2.69 o                         
  -9   7  10         14.35         14.08         1.06 o                         
  -8   7  10         14.27         16.00         1.28 o                         
  -7   7  10        234.47        228.28         4.07 o                         
  -6   7  10          0.47          4.21         0.93 o                         
  -5   7  10        553.83        567.91         7.65 o                         
  -4   7  10          2.71          3.08         0.86 o                         
  -3   7  10        911.97        903.47        11.50 o                         
  -2   7  10         52.47         55.29         1.49 o                         
  -1   7  10        711.38        725.73         9.80 o                         
   0   7  10         63.05         66.27         1.63 o                         
   1   7  10        504.91        506.98         5.22 o                         
   2   7  10        140.80        152.86         3.22 o                         
   3   7  10        457.02        484.72         5.47 o                         
   4   7  10        241.60        255.35         3.14 o                         
   5   7  10        124.84        114.65         2.02 o                         
   6   7  10          5.15          4.74         0.72 o                         
   7   7  10        164.74        149.14         2.54 o                         
   8   7  10        819.18        742.00        13.55 o                         
   9   7  10         18.00         15.25         1.39 o                         
  10   7  10          1.04          4.07         0.81 o                         
  -8   8  10         55.54         52.61         2.64 o                         
  -7   8  10          4.60          2.34         0.71 o                         
  -6   8  10          3.52          6.82         1.28 o                         
  -5   8  10         76.90         85.77         4.75 o                         
  -4   8  10         17.02         21.29         1.06 o                         
  -3   8  10          2.28          1.07         0.75 o                         
  -2   8  10        339.05        331.30         5.10 o                         
  -1   8  10        134.79        149.43         2.98 o                         
   0   8  10        883.01        873.63         8.39 o                         
   1   8  10         97.18         90.72         2.06 o                         
   2   8  10          3.35          5.62         0.86 o                         
   3   8  10          0.26          0.39         0.54 o                         
   4   8  10        171.31        175.42         2.68 o                         
   5   8  10        138.21        126.71         2.23 o                         
   6   8  10         91.51         82.77         1.92 o                         
   7   8  10         11.14         12.47         0.88 o                         
   8   8  10         27.55         27.94         1.40 o                         
  -6   9  10         99.14        103.48         4.32 o                         
  -5   9  10         14.00         21.21         1.30 o                         
  -4   9  10        128.14        125.15         3.16 o                         
  -3   9  10         11.73          7.68         0.89 o                         
  -2   9  10         22.91         20.84         0.97 o                         
  -1   9  10        383.06        376.75         6.26 o                         
   0   9  10         45.23         48.87         1.24 o                         
   1   9  10        380.79        421.39         6.28 o                         
   2   9  10         96.99        112.43         1.88 o                         
   3   9  10          5.35          8.64         0.59 o                         
   4   9  10         15.29         15.19         0.68 o                         
   5   9  10         59.89         57.85         1.79 o                         
   6   9  10         31.50         29.06         1.97 o                         
  -3  10  10          5.60          3.00         0.63 o                         
  -2  10  10        121.31         98.32         3.76 o                         
  -1  10  10         17.18         15.49         1.03 o                         
   0  10  10          5.26          4.14         0.67 o                         
   1  10  10         17.91         14.89         0.93 o                         
   2  10  10         37.07         28.96         0.97 o                         
 -13   1  11        303.50        275.93         8.91 o                         
 -10   1  11        242.85        211.68         8.82 o                         
  -9   1  11        250.61        277.45        11.06 o                         
  -8   1  11        370.24        373.14        31.05 o                         
  -7   1  11        313.95        311.05        13.45 o                         
  -6   1  11        242.29        244.18         8.30 o                         
  -5   1  11        165.93        175.47        10.63 o                         
  -4   1  11         21.94         20.63         3.13 o                         
  -3   1  11        475.42        458.11        13.99 o                         
  -2   1  11        382.99        383.16        12.24 o                         
  -1   1  11       1645.84       1609.48        31.16 o                         
   0   1  11       1282.05       1260.39        17.88 o                         
   1   1  11         13.59         19.03         1.61 o                         
   2   1  11       1635.68       1651.20        24.74 o                         
   3   1  11        843.21        873.16        15.00 o                         
   4   1  11         32.23         26.97         2.00 o                         
   5   1  11         75.69         71.48         1.92 o                         
   6   1  11       2797.14       2876.17        34.20 o                         
   7   1  11          4.79          8.05         1.04 o                         
   8   1  11         10.71         13.27         1.12 o                         
   9   1  11       2312.62       2411.02        21.56 o                         
  10   1  11         39.37         42.96         1.56 o                         
  11   1  11         16.25         20.34         1.18 o                         
  12   1  11        346.96        357.90         5.52 o                         
  13   1  11         14.32         16.56         0.98 o                         
 -13   2  11         31.38         24.67         1.88 o                         
 -11   2  11         27.59         35.64         3.72 o                         
  -9   2  11          2.22          1.16         1.52 o                         
  -8   2  11        260.76        241.12         7.72 o                         
  -7   2  11        274.75        282.21         8.39 o                         
  -6   2  11         55.22         66.50         3.10 o                         
  -5   2  11         92.50         97.72         2.82 o                         
  -4   2  11        219.80        186.75         5.19 o                         
  -3   2  11        226.99        212.82         6.82 o                         
  -2   2  11         92.74        100.68         5.74 o                         
  -1   2  11        159.45        177.30         5.91 o                         
   0   2  11         12.50         12.76         1.37 o                         
   1   2  11         23.74         23.23         1.48 o                         
   2   2  11         19.79         16.89         1.87 o                         
   3   2  11        131.88        115.39         3.42 o                         
   4   2  11        410.49        425.27         5.93 o                         
   5   2  11       1244.51       1159.46        12.07 o                         
   6   2  11        174.66        191.52         4.50 o                         
   7   2  11        486.22        470.69         7.10 o                         
   8   2  11         11.30          8.94         0.92 o                         
   9   2  11       1016.12       1038.96        14.18 o                         
  10   2  11         39.35         40.04         1.62 o                         
  11   2  11          2.12          0.21         0.69 o                         
  12   2  11         12.01         15.28         0.90 o                         
  13   2  11         99.81         77.86         3.22 o                         
 -10   3  11        341.84        359.48        13.61 o                         
  -9   3  11        198.41        185.22         9.31 o                         
  -8   3  11         90.88         95.81         5.19 o                         
  -7   3  11        890.53        806.89        14.06 o                         
  -6   3  11        110.13        119.67         4.01 o                         
  -5   3  11         13.45         13.92         1.08 o                         
  -4   3  11        259.78        263.72         5.89 o                         
  -3   3  11          6.02          2.48         1.09 o                         
  -2   3  11        378.24        378.60         6.26 o                         
  -1   3  11        137.00        148.86         5.61 o                         
   0   3  11       1386.82       1465.96        29.97 o                         
   1   3  11          1.27          2.56         0.87 o                         
   2   3  11        318.01        331.13         4.93 o                         
   3   3  11        111.71        109.89         3.64 o                         
   4   3  11        389.28        438.09         5.76 o                         
   5   3  11        422.19        395.84         5.42 o                         
   6   3  11        433.11        414.03        11.30 o                         
   7   3  11       1265.76       1235.85        13.61 o                         
   8   3  11          4.24          3.77         0.94 o                         
   9   3  11        844.47        888.61        10.34 o                         
  10   3  11        104.11         94.68         2.16 o                         
  11   3  11          0.74          2.52         0.68 o                         
  12   3  11        244.56        267.10         4.97 o                         
 -12   4  11        110.40        109.56         3.10 o                         
 -10   4  11        169.60        179.63         8.37 o                         
  -9   4  11          2.35          4.88         1.31 o                         
  -8   4  11        651.88        718.27        12.70 o                         
  -7   4  11        575.27        510.64        12.52 o                         
  -6   4  11         13.42         14.64         1.85 o                         
  -5   4  11        498.89        475.79         6.54 o                         
  -4   4  11        213.80        211.62         3.97 o                         
  -3   4  11        137.89        155.82         3.08 o                         
  -2   4  11         50.28         43.61         1.48 o                         
  -1   4  11       1185.78       1159.35        12.18 o                         
   0   4  11        954.12        923.54        10.95 o                         
   1   4  11         16.10         16.82         1.09 o                         
   2   4  11        432.74        419.15         5.05 o                         
   3   4  11       5006.72       4945.20        42.62 o                         
   4   4  11        148.08        146.29         2.76 o                         
   5   4  11        114.58        103.53         2.31 o                         
   6   4  11          5.15          4.84         1.56 o                         
   7   4  11        190.78        180.15         4.59 o                         
   8   4  11          6.68          3.85         0.70 o                         
   9   4  11        126.80        103.00         2.52 o                         
  10   4  11        239.52        261.26         5.70 o                         
  11   4  11        552.55        602.85         9.22 o                         
  12   4  11        709.97        662.01        11.18 o                         
 -10   5  11        291.00        255.47         8.28 o                         
  -9   5  11        167.01        175.44         5.44 o                         
  -8   5  11        292.66        264.59         5.97 o                         
  -7   5  11        101.25         87.58         4.16 o                         
  -6   5  11        457.44        461.32        11.86 o                         
  -5   5  11        186.40        197.91         3.48 o                         
  -4   5  11         31.76         29.91         1.37 o                         
  -3   5  11        130.60        128.56         2.62 o                         
  -2   5  11          2.70          3.18         0.81 o                         
  -1   5  11          0.56          0.48         0.73 o                         
   0   5  11         10.76         14.80         1.04 o                         
   1   5  11       1427.23       1424.02        16.22 o                         
   2   5  11       1668.59       1609.36        15.94 o                         
   3   5  11       2084.81       2025.17        27.15 o                         
   4   5  11        336.60        340.10         5.31 o                         
   5   5  11        673.81        660.75         8.39 o                         
   6   5  11        285.07        265.86         5.92 o                         
   7   5  11         79.93         87.65         3.06 o                         
   8   5  11          6.15          6.81         0.80 o                         
   9   5  11        363.59        409.82         9.84 o                         
  10   5  11         17.24         16.91         1.60 o                         
  11   5  11         99.87         92.37         1.96 o                         
 -10   6  11        100.76         88.97         2.39 o                         
  -9   6  11         10.60         10.63         1.07 o                         
  -8   6  11        216.75        267.03         7.16 o                         
  -7   6  11        102.63         96.82         4.09 o                         
  -6   6  11        137.46        127.88         3.97 o                         
  -5   6  11         17.35         17.90         1.26 o                         
  -4   6  11        859.66        840.19         9.91 o                         
  -3   6  11          0.42          1.40         0.69 o                         
  -2   6  11         23.34         17.09         1.12 o                         
  -1   6  11          1.79          2.79         0.75 o                         
   0   6  11        911.93        901.41        10.50 o                         
   1   6  11         62.77         63.19         2.12 o                         
   2   6  11         51.59         53.92         1.66 o                         
   3   6  11         44.04         55.90         2.44 o                         
   4   6  11         27.62         19.35         0.99 o                         
   5   6  11        215.82        214.84         3.37 o                         
   6   6  11        878.47        877.35        16.37 o                         
   7   6  11         34.08         31.70         1.45 o                         
   8   6  11          3.38          4.11         0.64 o                         
   9   6  11         46.65         63.94         1.74 o                         
  10   6  11         57.26         58.20         4.01 o                         
  -9   7  11         74.06         42.85         2.10 o                         
  -8   7  11          1.34          0.27         0.67 o                         
  -7   7  11          3.02          3.53         0.96 o                         
  -6   7  11         22.19         21.69         1.73 o                         
  -5   7  11        306.58        313.16         5.37 o                         
  -4   7  11        181.11        169.06         3.21 o                         
  -3   7  11        344.09        340.84         5.14 o                         
  -2   7  11       1733.03       1789.49        17.53 o                         
  -1   7  11        418.68        432.52         6.07 o                         
   0   7  11        702.87        736.54         8.02 o                         
   1   7  11        501.63        511.71         5.80 o                         
   2   7  11        169.55        158.84         3.07 o                         
   3   7  11        483.48        480.86         6.07 o                         
   4   7  11        161.94        168.38         2.44 o                         
   5   7  11         59.72         67.05         1.48 o                         
   6   7  11          2.07          3.32         0.72 o                         
   7   7  11         16.83         13.31         0.76 o                         
   8   7  11         29.57         22.78         1.25 o                         
   9   7  11          0.00          0.71         0.53 o                         
  -8   8  11         12.43          7.43         0.98 o                         
  -7   8  11        105.04        100.05         2.29 o                         
  -6   8  11        121.26        131.12         2.82 o                         
  -5   8  11         53.64         65.52         2.90 o                         
  -4   8  11         53.94         48.04         2.91 o                         
  -3   8  11        109.52        110.69         2.76 o                         
  -2   8  11         76.72         81.42         2.46 o                         
  -1   8  11         50.37         52.78         1.62 o                         
   0   8  11         49.80         53.88         1.59 o                         
   1   8  11        121.68        125.01         2.31 o                         
   2   8  11         42.26         43.76         1.40 o                         
   3   8  11         40.02         39.49         1.15 o                         
   4   8  11          6.25          6.89         0.56 o                         
   5   8  11         30.84         27.04         1.18 o                         
   6   8  11          0.96          2.00         0.52 o                         
   7   8  11        387.91        338.50        46.67 o                         
   8   8  11         20.02         14.64         1.21 o                         
  -5   9  11         18.52         24.32         0.86 o                         
  -4   9  11        156.01        155.49         4.45 o                         
  -3   9  11        303.73        277.17         4.54 o                         
  -2   9  11        467.06        498.41         8.13 o                         
  -1   9  11         15.35         16.43         0.94 o                         
   0   9  11         60.13         53.28         2.44 o                         
   1   9  11          1.52          2.16         0.56 o                         
   2   9  11          0.63          0.43         0.49 o                         
   3   9  11         31.15         28.43         1.61 o                         
   4   9  11         56.60         56.82         2.26 o                         
   5   9  11        186.92        141.93         5.10 o                         
 -10   0  12         49.20         53.37         4.12 o                         
  -8   0  12          2.01          1.93         4.70 o                         
  -7   0  12       2236.48       2236.68        85.78 o                         
  -6   0  12        953.66        919.26        26.59 o                         
  -5   0  12        103.47         79.97         3.58 o                         
  -4   0  12       6212.85       5830.92       108.77 o                         
  -3   0  12       1644.79       1563.84        34.57 o                         
  -2   0  12        450.55        415.26        24.58 o                         
  -1   0  12         96.96         65.14         9.13 o                         
   0   0  12       1001.92        885.66        21.64 o                         
   1   0  12          4.72          4.74         3.11 o                         
   2   0  12        415.65        398.74        18.69 o                         
   3   0  12         37.05         31.50         2.01 o                         
   4   0  12       1570.24       1486.61        17.51 o                         
   5   0  12        118.86        109.66         3.43 o                         
   6   0  12       2825.55       2917.79        43.91 o                         
   7   0  12        583.18        593.13        15.18 o                         
   8   0  12        258.27        291.32         5.54 o                         
   9   0  12        260.95        275.63         7.13 o                         
  10   0  12         75.66         99.61         3.74 o                         
  11   0  12        175.15        161.95         4.43 o                         
  12   0  12          7.12          5.32         1.11 o                         
  13   0  12         51.10         37.56         2.24 o                         
 -13   1  12          1.86          1.73         0.55 o                         
 -12   1  12         69.18         74.68         4.25 o                         
 -11   1  12          5.80          2.42         1.48 o                         
 -10   1  12          0.30          3.13         1.52 o                         
  -9   1  12        175.32        180.57         8.37 o                         
  -8   1  12         58.12         67.43         5.10 o                         
  -7   1  12         67.96         67.52         3.13 o                         
  -6   1  12         96.07        102.54         4.26 o                         
  -5   1  12        574.37        554.27         7.76 o                         
  -4   1  12          5.37          8.67         0.97 o                         
  -3   1  12       1112.40       1107.72        14.75 o                         
  -2   1  12         76.47         94.33         5.98 o                         
  -1   1  12        284.75        322.77        11.27 o                         
   0   1  12          0.67          7.41         1.12 o                         
   1   1  12        651.52        742.97        13.37 o                         
   2   1  12          0.37          2.94         1.10 o                         
   3   1  12        322.55        336.57         4.72 o                         
   4   1  12       1894.01       1938.69        18.31 o                         
   5   1  12       1292.80       1300.93        11.95 o                         
   6   1  12        170.35        176.28         3.73 o                         
   7   1  12       1391.87       1416.34        15.61 o                         
   8   1  12        721.43        761.70         9.32 o                         
   9   1  12          9.57          9.85         0.90 o                         
  10   1  12        434.00        468.00         7.57 o                         
  11   1  12         35.72         44.03         1.72 o                         
  12   1  12          0.24          0.25         0.60 o                         
 -12   2  12        352.77        377.52         8.27 o                         
 -11   2  12         30.18         34.07         3.31 o                         
  -8   2  12         49.57         41.37         3.85 o                         
  -7   2  12        830.73        810.31        18.52 o                         
  -6   2  12       1119.83       1139.48        20.51 o                         
  -5   2  12         67.92         65.76         2.61 o                         
  -4   2  12        626.66        603.70         7.49 o                         
  -3   2  12       2462.39       2447.25        22.78 o                         
  -2   2  12        165.71        135.10         2.96 o                         
  -1   2  12        475.41        498.73         6.79 o                         
   0   2  12       1794.59       1774.52        24.80 o                         
   1   2  12         11.64         12.52         1.03 o                         
   2   2  12        321.94        317.36         4.48 o                         
   3   2  12       1485.22       1475.00        16.46 o                         
   4   2  12       1528.13       1469.71        14.56 o                         
   5   2  12         27.77         37.25         2.32 o                         
   6   2  12        189.36        191.02         3.84 o                         
   7   2  12        388.09        433.01         6.90 o                         
   8   2  12         31.62         39.70         2.94 o                         
   9   2  12         70.94         64.39         1.94 o                         
  10   2  12         29.35         29.27         1.80 o                         
  11   2  12         65.74         63.21         2.14 o                         
  12   2  12        468.57        471.41        12.21 o                         
 -12   3  12          0.56          1.54         0.65 o                         
 -11   3  12          0.96          3.63         1.66 o                         
 -10   3  12         37.64         30.27         3.45 o                         
  -9   3  12        107.67         99.04         6.40 o                         
  -8   3  12         58.51         56.19         4.92 o                         
  -7   3  12       1967.71       1985.19        26.66 o                         
  -6   3  12         58.85         51.91         2.01 o                         
  -5   3  12        245.02        250.94         4.37 o                         
  -4   3  12         33.60         31.36         1.55 o                         
  -3   3  12          8.42          8.05         0.89 o                         
  -2   3  12        403.60        409.67         4.97 o                         
  -1   3  12        995.28        970.61        13.58 o                         
   0   3  12        308.83        305.07         5.73 o                         
   1   3  12        874.07        874.47         9.53 o                         
   2   3  12          3.24          6.02         0.75 o                         
   3   3  12         20.78         21.81         1.13 o                         
   4   3  12        152.78        151.48         3.02 o                         
   5   3  12         48.62         46.04         1.54 o                         
   6   3  12        493.22        545.62         8.76 o                         
   7   3  12          9.69          7.58         0.95 o                         
   8   3  12        104.43        114.74         3.12 o                         
   9   3  12        753.85        776.14         9.11 o                         
  10   3  12        452.31        441.74         6.55 o                         
  11   3  12         13.46         21.33         1.41 o                         
  12   3  12        136.80        123.84         3.43 o                         
 -12   4  12          6.92          6.19         0.87 o                         
 -11   4  12        174.46        206.94         5.43 o                         
 -10   4  12          4.99          5.01         1.93 o                         
  -9   4  12          9.83          9.67         1.66 o                         
  -8   4  12         75.12         77.27         3.58 o                         
  -7   4  12        461.95        448.43         8.94 o                         
  -6   4  12          0.03          1.65         1.22 o                         
  -5   4  12        179.04        195.62         4.14 o                         
  -4   4  12          3.53          3.65         0.79 o                         
  -3   4  12        655.25        616.18         7.22 o                         
  -2   4  12        131.76        132.79         2.74 o                         
  -1   4  12         93.57         91.78         3.04 o                         
   0   4  12       1622.65       1569.62        15.78 o                         
   1   4  12        548.56        538.76         7.03 o                         
   2   4  12        325.67        320.86         4.73 o                         
   3   4  12         46.10         45.28         2.05 o                         
   4   4  12        161.34        178.14         3.21 o                         
   5   4  12        345.86        350.61         4.88 o                         
   6   4  12          1.40          2.57         0.73 o                         
   7   4  12         99.41        105.07         3.20 o                         
   8   4  12        137.11        126.87         3.35 o                         
   9   4  12         50.95         51.06         2.28 o                         
  10   4  12         53.17         47.75         1.97 o                         
  11   4  12         29.43         25.23         1.28 o                         
 -11   5  12          5.00          5.38         0.66 o                         
  -9   5  12        539.54        518.68        14.01 o                         
  -8   5  12          4.60          5.42         1.02 o                         
  -7   5  12         51.64         40.45         1.78 o                         
  -6   5  12        705.36        747.31        11.76 o                         
  -5   5  12          1.74          5.97         0.86 o                         
  -4   5  12          2.38          5.59         0.78 o                         
  -3   5  12        289.08        282.63         5.40 o                         
  -2   5  12          3.50          2.99         0.81 o                         
  -1   5  12        194.22        203.04         3.71 o                         
   0   5  12        577.76        617.77         7.35 o                         
   1   5  12       2351.95       2280.95        23.28 o                         
   2   5  12        621.25        608.95         7.85 o                         
   3   5  12        332.57        323.80         6.25 o                         
   4   5  12        130.73        138.78         3.06 o                         
   5   5  12          1.41          3.10         0.75 o                         
   6   5  12        599.02        618.95        10.38 o                         
   7   5  12          3.44          3.62         0.90 o                         
   8   5  12        294.06        304.49         5.11 o                         
   9   5  12        285.23        318.04         5.62 o                         
  10   5  12        293.37        323.89         8.07 o                         
  11   5  12        109.67         81.49         3.31 o                         
 -10   6  12        532.50        477.23        13.25 o                         
  -9   6  12         16.21         14.51         1.88 o                         
  -8   6  12         68.49         72.92         2.98 o                         
  -7   6  12          0.86         -0.16         0.81 o                         
  -6   6  12         38.41         28.85         2.29 o                         
  -5   6  12        120.54        127.86         4.05 o                         
  -4   6  12        138.58        147.99         3.62 o                         
  -3   6  12        479.35        491.92         8.00 o                         
  -2   6  12         48.39         53.69         1.83 o                         
  -1   6  12        152.03        150.31         3.12 o                         
   0   6  12        422.18        413.36         6.99 o                         
   1   6  12         51.21         51.25         1.73 o                         
   2   6  12        265.93        275.18         4.31 o                         
   3   6  12        411.53        409.39         7.02 o                         
   4   6  12          0.03          1.87         0.84 o                         
   5   6  12          4.42          4.39         0.87 o                         
   6   6  12        119.17        121.36         4.19 o                         
   7   6  12          8.60          8.00         0.88 o                         
   8   6  12         11.04         10.19         0.96 o                         
   9   6  12        107.42        104.43         3.22 o                         
  10   6  12         35.25         31.85         1.36 o                         
  -9   7  12          0.50          0.90         0.63 o                         
  -8   7  12          0.14          0.40         0.52 o                         
  -7   7  12         10.23          9.88         0.92 o                         
  -6   7  12         92.34         91.14         3.09 o                         
  -5   7  12          2.29          3.20         0.86 o                         
  -4   7  12         71.97         65.65         1.97 o                         
  -3   7  12        395.20        416.35         6.49 o                         
  -2   7  12          1.72          0.72         0.77 o                         
  -1   7  12         68.65         62.76         2.04 o                         
   0   7  12        112.82        108.57         2.27 o                         
   1   7  12        374.18        379.67         6.22 o                         
   2   7  12        163.49        171.70         3.15 o                         
   3   7  12        271.07        272.98         3.92 o                         
   4   7  12          0.07          0.38         0.50 o                         
   5   7  12        182.78        189.90         4.49 o                         
   6   7  12          8.08         14.78         1.13 o                         
   7   7  12        138.91        148.58         4.02 o                         
   8   7  12         27.10         21.92         1.84 o                         
   9   7  12         13.86         10.79         1.03 o                         
  -7   8  12         13.16         14.30         0.74 o                         
  -6   8  12         13.37         18.07         1.12 o                         
  -5   8  12        203.36        183.32         3.96 o                         
  -4   8  12        176.30        177.98         3.22 o                         
  -3   8  12        211.21        238.02         5.09 o                         
  -2   8  12        257.94        237.45         3.80 o                         
  -1   8  12         87.74        101.92         2.08 o                         
   0   8  12         16.96         17.63         0.98 o                         
   1   8  12         38.37         41.21         1.43 o                         
   2   8  12        184.98        170.07         3.72 o                         
   3   8  12        253.80        259.41         4.44 o                         
   4   8  12          0.14          0.83         0.48 o                         
   5   8  12         37.48         41.79         2.52 o                         
   6   8  12         31.31         33.24         1.12 o                         
   7   8  12        211.15        194.71         6.18 o                         
  -4   9  12          1.32          5.46         0.94 o                         
  -3   9  12        367.09        333.50        18.78 o                         
  -2   9  12          1.36          3.73         0.66 o                         
  -1   9  12         21.09         18.40         2.37 o                         
   0   9  12          0.17          0.92         0.73 o                         
   1   9  12          0.87          2.10         0.48 o                         
   2   9  12         12.91          9.58         0.60 o                         
   3   9  12        373.69        283.59         8.42 o                         
   4   9  12          7.43          6.93         0.69 o                         
 -12   1  13         68.31         86.59         4.12 o                         
 -11   1  13         66.35         60.60         3.16 o                         
 -10   1  13         58.39         61.07         4.30 o                         
  -9   1  13        228.21        256.99        10.25 o                         
  -8   1  13        791.45        796.45        24.45 o                         
  -7   1  13         79.56         87.39         3.63 o                         
  -6   1  13       2430.71       2341.47        35.55 o                         
  -5   1  13       1272.73       1241.45        15.80 o                         
  -4   1  13       1076.36       1082.68        12.06 o                         
  -3   1  13          0.55          0.98         0.63 o                         
  -2   1  13         54.97         40.61         1.72 o                         
  -1   1  13          4.08          3.30         0.62 o                         
   0   1  13         33.61         28.99         1.07 o                         
   1   1  13          9.85          4.85         0.72 o                         
   2   1  13          3.49          2.97         0.55 o                         
   3   1  13        819.23        827.53         8.18 o                         
   4   1  13         55.12         46.56         1.43 o                         
   5   1  13        126.80        113.88         2.24 o                         
   6   1  13        369.26        376.12         7.32 o                         
   7   1  13        983.89        954.05        12.27 o                         
   8   1  13        116.97        131.47         3.19 o                         
   9   1  13        470.94        466.77         6.93 o                         
  10   1  13        193.97        213.56         4.27 o                         
  11   1  13          4.92          4.79         0.73 o                         
  12   1  13         89.90         81.79         2.29 o                         
 -12   2  13          1.63          3.24         0.46 o                         
 -11   2  13         19.78         20.32         2.22 o                         
 -10   2  13        115.23        106.47         6.04 o                         
  -8   2  13        379.48        382.13        13.75 o                         
  -7   2  13         74.86         68.91         3.42 o                         
  -6   2  13        161.75        158.72         5.57 o                         
  -5   2  13        417.47        427.31         6.62 o                         
  -4   2  13        908.81        923.02        10.91 o                         
  -3   2  13       1345.41       1286.67        12.55 o                         
  -2   2  13        259.35        265.48         3.97 o                         
  -1   2  13          8.21         15.60         0.99 o                         
   0   2  13         20.05         19.62         1.17 o                         
   1   2  13         20.31         20.42         0.97 o                         
   2   2  13         28.35         29.18         1.23 o                         
   3   2  13         37.33         32.31         1.27 o                         
   4   2  13        300.78        305.06         5.47 o                         
   5   2  13       3333.90       3264.85        29.51 o                         
   6   2  13        256.93        253.74         5.45 o                         
   7   2  13       1367.54       1406.68        18.26 o                         
   8   2  13         17.31         11.74         1.26 o                         
   9   2  13         20.72         15.81         1.18 o                         
  10   2  13         29.30         31.47         1.48 o                         
  11   2  13        112.23        118.33         2.89 o                         
  12   2  13        276.24        239.70         5.08 o                         
 -12   3  13          4.15          6.65         0.53 o                         
 -11   3  13         89.99         87.04         3.56 o                         
 -10   3  13         85.84         77.68         4.88 o                         
  -9   3  13        949.46        980.46        28.74 o                         
  -8   3  13        229.77        260.08        11.15 o                         
  -7   3  13          1.70          4.23         1.13 o                         
  -6   3  13        305.86        312.37         5.25 o                         
  -5   3  13        226.95        220.10         3.70 o                         
  -4   3  13         12.22         13.28         1.23 o                         
  -3   3  13        236.06        240.19         3.67 o                         
  -2   3  13        696.39        661.84         7.55 o                         
  -1   3  13        325.49        328.42         5.92 o                         
   0   3  13       1310.32       1207.03        16.20 o                         
   1   3  13          0.26          1.57         0.69 o                         
   2   3  13         40.92         42.62         1.54 o                         
   3   3  13        212.46        220.32         3.71 o                         
   4   3  13        421.28        439.36         5.94 o                         
   5   3  13        143.90        151.23         2.67 o                         
   6   3  13         64.06         66.63         2.38 o                         
   7   3  13         99.97        104.78         2.71 o                         
   8   3  13         17.78         12.14         1.13 o                         
   9   3  13         32.90         34.85         1.30 o                         
  10   3  13        725.66        765.93        12.56 o                         
  11   3  13        692.65        707.91        13.06 o                         
 -11   4  13        111.14        132.68         5.19 o                         
 -10   4  13        138.72        130.00         2.91 o                         
  -9   4  13        146.33        159.01         5.29 o                         
  -8   4  13         48.25         53.30         2.58 o                         
  -7   4  13         29.62         35.38         2.00 o                         
  -6   4  13          2.35          0.62         1.01 o                         
  -5   4  13         64.99         79.00         2.01 o                         
  -4   4  13         88.23        109.08         2.40 o                         
  -3   4  13          5.91          3.58         0.77 o                         
  -2   4  13          8.91          7.00         1.09 o                         
  -1   4  13       1698.33       1664.13        21.47 o                         
   0   4  13         11.89         11.72         1.07 o                         
   1   4  13        135.79        153.20         3.62 o                         
   2   4  13        204.92        223.28         4.41 o                         
   3   4  13          0.92          1.26         0.63 o                         
   4   4  13        141.74        134.64         2.75 o                         
   5   4  13          8.48         11.26         0.86 o                         
   6   4  13        116.97        109.22         4.89 o                         
   7   4  13        220.67        229.58         4.93 o                         
   8   4  13         57.42         54.63         1.90 o                         
   9   4  13          7.14          5.71         0.76 o                         
  10   4  13        286.64        343.28         7.88 o                         
  11   4  13         73.26         62.48         3.47 o                         
 -10   5  13        412.12        439.58        28.65 o                         
  -9   5  13         11.18          5.16         1.41 o                         
  -8   5  13        207.51        232.61         5.41 o                         
  -7   5  13         61.91         52.50         1.67 o                         
  -6   5  13        310.77        318.16         5.54 o                         
  -5   5  13         51.69         52.01         1.40 o                         
  -4   5  13        102.33         91.20         2.16 o                         
  -3   5  13          2.13          3.81         0.89 o                         
  -2   5  13        350.14        354.29         5.26 o                         
  -1   5  13         16.04         16.28         1.05 o                         
   0   5  13        167.20        161.76         2.92 o                         
   1   5  13        184.74        197.42         5.37 o                         
   2   5  13         17.07         20.04         1.37 o                         
   3   5  13         35.20         36.84         1.97 o                         
   4   5  13          0.35          0.66         0.91 o                         
   5   5  13          0.47          2.17         0.87 o                         
   6   5  13         70.39         67.78         4.07 o                         
   7   5  13         32.05         39.87         1.68 o                         
   8   5  13         35.07         41.99         1.59 o                         
   9   5  13          0.48          0.68         0.61 o                         
  10   5  13         10.71         11.43         1.30 o                         
  -9   6  13          1.95          0.98         0.94 o                         
  -8   6  13          2.83          6.72         1.12 o                         
  -7   6  13         14.99         17.04         1.09 o                         
  -6   6  13        225.69        214.50         6.50 o                         
  -5   6  13          3.52          1.83         1.05 o                         
  -4   6  13        408.05        442.27         7.94 o                         
  -3   6  13          1.40          1.77         0.93 o                         
  -2   6  13        476.98        508.93         7.33 o                         
  -1   6  13         17.87         25.47         1.52 o                         
   0   6  13        862.04        868.84        10.32 o                         
   1   6  13       1563.28       1589.39        15.92 o                         
   2   6  13         93.22         87.69         2.17 o                         
   3   6  13        118.08        120.99         3.38 o                         
   4   6  13        111.14        107.08         2.58 o                         
   5   6  13          1.73          1.46         0.75 o                         
   6   6  13         14.48         19.85         2.13 o                         
   7   6  13        130.85        172.88         3.66 o                         
   8   6  13        306.76        342.34         9.14 o                         
   9   6  13         55.36         55.89         2.09 o                         
  -8   7  13        135.26        125.62        12.45 o                         
  -7   7  13          0.48          0.43         0.46 o                         
  -6   7  13        106.46         91.48         3.07 o                         
  -5   7  13          3.68          6.96         1.02 o                         
  -4   7  13         73.08         69.95         1.85 o                         
  -3   7  13         86.03         97.65         2.02 o                         
  -2   7  13          0.09          1.01         0.68 o                         
  -1   7  13          1.45          1.09         0.83 o                         
   0   7  13         17.20         13.46         0.97 o                         
   1   7  13         68.91         61.03         1.80 o                         
   2   7  13        333.85        333.14         4.94 o                         
   3   7  13         29.05         35.58         1.45 o                         
   4   7  13        440.80        450.05         6.86 o                         
   5   7  13         38.49         36.15         1.57 o                         
   6   7  13         34.77         39.70         1.56 o                         
   7   7  13        127.96        116.00         3.84 o                         
   8   7  13         48.52         40.56         2.78 o                         
  -6   8  13          0.29          0.48         0.46 o                         
  -5   8  13         19.89         19.78         0.88 o                         
  -4   8  13         70.05         65.46         1.79 o                         
  -3   8  13        399.95        362.00         5.06 o                         
  -2   8  13        915.88        939.42        17.00 o                         
  -1   8  13        172.95        158.66         3.45 o                         
   0   8  13        116.46        102.50         2.35 o                         
   1   8  13        134.39        141.25         2.57 o                         
   2   8  13          6.28          4.93         0.65 o                         
   3   8  13        655.17        658.55        28.36 o                         
   4   8  13        190.05        211.06         7.48 o                         
   5   8  13        182.94        198.50         3.97 o                         
   6   8  13          2.66          2.33         0.76 o                         
  -3   9  13         17.15          7.48         0.94 o                         
  -2   9  13         89.71         68.61         2.64 o                         
  -1   9  13         13.60         12.48         1.97 o                         
   0   9  13          9.64          8.88         1.86 o                         
   1   9  13         64.89         55.55         2.04 o                         
   2   9  13         36.95         36.86         1.52 o                         
   3   9  13          1.66          1.75         0.76 o                         
 -12   0  14          0.05          1.52         0.76 o                         
 -10   0  14        125.98        119.81         5.82 o                         
  -9   0  14         74.93         66.40         4.66 o                         
  -8   0  14         29.26         34.88         3.63 o                         
  -7   0  14        125.70        130.24         7.34 o                         
  -6   0  14        175.30        166.46         7.84 o                         
  -5   0  14        573.37        573.25        13.28 o                         
  -4   0  14        977.96        966.84        19.20 o                         
  -3   0  14         31.46         27.07         1.90 o                         
  -2   0  14       1519.34       1586.13        23.44 o                         
  -1   0  14          0.14          0.18         1.20 o                         
   0   0  14        347.54        390.18         8.01 o                         
   1   0  14        967.37       1018.33        14.55 o                         
   2   0  14        109.14        116.71         3.88 o                         
   3   0  14         93.18         92.93         2.73 o                         
   4   0  14       1870.63       1917.68        22.22 o                         
   5   0  14         72.37         64.96         2.31 o                         
   6   0  14       4221.67       4290.45        57.44 o                         
   7   0  14        610.50        661.20        12.99 o                         
   8   0  14        238.41        268.39         6.82 o                         
   9   0  14         33.99         32.90         2.11 o                         
  10   0  14         15.67         19.70         4.77 o                         
  11   0  14         51.98         47.27         2.75 o                         
  12   0  14        525.13        467.60        13.16 o                         
 -12   1  14         17.82         11.15         0.67 o                         
 -11   1  14          6.04          6.03         1.16 o                         
 -10   1  14         44.07         47.96         4.10 o                         
  -9   1  14         41.66         38.47         2.50 o                         
  -8   1  14        345.13        371.83        13.61 o                         
  -7   1  14          0.62          0.27         1.70 o                         
  -6   1  14        634.55        635.13        10.22 o                         
  -5   1  14       1968.85       1946.80        19.85 o                         
  -4   1  14        633.27        654.52         7.20 o                         
  -3   1  14        105.65        104.22         3.25 o                         
  -2   1  14        614.27        617.00         7.88 o                         
  -1   1  14        504.46        513.59         6.39 o                         
   0   1  14        169.39        182.90         3.08 o                         
   1   1  14         89.61         83.48         1.83 o                         
   2   1  14        102.91        109.38         2.10 o                         
   3   1  14         32.66         19.78         0.93 o                         
   4   1  14        452.12        431.90         5.14 o                         
   5   1  14        142.47        141.49         2.38 o                         
   6   1  14        506.30        542.21         7.45 o                         
   7   1  14          9.70          5.93         1.42 o                         
   8   1  14        208.25        213.82         4.17 o                         
   9   1  14         39.12         35.44         1.72 o                         
  10   1  14        252.30        266.12         4.65 o                         
  11   1  14         20.15         20.38         1.73 o                         
 -11   2  14        144.33        141.92         4.46 o                         
 -10   2  14         59.84         58.69         2.68 o                         
  -9   2  14        270.34        257.34         6.86 o                         
  -8   2  14          4.09          4.06         1.14 o                         
  -7   2  14        377.53        391.76         8.61 o                         
  -6   2  14          1.02          1.39         0.89 o                         
  -5   2  14        232.38        252.73         3.83 o                         
  -4   2  14         93.74        102.26         2.30 o                         
  -3   2  14        668.76        660.02         7.14 o                         
  -2   2  14        783.99        722.62         8.30 o                         
  -1   2  14        774.84        807.25         8.74 o                         
   0   2  14        485.88        437.25         6.46 o                         
   1   2  14        572.86        521.63         5.61 o                         
   2   2  14         57.16         57.33         2.04 o                         
   3   2  14          2.03          5.57         0.79 o                         
   4   2  14        961.92        982.64        10.59 o                         
   5   2  14          1.89          2.29         0.74 o                         
   6   2  14          2.47          4.24         1.15 o                         
   7   2  14        388.80        408.78         9.21 o                         
   8   2  14        141.78        139.55         3.42 o                         
   9   2  14        727.13        760.29         8.76 o                         
  10   2  14         36.77         36.39         1.44 o                         
  11   2  14          9.22         16.14         1.08 o                         
 -11   3  14          8.01          5.84         0.67 o                         
 -10   3  14        126.35        133.05         3.38 o                         
  -9   3  14          9.23          9.16         1.21 o                         
  -8   3  14        198.68        229.75        10.68 o                         
  -7   3  14        179.25        198.94         4.41 o                         
  -6   3  14         52.21         48.20         2.11 o                         
  -5   3  14        904.00        886.94         9.04 o                         
  -4   3  14        142.10        139.69         2.68 o                         
  -3   3  14        529.07        552.91         7.38 o                         
  -2   3  14         26.30         24.73         1.33 o                         
  -1   3  14         10.33         10.18         0.99 o                         
   0   3  14         76.38         74.69         2.69 o                         
   1   3  14         11.72         10.07         1.15 o                         
   2   3  14        384.82        416.22         6.51 o                         
   3   3  14        635.95        640.52         8.98 o                         
   4   3  14          7.79          9.74         0.97 o                         
   5   3  14         29.87         34.71         1.31 o                         
   6   3  14         14.72         17.02         1.52 o                         
   7   3  14        128.56        127.23         3.78 o                         
   8   3  14         15.67         16.21         1.17 o                         
   9   3  14         12.17         13.31         0.93 o                         
  10   3  14         76.05         73.43         3.90 o                         
 -10   4  14         55.32         62.45         1.70 o                         
  -9   4  14         19.08         28.74         1.39 o                         
  -8   4  14         56.77         63.51         2.21 o                         
  -7   4  14        358.53        364.95         5.87 o                         
  -6   4  14         85.31         84.26         2.46 o                         
  -5   4  14         14.32         13.93         0.95 o                         
  -4   4  14        311.58        299.98         4.38 o                         
  -3   4  14         66.76         63.01         1.93 o                         
  -2   4  14        147.44        165.15         3.58 o                         
  -1   4  14        319.80        340.91         5.55 o                         
   0   4  14        372.06        408.90         6.94 o                         
   1   4  14        372.29        365.96         6.64 o                         
   2   4  14        358.67        374.10         6.16 o                         
   3   4  14        102.64        109.55         2.87 o                         
   4   4  14        277.06        277.50         3.97 o                         
   5   4  14          6.67          7.95         0.96 o                         
   6   4  14         72.28         79.85         2.35 o                         
   7   4  14         69.27         79.51         2.64 o                         
   8   4  14         17.29         10.57         1.01 o                         
   9   4  14         43.00         46.13         1.71 o                         
  10   4  14         54.99         59.08         2.84 o                         
 -10   5  14         12.27         12.25         1.12 o                         
  -9   5  14         11.18          8.15         0.99 o                         
  -8   5  14        137.58        149.91         4.49 o                         
  -7   5  14          5.24          7.27         0.91 o                         
  -6   5  14          3.33          2.59         0.82 o                         
  -5   5  14          4.54          3.65         0.84 o                         
  -4   5  14        204.67        219.50         5.65 o                         
  -3   5  14         92.46        111.81         2.81 o                         
  -2   5  14        185.15        156.98         2.77 o                         
  -1   5  14          8.90         11.96         0.96 o                         
   0   5  14          0.91          2.08         0.88 o                         
   1   5  14        814.60        822.20         9.24 o                         
   2   5  14        202.25        225.25         4.73 o                         
   3   5  14          7.76          5.41         1.07 o                         
   4   5  14         31.91         35.14         1.67 o                         
   5   5  14         18.67         17.65         1.27 o                         
   6   5  14        109.61        113.28         3.31 o                         
   7   5  14          1.37          1.44         0.67 o                         
   8   5  14         98.28         95.03         2.49 o                         
   9   5  14         12.69         25.15         1.07 o                         
  -9   6  14         87.85         77.01         3.09 o                         
  -8   6  14         12.03         16.25         1.84 o                         
  -7   6  14          2.51          3.50         1.13 o                         
  -6   6  14          0.44          1.43         1.14 o                         
  -5   6  14         66.72         67.82         2.41 o                         
  -4   6  14         76.18         75.55         1.89 o                         
  -3   6  14         57.74         66.21         1.82 o                         
  -2   6  14         35.25         36.54         1.42 o                         
  -1   6  14        803.39        793.77        10.92 o                         
   0   6  14        253.18        263.77         4.60 o                         
   1   6  14         15.82         17.32         1.00 o                         
   2   6  14          0.13          0.25         0.69 o                         
   3   6  14          4.01          2.50         0.92 o                         
   4   6  14          0.33          0.47         0.76 o                         
   5   6  14         78.78         80.87         2.29 o                         
   6   6  14         18.68         20.34         1.28 o                         
   7   6  14          5.37          6.40         0.61 o                         
   8   6  14         93.46         92.32         3.47 o                         
  -7   7  14        137.97        142.11         4.97 o                         
  -6   7  14        154.22        153.70         3.41 o                         
  -5   7  14        178.98        156.09         4.71 o                         
  -4   7  14         59.70         72.67         2.57 o                         
  -3   7  14        311.58        285.43         5.03 o                         
  -2   7  14        213.28        202.33         3.26 o                         
  -1   7  14        404.35        436.33         7.57 o                         
   0   7  14         54.96         56.54         1.63 o                         
   1   7  14         72.35         67.29         1.74 o                         
   2   7  14         13.08         14.59         0.94 o                         
   3   7  14        813.72        873.79        20.37 o                         
   4   7  14        442.71        438.40         7.41 o                         
   5   7  14         10.79          8.33         1.06 o                         
   6   7  14        130.21        121.59         2.75 o                         
   7   7  14        345.83        273.56         7.88 o                         
  -5   8  14         42.20         32.02         2.69 o                         
  -4   8  14          1.38          2.09         0.90 o                         
  -3   8  14          6.07          6.01         0.98 o                         
  -2   8  14         27.19         25.47         1.65 o                         
  -1   8  14         79.88         73.64         2.05 o                         
   0   8  14         34.57         26.42         1.48 o                         
   1   8  14          2.69          1.56         0.52 o                         
   2   8  14         90.62         81.69         3.69 o                         
   3   8  14          2.13          3.35         0.90 o                         
   4   8  14        441.98        436.13        11.33 o                         
   5   8  14         23.22         15.81         0.75 o                         
 -11   1  15         68.85         68.62         2.90 o                         
 -10   1  15         14.10         12.72         0.96 o                         
  -9   1  15          1.04          1.79         0.65 o                         
  -8   1  15        280.38        298.50         8.79 o                         
  -7   1  15          0.64          2.56         0.95 o                         
  -6   1  15        303.80        314.39         5.45 o                         
  -5   1  15        499.88        490.89         5.38 o                         
  -4   1  15        445.77        434.19         5.60 o                         
  -3   1  15        236.91        231.62         3.86 o                         
  -2   1  15          9.78         11.26         1.03 o                         
  -1   1  15         87.48         90.94         2.29 o                         
   0   1  15        175.69        203.56         4.25 o                         
   1   1  15         51.42         60.10         1.57 o                         
   2   1  15        323.87        371.87         4.30 o                         
   3   1  15         33.15         36.06         1.20 o                         
   4   1  15        301.57        282.65         3.45 o                         
   5   1  15          4.06          3.83         0.66 o                         
   6   1  15        400.42        411.78         7.14 o                         
   7   1  15        352.04        378.40         6.61 o                         
   8   1  15         25.60         27.66         1.59 o                         
   9   1  15        248.47        241.66         4.44 o                         
  10   1  15        161.60        166.48         4.71 o                         
  11   1  15        184.25        182.64         6.58 o                         
 -11   2  15         66.03         57.08         2.26 o                         
 -10   2  15         53.04         55.95         1.93 o                         
  -9   2  15         28.47         23.05         1.33 o                         
  -8   2  15        873.82        869.35        12.62 o                         
  -7   2  15        113.19        116.74         2.83 o                         
  -6   2  15         10.33         12.97         1.13 o                         
  -5   2  15          3.32          4.16         0.74 o                         
  -4   2  15         21.03         25.07         1.21 o                         
  -3   2  15          7.49          7.43         0.82 o                         
  -2   2  15         25.87         33.42         1.44 o                         
  -1   2  15         30.10         35.02         1.35 o                         
   0   2  15        242.02        248.04         4.25 o                         
   1   2  15        544.99        527.63         7.45 o                         
   2   2  15        234.44        221.18         3.84 o                         
   3   2  15        167.78        165.26         3.32 o                         
   4   2  15        665.72        670.37         6.84 o                         
   5   2  15          9.41          7.52         0.79 o                         
   6   2  15        151.52        140.63         3.57 o                         
   7   2  15          1.46          1.40         0.99 o                         
   8   2  15          8.48          8.00         1.02 o                         
   9   2  15          2.36          2.83         0.56 o                         
  10   2  15         14.46         19.18         2.06 o                         
  11   2  15         82.86         72.67         3.00 o                         
 -10   3  15         99.21         97.54         4.19 o                         
  -9   3  15         15.25         15.90         1.25 o                         
  -8   3  15        434.75        468.24         8.78 o                         
  -7   3  15        175.02        170.33         4.57 o                         
  -6   3  15         22.02         21.72         1.33 o                         
  -5   3  15         92.53        100.56         2.69 o                         
  -4   3  15         52.86         62.17         2.05 o                         
  -3   3  15         69.49         72.45         2.67 o                         
  -2   3  15        734.51        652.90         8.08 o                         
  -1   3  15        413.99        428.28         7.89 o                         
   0   3  15         58.57         59.06         2.19 o                         
   1   3  15         32.35         24.53         1.57 o                         
   2   3  15          4.37          7.01         1.04 o                         
   3   3  15         89.53         84.24         2.18 o                         
   4   3  15        333.31        339.10         4.61 o                         
   5   3  15         16.62         14.64         0.97 o                         
   6   3  15          9.02         13.47         1.33 o                         
   7   3  15        925.26        917.81        11.07 o                         
   8   3  15          2.42          3.16         0.80 o                         
   9   3  15        196.32        214.03         5.03 o                         
  10   3  15          0.14          1.34         0.98 o                         
 -10   4  15        147.34        115.39         2.94 o                         
  -9   4  15        145.75        142.49         3.35 o                         
  -8   4  15        119.03        127.80         2.99 o                         
  -7   4  15         44.66         46.27         1.88 o                         
  -6   4  15         25.71         24.84         1.34 o                         
  -5   4  15         44.52         48.05         1.57 o                         
  -4   4  15          3.53          4.10         0.79 o                         
  -3   4  15        351.46        346.68         5.64 o                         
  -2   4  15       1588.71       1612.88        17.14 o                         
  -1   4  15       1782.00       1836.02        22.49 o                         
   0   4  15        119.41        116.53         3.34 o                         
   1   4  15        669.20        683.57         9.43 o                         
   2   4  15          4.05          5.27         0.80 o                         
   3   4  15        371.17        371.96         5.49 o                         
   4   4  15         86.30         84.56         2.72 o                         
   5   4  15        350.40        342.26         5.67 o                         
   6   4  15         23.91         23.32         2.17 o                         
   7   4  15         98.30         93.73         3.14 o                         
   8   4  15         15.58         12.51         1.07 o                         
   9   4  15        261.55        274.07         6.40 o                         
  10   4  15        419.15        392.37         7.80 o                         
  -9   5  15          1.47          1.02         0.59 o                         
  -8   5  15          0.31          0.80         0.68 o                         
  -7   5  15         80.17         76.10         2.94 o                         
  -6   5  15         77.52         72.12         2.21 o                         
  -5   5  15        351.71        343.98         5.50 o                         
  -4   5  15          1.87          2.16         0.87 o                         
  -3   5  15          5.62          4.19         0.81 o                         
  -2   5  15         11.10          9.27         0.97 o                         
  -1   5  15         21.34         21.06         1.34 o                         
   0   5  15        166.13        180.57         3.95 o                         
   1   5  15         21.63         25.53         1.37 o                         
   2   5  15        475.88        481.47         7.08 o                         
   3   5  15        530.65        552.92         8.66 o                         
   4   5  15        643.10        657.81         8.74 o                         
   5   5  15         77.29         87.19         2.41 o                         
   6   5  15        213.38        229.69         4.83 o                         
   7   5  15          6.79          7.37         0.91 o                         
   8   5  15        202.93        223.38         4.50 o                         
   9   5  15         65.08         58.86         2.04 o                         
  -8   6  15         18.44         16.45         0.98 o                         
  -7   6  15         50.39         49.52         2.13 o                         
  -6   6  15          8.74          5.58         0.86 o                         
  -5   6  15         13.00         12.51         1.16 o                         
  -4   6  15        165.77        170.38         4.91 o                         
  -3   6  15        258.24        273.13         4.33 o                         
  -2   6  15         30.85         33.09         1.84 o                         
  -1   6  15        170.66        158.83         4.01 o                         
   0   6  15        284.60        276.01         6.60 o                         
   1   6  15        549.02        556.73         7.10 o                         
   2   6  15        314.67        334.19         6.25 o                         
   3   6  15         36.53         37.11         1.67 o                         
   4   6  15         34.07         45.55         1.58 o                         
   5   6  15          5.09          3.97         0.61 o                         
   6   6  15        295.21        285.73         4.39 o                         
   7   6  15          3.17          1.81         0.47 o                         
   8   6  15         60.26         48.26         2.33 o                         
  -6   7  15         39.23         34.15         2.22 o                         
  -5   7  15        197.77        137.58         4.70 o                         
  -4   7  15         34.92         29.66         2.69 o                         
  -3   7  15          1.60          2.43         0.65 o                         
  -2   7  15        207.48        216.29         3.61 o                         
  -1   7  15        204.96        210.69         5.06 o                         
   0   7  15          8.33          7.63         0.86 o                         
   1   7  15          0.42          1.07         0.48 o                         
   2   7  15        302.29        320.98         4.74 o                         
   3   7  15         27.68         22.35         1.30 o                         
   4   7  15         19.01         15.96         1.51 o                         
   5   7  15        259.49        269.20         5.89 o                         
   6   7  15        206.58        188.57         4.32 o                         
  -4   8  15         15.99          9.67         0.94 o                         
  -3   8  15         81.03         71.72         4.52 o                         
  -2   8  15          0.47          0.71         0.45 o                         
  -1   8  15          0.84          1.40         0.49 o                         
   0   8  15         31.07         29.28         2.42 o                         
   1   8  15         46.99         50.30         2.24 o                         
   2   8  15          0.52          0.45         0.60 o                         
   3   8  15         44.81         47.00         3.43 o                         
 -10   0  16         33.54         25.24         2.53 o                         
  -9   0  16         48.72         58.43         2.13 o                         
  -8   0  16          2.68          4.05         1.01 o                         
  -7   0  16        851.36        867.16        18.30 o                         
  -6   0  16         46.28         47.37         4.39 o                         
  -5   0  16       2208.36       2286.43        27.19 o                         
  -4   0  16         77.16         78.07         2.55 o                         
  -3   0  16         31.81         31.02         1.87 o                         
  -2   0  16         32.47         42.01         2.08 o                         
  -1   0  16          1.61          2.28         1.18 o                         
   0   0  16        114.36         98.09         3.28 o                         
   1   0  16          2.65          2.45         1.03 o                         
   2   0  16       2628.62       2402.47        25.40 o                         
   3   0  16        106.45         86.48         2.64 o                         
   4   0  16        308.62        307.98         5.30 o                         
   5   0  16        429.76        433.28         6.56 o                         
   6   0  16        314.85        362.28         8.18 o                         
   7   0  16          1.88          2.94         1.47 o                         
   8   0  16          1.22          4.46         1.46 o                         
   9   0  16        274.08        314.59         8.06 o                         
  10   0  16         18.82         18.89         2.33 o                         
 -10   1  16         66.85         67.71         3.50 o                         
  -9   1  16        279.83        284.94         5.69 o                         
  -8   1  16         56.93         53.86         1.95 o                         
  -7   1  16         20.92         19.28         1.25 o                         
  -6   1  16         68.56         65.81         1.96 o                         
  -5   1  16        122.17        135.73         2.45 o                         
  -4   1  16         37.76         39.64         1.45 o                         
  -3   1  16        495.64        512.84         5.82 o                         
  -2   1  16          0.76         -0.71         0.73 o                         
  -1   1  16        290.34        319.47         4.54 o                         
   0   1  16         63.28         71.68         2.17 o                         
   1   1  16         25.09         12.08         0.91 o                         
   2   1  16         77.33         70.84         1.75 o                         
   3   1  16          1.77          1.06         0.59 o                         
   4   1  16         42.49         44.10         1.41 o                         
   5   1  16        310.12        314.14         4.58 o                         
   6   1  16        168.95        171.08         3.97 o                         
   7   1  16         84.38         86.52         2.63 o                         
   8   1  16         20.12         23.06         1.34 o                         
   9   1  16         10.41         12.43         1.04 o                         
  10   1  16         82.48         89.88         3.65 o                         
 -10   2  16          3.41          6.25         1.70 o                         
  -9   2  16         20.78         15.59         0.96 o                         
  -8   2  16         12.64         13.04         1.65 o                         
  -7   2  16         27.57         23.95         1.29 o                         
  -6   2  16        200.64        205.46         3.65 o                         
  -5   2  16        166.10        182.56         3.05 o                         
  -4   2  16        495.41        513.86         6.85 o                         
  -3   2  16        658.14        664.27         7.74 o                         
  -2   2  16        229.22        255.04         4.13 o                         
  -1   2  16        256.14        253.05         3.85 o                         
   0   2  16         42.01         29.58         1.56 o                         
   1   2  16        112.02        112.63         3.10 o                         
   2   2  16        114.56        120.80         2.93 o                         
   3   2  16        160.50        185.56         3.49 o                         
   4   2  16        110.35        120.99         2.43 o                         
   5   2  16        597.32        601.35         7.54 o                         
   6   2  16         55.99         69.64         2.36 o                         
   7   2  16        120.98        127.09         3.06 o                         
   8   2  16          6.86          7.66         0.88 o                         
   9   2  16          9.64         12.80         0.71 o                         
  10   2  16        130.03        104.15         5.24 o                         
 -10   3  16          2.45          2.78         0.81 o                         
  -9   3  16         11.53         11.36         1.02 o                         
  -8   3  16         66.09         73.64         2.42 o                         
  -7   3  16        156.56        166.16         4.17 o                         
  -6   3  16        115.24        121.10         4.09 o                         
  -5   3  16        264.92        266.60         4.74 o                         
  -4   3  16        238.78        254.08         4.43 o                         
  -3   3  16        174.85        168.51         4.31 o                         
  -2   3  16        115.91        125.15         3.25 o                         
  -1   3  16        145.36        130.26         3.46 o                         
   0   3  16         29.21         44.94         2.65 o                         
   1   3  16        115.58        126.30         5.14 o                         
   2   3  16          1.58          3.54         1.32 o                         
   3   3  16          7.79          8.22         1.07 o                         
   4   3  16         62.34         66.13         1.77 o                         
   5   3  16        188.32        211.52         3.28 o                         
   6   3  16        134.63        135.79         2.89 o                         
   7   3  16         17.59         22.06         1.50 o                         
   8   3  16         48.40         45.10         1.55 o                         
   9   3  16          6.93          6.80         0.71 o                         
  10   3  16         47.50         49.88         2.37 o                         
  -9   4  16         16.90         15.48         1.30 o                         
  -8   4  16        141.78        144.48         3.65 o                         
  -7   4  16         53.24         60.76         2.28 o                         
  -6   4  16          6.39          3.29         0.83 o                         
  -5   4  16          1.55          1.64         0.75 o                         
  -4   4  16         19.01         21.17         1.14 o                         
  -3   4  16         39.12         38.75         1.64 o                         
  -2   4  16         47.27         43.90         1.70 o                         
  -1   4  16        546.61        566.60         9.84 o                         
   0   4  16        252.96        245.60         5.02 o                         
   1   4  16         25.47         27.89         1.85 o                         
   2   4  16        633.92        642.07         8.75 o                         
   3   4  16         43.38         39.92         1.53 o                         
   4   4  16        193.75        186.13         3.63 o                         
   5   4  16         65.71         61.44         2.43 o                         
   6   4  16         70.69         84.16         4.99 o                         
   7   4  16        139.69        140.92         3.21 o                         
   8   4  16          6.84          8.34         0.77 o                         
   9   4  16         37.58         34.07         2.28 o                         
  -8   5  16         48.54         46.59         2.71 o                         
  -7   5  16         39.94         39.56         5.24 o                         
  -6   5  16        134.00        127.96         4.10 o                         
  -5   5  16         85.14         83.77         2.44 o                         
  -4   5  16        104.65        119.29         2.85 o                         
  -3   5  16        332.12        330.17         5.92 o                         
  -2   5  16         77.68         92.15         2.45 o                         
  -1   5  16        170.61        185.02         5.16 o                         
   0   5  16        408.88        418.17         8.77 o                         
   1   5  16        142.69        128.99         3.27 o                         
   2   5  16          6.68          5.64         0.93 o                         
   3   5  16          9.84         16.06         1.17 o                         
   4   5  16        281.60        287.35         5.02 o                         
   5   5  16         56.81         58.52         2.11 o                         
   6   5  16          1.25          1.75         0.75 o                         
   7   5  16        429.89        469.79         7.84 o                         
   8   5  16        443.39        408.84         5.89 o                         
  -6   6  16          8.58          8.87         0.73 o                         
  -5   6  16          7.36          8.14         0.81 o                         
  -4   6  16         41.75         38.64         2.21 o                         
  -3   6  16        208.68        221.83         4.74 o                         
  -2   6  16         34.43         34.34         1.36 o                         
  -1   6  16         57.98         63.59         3.13 o                         
   0   6  16         14.97         21.34         1.28 o                         
   1   6  16          2.62          4.01         0.71 o                         
   2   6  16        213.52        218.49         4.11 o                         
   3   6  16         30.54         26.47         1.36 o                         
   4   6  16          1.41          1.36         0.59 o                         
   5   6  16          7.21         12.01         0.85 o                         
   6   6  16         36.73         41.11         2.06 o                         
   7   6  16         51.51         40.65         3.47 o                         
  -5   7  16          9.10          3.85         0.76 o                         
  -4   7  16         93.73         95.12         8.62 o                         
  -3   7  16          0.77          0.70         0.83 o                         
  -2   7  16         51.40         46.99         1.44 o                         
  -1   7  16         35.77         29.86         1.54 o                         
   0   7  16        181.36        198.59         4.30 o                         
   1   7  16         26.83         27.30         1.21 o                         
   2   7  16         21.88         21.09         1.16 o                         
   3   7  16         16.21         13.48         2.33 o                         
   4   7  16          2.79          3.54         1.03 o                         
   5   7  16         52.76         47.42         4.50 o                         
   0   8  16          7.40          4.84         0.85 o                         
 -10   1  17        223.22        210.54         6.54 o                         
  -9   1  17        146.10        103.98        30.85 o                         
  -8   1  17          8.68          8.91         1.07 o                         
  -7   1  17        343.10        394.08         7.68 o                         
  -6   1  17        475.61        488.73         8.20 o                         
  -5   1  17          0.25          0.57         0.64 o                         
  -4   1  17        146.11        150.93         2.79 o                         
  -3   1  17         10.67         12.11         0.92 o                         
  -2   1  17        182.40        180.42         3.08 o                         
  -1   1  17         86.18         84.49         2.35 o                         
   0   1  17        189.67        152.00         3.01 o                         
   1   1  17         73.14         84.84         2.10 o                         
   2   1  17         20.81         26.48         1.84 o                         
   3   1  17        227.39        249.53         3.95 o                         
   4   1  17         32.90         49.62         1.47 o                         
   5   1  17        341.25        342.76         5.06 o                         
   6   1  17        122.75        130.55         3.23 o                         
   7   1  17          0.04          0.70         0.80 o                         
   8   1  17         88.63         82.31         2.44 o                         
   9   1  17        115.55        121.96         4.02 o                         
  -9   2  17         30.77         31.12         1.74 o                         
  -8   2  17        396.10        386.54        11.08 o                         
  -7   2  17          4.59          8.88         0.90 o                         
  -6   2  17         87.62         78.69         2.17 o                         
  -5   2  17         30.42         24.53         1.26 o                         
  -4   2  17        310.43        322.61         4.39 o                         
  -3   2  17         25.97         30.64         1.27 o                         
  -2   2  17         10.94         16.00         1.19 o                         
  -1   2  17         38.87         35.22         1.81 o                         
   0   2  17         38.47         34.21         2.05 o                         
   1   2  17        333.80        320.04         6.00 o                         
   2   2  17         16.89         16.98         1.23 o                         
   3   2  17        231.64        223.20         3.63 o                         
   4   2  17        360.67        353.27         4.48 o                         
   5   2  17         55.38         50.49         1.47 o                         
   6   2  17        173.45        183.00         3.78 o                         
   7   2  17         88.76         79.33         1.94 o                         
   8   2  17          0.50          0.00         0.52 o                         
   9   2  17         25.16         19.83         1.88 o                         
  -9   3  17          9.79         11.42         1.25 o                         
  -8   3  17         58.33         69.76         2.44 o                         
  -7   3  17         53.64         69.91         4.81 o                         
  -6   3  17          0.83          1.77         0.81 o                         
  -5   3  17         86.39         90.57         2.64 o                         
  -4   3  17        213.81        235.88         4.06 o                         
  -3   3  17        294.82        273.89         5.62 o                         
  -2   3  17        104.33        102.06         3.78 o                         
  -1   3  17          1.61          1.27         1.25 o                         
   0   3  17        174.70        169.22         5.31 o                         
   1   3  17        159.95        176.87         4.61 o                         
   2   3  17          1.18          0.54         0.75 o                         
   3   3  17        167.12        171.36         3.03 o                         
   4   3  17         90.02        105.56         2.08 o                         
   5   3  17         15.19         13.91         0.93 o                         
   6   3  17         22.88         25.24         2.37 o                         
   7   3  17         32.12         26.07         1.70 o                         
   8   3  17         77.44         83.52         5.93 o                         
   9   3  17         41.21         33.27         2.06 o                         
  -8   4  17          2.90          1.08         0.43 o                         
  -7   4  17          8.62         13.57         1.02 o                         
  -6   4  17         31.10         35.49         1.67 o                         
  -5   4  17        361.34        388.72         5.77 o                         
  -4   4  17         24.54         36.72         1.23 o                         
  -3   4  17        533.10        541.28         8.06 o                         
  -2   4  17        148.20        152.57         3.31 o                         
  -1   4  17         43.39         48.07         2.28 o                         
   0   4  17         13.75         16.14         1.34 o                         
   1   4  17          7.00         10.04         0.97 o                         
   2   4  17         81.28         89.10         2.49 o                         
   3   4  17        193.45        201.53         3.29 o                         
   4   4  17          4.42          7.23         0.93 o                         
   5   4  17          8.07          5.38         0.70 o                         
   6   4  17        160.45        171.03         4.18 o                         
   7   4  17         66.18         82.34         2.98 o                         
   8   4  17         21.03         18.22         1.61 o                         
  -6   5  17         38.30         40.84         2.53 o                         
  -5   5  17          3.10          4.41         1.30 o                         
  -4   5  17         33.30         25.97         1.62 o                         
  -3   5  17        198.19        195.02         4.20 o                         
  -2   5  17          7.99         10.06         1.05 o                         
  -1   5  17          2.67          4.13         0.94 o                         
   0   5  17        241.06        247.11         5.13 o                         
   1   5  17        390.75        421.30         5.63 o                         
   2   5  17         19.67         21.50         1.15 o                         
   3   5  17          1.01          2.17         0.63 o                         
   4   5  17          3.07          2.28         0.64 o                         
   5   5  17          0.98          0.49         0.78 o                         
   6   5  17          5.56          5.70         1.11 o                         
   7   5  17          0.61          0.52         0.34 o                         
  -5   6  17         14.86          9.14         1.75 o                         
  -4   6  17        118.77        127.94        13.81 o                         
  -3   6  17         64.12         48.71         1.80 o                         
  -2   6  17        119.18        115.08         4.25 o                         
  -1   6  17        633.49        662.97        11.44 o                         
   0   6  17        118.71        116.46         2.87 o                         
   1   6  17          6.81         10.73         0.81 o                         
   2   6  17         24.20         24.27         1.09 o                         
   3   6  17         19.52         22.19         1.02 o                         
   4   6  17         14.11         15.79         1.47 o                         
   5   6  17         19.71         16.96         0.90 o                         
   6   6  17         92.06         87.53         3.27 o                         
  -3   7  17          2.47          0.81         0.63 o                         
  -2   7  17         28.34         27.93         1.34 o                         
  -1   7  17         18.05         14.29         1.15 o                         
   0   7  17          5.96          6.90         0.90 o                         
   1   7  17        206.69        181.34         3.74 o                         
   2   7  17         26.34         22.88         1.34 o                         
   3   7  17          7.17          5.87         0.54 o                         
  -9   0  18        103.80        112.92         4.34 o                         
  -8   0  18         10.33          7.43         1.77 o                         
  -7   0  18         80.25        103.96         5.24 o                         
  -6   0  18          2.95          2.73         1.84 o                         
  -5   0  18         18.19         17.05         1.36 o                         
  -4   0  18          3.85          2.58         0.85 o                         
  -3   0  18        516.11        571.06         7.86 o                         
  -2   0  18        132.13        152.89         3.72 o                         
  -1   0  18        312.60        339.79        10.00 o                         
   0   0  18        150.24        140.99         4.02 o                         
   1   0  18        599.23        635.01        10.01 o                         
   2   0  18         29.46         59.01         2.55 o                         
   3   0  18         41.04         40.12         2.48 o                         
   4   0  18        518.44        521.87         9.06 o                         
   5   0  18        746.93        762.53        21.20 o                         
   6   0  18        143.09        133.70         4.98 o                         
   7   0  18        490.42        456.07        10.62 o                         
   8   0  18        171.16        199.46         8.06 o                         
   9   0  18        169.69        182.98         6.45 o                         
  -9   1  18        196.53        164.40         5.55 o                         
  -8   1  18         20.97         19.08         1.44 o                         
  -7   1  18          6.63          6.21         0.83 o                         
  -6   1  18         57.59         54.63         1.99 o                         
  -5   1  18         62.22         55.17         1.73 o                         
  -4   1  18         19.88         23.68         0.98 o                         
  -3   1  18          0.07          0.11         0.62 o                         
  -2   1  18          0.47          2.73         0.70 o                         
  -1   1  18        112.24         96.94         2.68 o                         
   0   1  18         42.38         34.92         1.45 o                         
   1   1  18        320.20        305.62         4.97 o                         
   2   1  18         45.80         38.50         1.72 o                         
   3   1  18        127.90        122.27         2.58 o                         
   4   1  18        262.87        253.48         4.12 o                         
   5   1  18         14.05         15.21         0.93 o                         
   6   1  18         14.84         15.11         1.26 o                         
   7   1  18         42.73         44.11         1.77 o                         
   8   1  18        205.80        212.70         5.37 o                         
   9   1  18          0.74          0.18         0.51 o                         
  -9   2  18         44.32         45.01         1.58 o                         
  -8   2  18          0.59          0.80         0.81 o                         
  -7   2  18         52.06         60.94         2.77 o                         
  -6   2  18         12.74         13.24         1.24 o                         
  -5   2  18          3.71          2.48         0.67 o                         
  -4   2  18        157.29        169.56         3.47 o                         
  -3   2  18          2.22          2.81         0.73 o                         
  -2   2  18          0.99          0.87         0.79 o                         
  -1   2  18         81.92         98.94         3.28 o                         
   0   2  18        546.34        532.08         8.19 o                         
   1   2  18        232.23        241.55         4.72 o                         
   2   2  18        272.28        318.78         5.64 o                         
   3   2  18         26.82         25.21         1.35 o                         
   4   2  18        436.50        416.02         5.94 o                         
   5   2  18         93.35         84.73         2.02 o                         
   6   2  18         11.90         16.93         1.20 o                         
   7   2  18          9.97          8.17         2.17 o                         
   8   2  18         32.30         25.09         1.27 o                         
  -8   3  18          5.69         10.10         1.14 o                         
  -7   3  18        142.38        162.53         4.52 o                         
  -6   3  18        124.33        142.01         8.26 o                         
  -5   3  18        163.01        159.89         3.44 o                         
  -4   3  18        125.17        124.45         2.58 o                         
  -3   3  18        147.20        149.55         3.04 o                         
  -2   3  18        371.81        418.05         8.36 o                         
  -1   3  18         43.18         33.69         2.23 o                         
   0   3  18          1.43          1.22         1.20 o                         
   1   3  18        271.39        295.71         6.09 o                         
   2   3  18         12.83         13.02         1.01 o                         
   3   3  18         35.60         35.46         1.22 o                         
   4   3  18        115.82        109.43         2.56 o                         
   5   3  18        123.31        139.32         3.32 o                         
   6   3  18        191.12        185.22         4.69 o                         
   7   3  18         10.21          9.63         0.68 o                         
   8   3  18        207.16        154.55         5.33 o                         
  -7   4  18         69.29         55.16         3.00 o                         
  -6   4  18         15.83         12.59         2.24 o                         
  -5   4  18        107.30        111.59         3.08 o                         
  -4   4  18          0.20          0.75         0.77 o                         
  -3   4  18         70.48         61.17         1.82 o                         
  -2   4  18          0.83          1.51         0.76 o                         
  -1   4  18         61.40         52.18         2.20 o                         
   0   4  18          0.61          0.79         0.84 o                         
   1   4  18          0.25          0.76         0.70 o                         
   2   4  18          4.98          5.64         0.79 o                         
   3   4  18         82.79         82.97         2.04 o                         
   4   4  18         42.67         39.95         1.24 o                         
   5   4  18         24.85         27.02         1.52 o                         
   6   4  18         12.45         12.98         0.87 o                         
   7   4  18        245.08        206.92        13.57 o                         
  -5   5  18          0.34          1.88         0.94 o                         
  -3   5  18        211.67        208.80         7.57 o                         
  -2   5  18          9.21         11.86         0.96 o                         
  -1   5  18         25.58         28.87         1.73 o                         
   0   5  18          0.89          1.25         0.71 o                         
   1   5  18          4.37          4.44         0.72 o                         
   2   5  18        240.95        242.30         4.26 o                         
   3   5  18         37.59         44.87         1.15 o                         
   4   5  18          2.17          2.63         0.44 o                         
   5   5  18         31.56         30.27         1.16 o                         
   6   5  18          2.28          2.52         0.48 o                         
  -4   6  18         59.58         54.08         2.64 o                         
  -3   6  18          1.59          1.45         0.66 o                         
  -2   6  18          3.22          4.18         0.61 o                         
  -1   6  18          0.77          1.33         0.75 o                         
   0   6  18         22.77         20.57         1.21 o                         
   1   6  18         27.82         24.75         1.54 o                         
   2   6  18        105.61        100.28         2.27 o                         
   3   6  18         92.75         79.79         3.72 o                         
   4   6  18        167.37        135.67         3.32 o                         
  -8   1  19        109.30         94.93         2.73 o                         
  -7   1  19         94.08         93.09         3.23 o                         
  -6   1  19         14.47         11.78         1.05 o                         
  -5   1  19        123.15        124.28         3.27 o                         
  -4   1  19         79.88         89.09         2.32 o                         
  -3   1  19          2.84          3.33         0.65 o                         
  -2   1  19         49.32         57.08         2.15 o                         
  -1   1  19        583.20        609.25         8.19 o                         
   0   1  19         22.84         28.20         2.07 o                         
   1   1  19         61.25         63.73         1.92 o                         
   2   1  19        638.71        701.17         7.48 o                         
   3   1  19         59.68         60.52         1.70 o                         
   4   1  19         23.88         27.71         1.74 o                         
   5   1  19          8.59         10.78         0.94 o                         
   6   1  19        254.57        334.57        11.51 o                         
   7   1  19        103.15        104.24         3.59 o                         
   8   1  19         60.13         49.65         1.87 o                         
  -8   2  19          1.12          0.47         0.74 o                         
  -7   2  19          6.24          6.18         1.07 o                         
  -6   2  19        120.16        136.14         4.19 o                         
  -5   2  19        108.34        125.29         3.02 o                         
  -4   2  19         27.69         27.78         1.12 o                         
  -3   2  19          0.36          0.54         0.64 o                         
  -2   2  19         31.37         31.48         1.54 o                         
  -1   2  19         64.93         54.91         2.28 o                         
   0   2  19        140.01        135.41         3.21 o                         
   1   2  19        148.11        163.40         4.64 o                         
   2   2  19         23.89         30.27         1.29 o                         
   3   2  19        300.66        312.05         4.84 o                         
   4   2  19         56.52         66.45         2.19 o                         
   5   2  19        133.50        101.50         3.41 o                         
   6   2  19         59.03         58.29         2.88 o                         
   7   2  19         25.01         21.49         1.07 o                         
  -7   3  19          0.06         -0.09         0.90 o                         
  -6   3  19          5.09          7.43         1.70 o                         
  -5   3  19         60.02         68.74         2.84 o                         
  -4   3  19         74.24         70.39         2.54 o                         
  -3   3  19          4.31          5.82         0.85 o                         
  -2   3  19         37.91         32.40         1.37 o                         
  -1   3  19        129.75        151.87         4.40 o                         
   0   3  19         27.56         31.44         1.54 o                         
   1   3  19        266.32        295.61         4.32 o                         
   2   3  19          6.80          7.60         0.69 o                         
   3   3  19        205.89        212.40         3.64 o                         
   4   3  19        166.71        175.99         3.48 o                         
   5   3  19         68.32         60.05         2.56 o                         
   6   3  19         15.56         12.71         0.89 o                         
   7   3  19          0.35          1.07         0.67 o                         
  -6   4  19          6.01          7.75         1.21 o                         
  -5   4  19        132.40        126.44         3.72 o                         
  -4   4  19          5.36          5.20         1.43 o                         
  -3   4  19          2.41          3.45         0.57 o                         
  -2   4  19        499.89        520.41         6.82 o                         
  -1   4  19         42.41         51.15         1.97 o                         
   0   4  19          5.33          7.02         0.84 o                         
   1   4  19        189.17        215.50         3.26 o                         
   2   4  19          0.24          0.09         0.46 o                         
   3   4  19         23.76         37.79         1.20 o                         
   4   4  19        198.36        165.28         5.34 o                         
   5   4  19         18.74         14.57         1.41 o                         
   6   4  19         11.51          9.34         0.85 o                         
  -4   5  19         32.87         25.74         1.97 o                         
  -3   5  19        231.22        263.99         6.14 o                         
  -2   5  19        152.76        166.93         3.17 o                         
  -1   5  19          0.14          0.32         0.50 o                         
   0   5  19         50.71         55.08         1.45 o                         
   1   5  19        171.29        188.98         3.15 o                         
   2   5  19         43.50         49.52         1.53 o                         
   3   5  19          9.72          9.30         0.63 o                         
   4   5  19          0.28          0.31         0.55 o                         
  -2   6  19          9.90          6.85         0.94 o                         
  -1   6  19         31.52         24.26         1.10 o                         
   0   6  19          0.49          0.55         0.37 o                         
   1   6  19        394.35        280.18         8.11 o                         
   2   6  19         17.06         12.72         1.16 o                         
  -6   0  20         13.98         15.49         2.26 o                         
  -5   0  20         49.95         49.45         2.40 o                         
  -4   0  20        950.10        900.49        18.47 o                         
  -3   0  20        128.69        159.61         4.14 o                         
  -2   0  20        181.30        211.95         4.01 o                         
  -1   0  20          2.07          0.62         1.05 o                         
   0   0  20        107.80         93.51         4.06 o                         
   1   0  20        196.70        230.70         8.08 o                         
   2   0  20        255.02        202.64         4.49 o                         
   3   0  20          0.26         -0.07         0.83 o                         
   4   0  20         16.45         21.57         3.38 o                         
   5   0  20        331.78        390.55        13.16 o                         
   6   0  20          2.25          1.25         1.25 o                         
   7   0  20        169.41        155.54         5.51 o                         
  -7   1  20          5.87          5.82         1.03 o                         
  -6   1  20        137.90        140.73         4.00 o                         
  -5   1  20        136.70        129.57         4.00 o                         
  -4   1  20          0.45          0.72         0.57 o                         
  -3   1  20        112.82        138.49         2.43 o                         
  -2   1  20         26.46         27.06         1.19 o                         
  -1   1  20         77.78         80.33         2.17 o                         
   0   1  20        100.88        104.97         2.69 o                         
   1   1  20          0.01          0.44         0.62 o                         
   2   1  20         23.23         23.89         1.07 o                         
   3   1  20          4.86          2.80         0.61 o                         
   4   1  20          0.34          0.24         0.55 o                         
   5   1  20         23.86         17.60         1.63 o                         
   6   1  20          0.67          1.26         0.78 o                         
  -6   2  20        123.54        148.33         4.03 o                         
  -5   2  20        133.96        129.98         4.11 o                         
  -4   2  20         64.11         70.37         2.45 o                         
  -3   2  20          0.50          0.78         0.51 o                         
  -2   2  20        100.87        107.69         1.90 o                         
  -1   2  20          0.80          0.05         0.67 o                         
   0   2  20          5.94          3.00         0.80 o                         
   1   2  20         60.18         61.39         1.67 o                         
   2   2  20        164.36        176.04         3.62 o                         
   3   2  20         21.37         19.05         1.06 o                         
   4   2  20        143.59        156.09         6.33 o                         
   5   2  20         29.57         25.33         2.80 o                         
   6   2  20          1.80          0.65         0.94 o                         
  -6   3  20         59.33         50.74         1.80 o                         
  -5   3  20        138.17        134.56         3.85 o                         
  -4   3  20          7.48          7.81         1.45 o                         
  -3   3  20         82.90         72.07         2.48 o                         
  -2   3  20         94.40        108.64         2.08 o                         
  -1   3  20         49.56         40.61         2.16 o                         
   0   3  20          0.57          0.02         0.58 o                         
   1   3  20          0.06          0.80         0.48 o                         
   2   3  20         23.46         27.63         0.92 o                         
   3   3  20          0.81          0.57         0.50 o                         
   4   3  20         39.64         25.78         1.18 o                         
   5   3  20        196.15        188.45        33.04 o                         
  -4   4  20        215.16        181.38         9.36 o                         
  -3   4  20        105.52        118.96         4.79 o                         
  -2   4  20         57.51         51.76         1.56 o                         
  -1   4  20        128.79        134.75         3.45 o                         
   0   4  20        406.30        428.13         5.37 o                         
   1   4  20         34.23         37.14         1.16 o                         
   2   4  20        185.84        181.88         3.66 o                         
   3   4  20         11.22          9.62         0.53 o                         
   4   4  20        172.36        138.29         2.92 o                         
  -2   5  20          0.97          0.99         0.40 o                         
  -1   5  20        123.80        104.82         2.56 o                         
   0   5  20         19.08         15.20         0.90 o                         
   1   5  20         12.97         11.55         0.56 o                         
   2   5  20          1.15          1.16         0.67 o                         
  -5   1  21        108.76         89.87        12.16 o                         
  -4   1  21         31.35         37.72         4.77 o                         
  -3   1  21         29.06         27.77         1.45 o                         
  -2   1  21         56.15         58.23         1.53 o                         
  -1   1  21         21.07         15.83         1.10 o                         
   0   1  21          0.64          1.08         0.60 o                         
   1   1  21         41.53         46.04         1.34 o                         
   2   1  21          5.29          4.14         0.63 o                         
   3   1  21          8.19          9.04         0.98 o                         
   4   1  21        137.48        139.74         6.78 o                         
   5   1  21         29.06         24.55         1.36 o                         
  -5   2  21        165.76        133.09         7.21 o                         
  -4   2  21          0.20         -0.17         0.76 o                         
  -3   2  21        212.12        216.54         5.22 o                         
  -2   2  21         16.14         11.92         0.81 o                         
  -1   2  21        146.51        164.72         2.61 o                         
   0   2  21         31.37         33.96         1.19 o                         
   1   2  21         45.91         28.61         1.08 o                         
   2   2  21         74.58         76.05         2.10 o                         
   3   2  21        115.92         91.84         2.00 o                         
   4   2  21          2.10          1.19         0.47 o                         
   5   2  21        121.72         93.35         3.54 o                         
  -4   3  21         85.01         67.47         3.04 o                         
  -3   3  21         25.78         22.43         2.06 o                         
  -2   3  21          4.74          5.62         0.56 o                         
  -1   3  21         74.12         75.86         1.70 o                         
   0   3  21        260.19        280.12         5.76 o                         
   1   3  21        166.92        192.54         3.29 o                         
   2   3  21        210.43        188.79         3.29 o                         
   3   3  21         39.12         27.68         3.60 o                         
  -2   4  21         44.60         38.43         3.20 o                         
  -1   4  21         14.23         12.59         0.97 o                         
   0   4  21          0.98          0.87         0.42 o                         
   1   4  21         11.00          6.07         0.50 o                         
  -2   0  22         80.40         70.79         1.94 o                         
  -1   0  22        132.96        130.65         5.15 o                         
   0   0  22         39.21         33.32         1.80 o                         
   1   0  22          3.88          0.66         0.68 o                         
   2   0  22        390.05        346.36        14.60 o                         
   3   0  22          6.07          4.48         1.07 o                         
  -3   1  22          6.70          6.31         0.63 o                         
  -2   1  22          4.10          3.76         0.44 o                         
  -1   1  22          0.21          0.13         0.43 o                         
   0   1  22         11.00         11.73         0.65 o                         
   1   1  22          0.47          1.16         0.42 o                         
   2   1  22         46.71         42.84         1.20 o                         
   3   1  22         14.61         13.40         0.98 o                         
  -2   2  22        191.04        152.76        17.68 o                         
  -1   2  22        199.82        179.04         4.29 o                         
   0   2  22          7.21         14.80         0.76 o                         
   1   2  22         92.12         81.70         2.17 o                         
   2   2  22         10.17          7.70         1.03 o                         
                                                                                
